# Supplementary material for: Temporally resolved growth patterns reveal novel information about the polygenic nature of complex quantitative traits
Source: Plant J. 2024 Oct 27;120(5):1969–86. doi: 10.1111/tpj.17092 (PMC11629746; doi:10.1111/tpj.17092)
Supplement: Supplementary file 5 — Table S4. Clean, normalized, extracted plant height values predicted from LOESS curves for all retained flights. Plant height represented by ###_GDD and growth rate represented by ###_###_GDD. [file TPJ-120-1969-s003.xlsx]

## Sheet: Sheet1
Table S4. Clean, normalized, extracted plant height values predicted from LOESS curves for all retained flights. Plant height represented by ###_GDD and growth rate represented by ###_###_GDD.
Plot	Genotype	Block	Rep	Entry	Stand	Range	Row	Year	150_GDD	200_GDD	250_GDD	300_GDD	350_GDD	400_GDD	450_GDD	500_GDD	550_GDD	600_GDD	650_GDD	700_GDD	750_GDD	800_GDD	850_GDD	900_GDD	950_GDD	1000_GDD	1050_GDD	1100_GDD	1150_GDD	1200_GDD	1250_GDD	1300_GDD	1350_GDD	1400_GDD	1450_GDD	150_200_GDD	200_250_GDD	250_300_GDD	300_350_GDD	350_400_GDD	400_450_GDD	450_500_GDD	500_550_GDD	550_600_GDD	600_650_GDD	650_700_GDD	700_750_GDD	750_800_GDD	800_850_GDD
YC18:1001	A663	1	1	212	26	1	1	2018	43.6626	50.9865	65.4884	86.1065	111.779	141.444	174.04	208.504	243.776	278.792	312.492	343.814	371.695	395.074	412.888	424.077	427.607	427.697	427.902	428.168	428.442	428.669	428.793	459.761	527.209	531.549	538.168	0.146477	0.290038	0.412362	0.513449	0.593299	0.651913	0.68929	0.70543	0.700333	0.673999	0.626429	0.557622	0.467578	0.356297
YC18:1002	2369	1	1	198	17	1	2	2018	24.7549	32.1195	46.7022	67.4352	93.2506	123.081	155.858	190.515	225.983	261.194	295.082	326.578	354.614	378.123	396.038	407.289	410.861	414.697	423.479	434.885	446.593	456.281	461.627	494.118	564.002	559.16	545.692	0.147293	0.291654	0.414659	0.516309	0.596605	0.655545	0.69313	0.70936	0.704234	0.677754	0.629919	0.560728	0.470182	0.358282
YC18:1003	A648	1	1	210	25	1	3	2018	34.1604	40.9858	54.5007	73.7155	97.6407	125.287	155.664	187.783	220.653	253.287	284.693	313.883	339.866	361.654	378.256	388.684	392.007	397.637	410.527	427.268	444.452	458.671	466.517	501.583	576.654	578.669	579.909	0.136508	0.270298	0.384296	0.478503	0.552919	0.607543	0.642376	0.657417	0.652667	0.628126	0.583793	0.519669	0.435754	0.332047
YC18:1004	PHR30	1	1	89	26	1	4	2018	27.9308	37.1553	52.9299	71.1607	87.754	98.6161	100.18	95.9984	91.1559	91.6674	122.597	181.808	257.058	336.102	406.699	456.606	473.748	478.144	488.207	501.278	514.694	525.796	531.921	563.305	630.646	627.164	616.764	0.184491	0.315491	0.364616	0.331866	0.217241	0.0312712	-0.0836239	-0.0968509	0.0102302	0.618596	1.18422	1.50499	1.58089	1.41194
YC18:1005	OQ403	1	1	7	19	1	5	2018	30.0431	38.8103	56.1701	80.8515	111.583	147.094	186.114	227.37	269.593	311.51	351.851	389.345	422.721	450.707	472.033	485.427	489.659	490.876	493.662	497.28	500.994	504.067	505.763	537.553	606.527	589.395	549.213	0.175344	0.347196	0.493627	0.614635	0.710222	0.780386	0.825129	0.84445	0.838348	0.806825	0.74988	0.667513	0.559724	0.426513
YC18:1006	FBLA	1	1	68	25	1	6	2018	30.0086	38.4046	55.0294	78.6657	108.096	142.104	179.471	218.981	259.416	299.558	338.192	374.098	406.061	432.862	453.285	466.112	470.173	472.745	478.632	486.279	494.127	500.622	504.205	533.5	596.719	583.984	553.613	0.16792	0.332496	0.472727	0.588612	0.680152	0.747346	0.790194	0.808697	0.802854	0.772665	0.718131	0.639251	0.536026	0.408455
YC18:1007	LH146Ht	1	1	23	22	1	7	2018	24.9819	33.8616	51.4443	76.4424	107.569	143.536	183.056	224.842	267.606	310.062	350.921	388.896	422.7	451.046	472.645	486.211	490.52	495.469	506.799	521.513	536.618	549.116	556.012	581.774	636.736	626.121	600.712	0.177595	0.351653	0.499963	0.622525	0.719338	0.790404	0.835721	0.855289	0.84911	0.817182	0.759506	0.676081	0.566909	0.431988
YC18:1008	PH207	1	1	254	22	1	8	2018	38.5884	46.8087	63.0857	86.2276	115.042	148.339	184.924	223.607	263.196	302.499	340.324	375.479	406.773	433.014	453.009	465.568	469.539	471.221	475.071	480.071	485.204	489.451	491.794	527.076	603.549	592.865	566.405	0.164407	0.32554	0.462837	0.576298	0.665922	0.73171	0.773662	0.791777	0.786057	0.7565	0.703107	0.625877	0.524811	0.399909
YC18:1009	912	1	1	38	25	1	9	2018	46.67	49.2596	54.085	60.4365	67.6043	74.8785	81.5494	86.9072	90.2421	92.7513	120.878	174.724	243.154	315.035	379.235	424.619	440.169	437.807	432.4	425.377	418.168	412.203	408.912	409.414	412.674	416.98	420.645	0.0517915	0.0965087	0.12703	0.143355	0.145485	0.133418	0.107156	0.0666972	0.0501841	0.562539	1.07691	1.3686	1.43763	1.28399
YC18:1010	PHGW7	1	1	27	24	1	10	2018	29.1754	37.8552	55.0419	79.4772	109.903	145.06	183.69	224.535	266.337	307.836	347.775	384.895	417.938	445.645	466.759	480.019	484.211	485.789	489.4	494.091	498.906	502.89	505.088	540.458	617.147	606.23	579.251	0.173596	0.343735	0.488705	0.608508	0.703141	0.772606	0.816903	0.836031	0.82999	0.798781	0.742404	0.660858	0.554144	0.422261
YC18:1011	PHB47	1	1	179	24	1	11	2018	33.4492	41.1504	54.3199	69.54	83.3931	92.4613	95.6416	107.84	121.968	127.846	155.508	208.462	275.76	346.452	409.589	454.222	469.539	471.168	474.898	479.743	484.716	488.83	491.101	523.514	593.75	584.253	560.635	0.154024	0.26339	0.304403	0.277061	0.181366	0.0636061	0.243965	0.282553	0.117575	0.55323	1.05909	1.34596	1.41384	1.26274
YC18:1012	CH9	1	1	142	17	1	12	2018	31.7656	39.8176	53.5869	69.5002	83.9842	93.4655	94.5843	88.8764	82.2657	82.1575	111.481	167.618	238.961	313.902	380.833	428.149	444.389	446.64	451.794	458.487	465.357	471.042	474.179	499.971	555.633	542.949	513.006	0.161039	0.275386	0.318266	0.289679	0.189626	0.0223766	-0.114158	-0.132214	-0.0021642	0.586479	1.12274	1.42685	1.49882	1.33863
YC18:1013	LP5	1	1	77	21	1	13	2018	36.9542	45.3091	59.5965	76.1087	91.1376	100.976	102.302	97.7602	92.5004	92.728	121.077	175.349	244.32	316.77	381.478	427.221	442.88	438.362	428.018	414.584	400.795	389.384	383.088	405.774	456.265	444.366	416.349	0.167099	0.285749	0.330242	0.30058	0.196761	0.0265199	-0.0908296	-0.105196	0.00455252	0.566989	1.08543	1.37943	1.449	1.29415
YC18:1014	A374	1	1	98	19	1	14	2018	39.5553	48.1295	62.7919	79.7373	95.1607	105.257	106.541	101.242	95.1048	95.2179	125.859	184.516	259.062	337.368	407.305	456.745	473.693	472.63	470.194	467.031	463.784	461.098	459.615	490.913	559.354	549.572	525.409	0.171484	0.293247	0.338909	0.308468	0.201925	0.0256895	-0.105985	-0.122748	0.00226245	0.612813	1.17315	1.49092	1.56611	1.39874
YC18:1015	A679	1	1	44	26	1	15	2018	35.1327	42.4832	55.0529	69.5798	82.8019	91.4572	93.7329	99.0181	105.139	108.922	140.661	201.421	278.639	359.751	432.195	483.407	500.962	499.569	496.38	492.239	487.989	484.471	482.531	516.94	592.236	581.46	554.847	0.147009	0.251394	0.290539	0.264442	0.173105	0.0455139	0.105705	0.122424	0.0756436	0.63478	1.2152	1.54436	1.62225	1.44888
YC18:1016	PHW03	1	1	92	26	1	16	2018	25.0315	34.4864	50.6549	69.341	86.3486	97.482	101.446	116.925	134.851	141.817	169.027	221.115	287.313	356.849	418.954	462.857	477.911	477.536	476.679	475.566	474.424	473.479	472.957	502.936	568.339	560.451	540.541	0.189098	0.32337	0.373721	0.340153	0.222666	0.0792908	0.309565	0.358529	0.139324	0.544184	1.04177	1.32395	1.39072	1.2421
YC18:1017	A258	1	1	147	20	1	17	2018	34.3668	42.638	56.7822	73.1289	88.0073	97.7467	99.6703	100.286	100.999	102.852	129.143	179.474	243.437	310.627	370.636	413.058	427.61	428.227	429.64	431.476	433.359	434.918	435.778	473.415	555.27	559.616	565.647	0.165424	0.282885	0.326933	0.297567	0.194789	0.0384713	0.01231	0.0142571	0.0370625	0.525821	1.00662	1.27927	1.3438	1.20018
YC18:1018	A71	1	1	150	23	1	18	2018	37.299	49.042	69.1232	92.3312	113.455	127.282	128.981	121.218	112.227	111.121	135.674	182.676	242.41	305.157	361.198	400.815	414.405	415.118	416.748	418.867	421.041	422.84	423.832	462.546	546.724	551.493	558.348	0.23486	0.401624	0.464161	0.42247	0.276551	0.0339758	-0.155261	-0.179819	-0.0221122	0.49105	0.940051	1.19468	1.25494	1.12082
YC18:1019	NQ508	1	1	175	24	1	19	2018	25.6353	33.223	48.2475	69.6086	96.2061	126.94	160.71	196.417	232.959	269.238	304.152	336.602	365.488	389.709	408.166	419.758	423.429	425.895	431.539	438.869	446.394	452.62	456.055	490.174	563.928	573.301	590.616	0.151755	0.300489	0.427221	0.531951	0.614679	0.675404	0.714128	0.730849	0.725569	0.698286	0.649002	0.577715	0.484426	0.369136
YC18:1020	W701BC	1	1	10	21	1	20	2018	28.3158	36.2561	49.8345	65.5272	79.8103	89.1601	91.0101	91.629	92.3459	94.1487	119.617	168.373	230.335	295.423	353.554	394.648	408.723	405.663	398.659	389.563	380.226	372.5	368.237	398.766	466.003	454.638	427.083	0.158806	0.271568	0.313853	0.285663	0.186996	0.0369993	0.0123785	0.0143365	0.0360571	0.509368	0.975118	1.23924	1.30175	1.16263
YC18:1021	W153R	1	1	61	21	1	21	2018	30.6649	36.8772	49.1782	66.6672	88.4434	113.606	141.255	170.489	200.407	230.11	258.695	285.263	308.912	328.743	343.854	353.345	356.349	358.035	361.896	366.911	372.058	376.317	378.666	412.119	484.605	474.844	450.558	0.124247	0.24602	0.349779	0.435524	0.503256	0.552974	0.584678	0.598369	0.594045	0.571708	0.531358	0.472993	0.396615	0.302223
YC18:1022	DK78002A	1	1	109	24	1	22	2018	22.1657	29.4198	43.7836	64.2054	89.6334	119.016	151.301	185.437	220.373	255.056	288.435	319.458	347.074	370.23	387.875	398.958	402.469	404.981	410.732	418.201	425.868	432.212	435.713	474.391	558.069	556.716	550.266	0.145082	0.287276	0.408435	0.508559	0.587649	0.645705	0.682725	0.698712	0.693663	0.667581	0.620463	0.552311	0.463125	0.352904
YC18:1023	MS211	1	1	232	23	1	23	2018	32.4257	39.0842	52.2688	71.0139	94.3543	121.325	150.959	182.293	214.36	246.196	276.835	305.311	330.659	351.914	368.111	378.284	381.496	382.184	383.758	385.803	387.901	389.638	390.596	426.737	505.316	498.682	480.947	0.133171	0.263691	0.374903	0.466807	0.539404	0.592693	0.626675	0.641348	0.636715	0.612773	0.569524	0.506967	0.425103	0.323931
YC18:1024	Q381	1	1	138	26	1	24	2018	18.6903	25.5469	39.1235	58.4262	82.4607	110.233	140.749	173.015	206.036	238.818	270.368	299.691	325.794	347.681	364.359	374.834	378.164	382.421	392.167	404.825	417.818	428.568	434.5	461.526	519.402	511.517	491.928	0.137132	0.271533	0.386053	0.480691	0.555447	0.610321	0.645313	0.660423	0.655651	0.630998	0.586462	0.522045	0.437746	0.333565
YC18:1025	SD44	1	1	190	21	1	25	2018	23.2514	32.1084	47.2545	64.7588	80.691	91.1203	92.938	91.572	89.99	91.2068	118.101	169.587	235.019	303.75	365.137	408.532	423.403	421.535	417.26	411.708	406.008	401.292	398.69	436.218	518.424	503.945	468.983	0.17714	0.30292	0.350088	0.318643	0.208585	0.0363558	-0.02732	-0.0316413	0.0243364	0.537888	1.02972	1.30863	1.37464	1.22773
YC18:1026	A208	1	1	65	18	1	26	2018	27.3982	34.7685	47.3721	61.9383	75.1961	83.8748	85.7247	87.4102	89.3624	91.5788	117.859	168.17	232.108	299.271	359.256	401.661	416.194	414.586	410.904	406.122	401.214	397.153	394.912	429.234	504.39	499.486	485.662	0.147406	0.252073	0.291323	0.265156	0.173573	0.0369988	0.0337107	0.0390428	0.0443289	0.525611	1.00621	1.27876	1.34326	1.1997
YC18:1027	A649	1	1	100	22	1	27	2018	47.9716	55.4132	70.1482	91.0978	117.183	147.325	180.444	215.463	251.301	286.881	321.122	352.947	381.276	405.031	423.132	434.501	438.061	433.866	424.262	411.789	398.985	388.391	382.545	409.954	470.663	454.266	416.03	0.148832	0.2947	0.41899	0.521702	0.602836	0.662392	0.700369	0.716769	0.71159	0.684833	0.636498	0.566585	0.475093	0.362024
YC18:1028	EAST 028	1	1	67	26	1	28	2018	31.7381	39.519	52.8248	68.2024	82.1988	91.3609	94.4139	105.397	118.118	123.436	148.74	197.18	258.74	323.406	381.161	421.989	435.988	435.607	434.734	433.6	432.436	431.473	430.942	468.686	551.01	540.777	515.051	0.155618	0.266116	0.307553	0.279928	0.183243	0.061059	0.219668	0.254414	0.106362	0.506068	0.968801	1.23122	1.29332	1.1551
YC18:1029	LH57	1	1	170	3	1	29	2018	NA	NA	NA	NA	NA	NA	NA	NA	NA	NA	NA	NA	NA	NA	NA	NA	NA	NA	NA	NA	NA	NA	NA	NA	NA	NA	NA	NA	NA	NA	NA	NA	NA	NA	NA	NA	NA	NA	NA	NA	NA
YC18:1030	MS225	1	1	78	27	1	30	2018	36.7904	44.1654	58.7686	79.5306	105.382	135.254	168.077	202.782	238.3	273.561	307.496	339.036	367.112	390.654	408.593	419.86	423.4	421.056	415.691	408.723	401.57	395.652	392.386	444.463	558.477	554.36	540.622	0.1475	0.292062	0.41524	0.517033	0.597441	0.656463	0.694101	0.710354	0.705221	0.678704	0.630801	0.561514	0.470841	0.358784
YC18:1031	A239	1	1	204	22	1	31	2018	36.7611	43.2187	54.2616	67.024	78.6401	86.2441	88.5083	95.3685	103.314	107.216	132.305	180.335	241.375	305.494	362.76	403.242	417.136	418.728	422.375	427.111	431.973	435.995	438.215	472.968	548.311	548.911	547.06	0.129152	0.220858	0.255248	0.232322	0.152079	0.0452844	0.137204	0.158906	0.0780435	0.501786	0.960603	1.2208	1.28237	1.14532
YC18:1032	PHKE6	1	1	85	25	1	32	2018	28.302	36.1068	49.4534	64.8783	78.9176	88.1079	90.943	100.059	110.616	115.213	139.146	184.962	243.188	304.351	358.978	397.594	410.844	411.871	414.222	417.275	420.409	423.003	424.434	463.864	549.529	543.651	527.267	0.156096	0.266933	0.308497	0.280787	0.183805	0.0567015	0.182312	0.211149	0.0919413	0.478656	0.916324	1.16452	1.22326	1.09253
YC18:1033	PHJ90	1	1	182	24	1	33	2018	27.3626	35.0374	50.2341	71.8401	98.7426	129.829	163.986	200.102	237.064	273.758	309.073	341.895	371.112	395.611	414.279	426.004	429.707	430.368	431.881	433.847	435.865	437.534	438.455	473.945	551.11	549.157	541.673	0.153496	0.303935	0.43212	0.53805	0.621727	0.683149	0.722316	0.739229	0.733888	0.706293	0.656443	0.584339	0.489981	0.373368
YC18:1034	2FACC	1	1	145	25	1	34	2018	26.5231	34.4138	50.0381	72.252	99.9114	131.872	166.991	204.123	242.124	279.851	316.159	349.905	379.944	405.132	424.326	436.381	440.178	439.392	437.593	435.256	432.858	430.873	429.778	456.855	516.033	513.516	505.556	0.157814	0.312486	0.444278	0.553189	0.639219	0.702369	0.742639	0.760028	0.754537	0.726165	0.674913	0.60078	0.503767	0.383873
YC18:1035	MS200	1	1	128	20	1	35	2018	37.8911	45.0852	59.33	79.5827	104.8	133.939	165.957	199.811	234.457	268.853	301.956	332.722	360.109	383.074	400.573	411.563	415.014	412.537	406.866	399.5	391.94	385.684	382.232	405.907	458.075	447.208	421.367	0.143881	0.284897	0.405053	0.504349	0.582784	0.640358	0.677073	0.692926	0.68792	0.662053	0.615326	0.547738	0.45929	0.349982
YC18:1036	MS72	1	1	56	>15	1	36	2018	26.5219	33.7288	46.053	60.2961	73.26	81.7462	83.0675	80.6354	77.8186	78.662	105.384	156.54	221.553	289.844	350.837	393.954	408.727	406.324	400.823	393.679	386.346	380.278	376.93	404.897	466.397	462.564	451.645	0.144137	0.246483	0.284863	0.259277	0.169724	0.0264259	-0.0486421	-0.056336	0.0168681	0.534443	1.02312	1.30025	1.36583	1.21986
YC18:1037	B-18 INBR.FR.SUPERGOLD	1	1	151	>15	1	37	2018	30.0821	38.4848	52.8539	69.4604	84.5753	94.4696	96.5025	97.7869	99.2744	100.961	120.957	159.236	207.884	258.985	304.626	336.889	347.971	350.661	356.821	364.822	373.034	379.829	383.578	428.339	525.226	528.533	531.673	0.168054	0.287382	0.33213	0.302298	0.197886	0.0406582	0.0256871	0.0297501	0.0337409	0.399915	0.765584	0.972955	1.02203	0.912802
YC18:1038	W604S	1	1	192	>15	1	38	2018	27.3589	34.9937	50.1114	71.6051	98.3677	129.292	163.272	199.2	235.969	272.473	307.604	340.255	369.32	393.692	412.263	423.927	427.593	425.412	420.417	413.931	407.273	401.764	398.724	442.818	539.401	531.292	509.594	0.152697	0.302354	0.429872	0.535252	0.618493	0.679596	0.71856	0.735385	0.730072	0.70262	0.653029	0.5813	0.487433	0.371427
YC18:1039	PHP55	1	1	87	>15	1	39	2018	35.0557	42.2638	56.5366	76.829	102.096	131.292	163.373	197.293	232.007	266.47	299.638	330.465	357.905	380.915	398.448	409.46	412.95	415.581	421.606	429.431	437.462	444.108	447.775	495.916	600.18	604.83	610.584	0.144163	0.285456	0.405847	0.505337	0.583926	0.641614	0.6784	0.694285	0.689269	0.663351	0.616532	0.548812	0.46019	0.350668
YC18:1040	PHHV4	1	1	181	>15	1	40	2018	25.7284	33.585	47.0202	62.5474	76.6799	85.9312	87.9523	90.1604	92.7179	95.1232	121.582	172.233	236.605	304.222	364.614	407.306	421.964	424.73	431.061	439.285	447.726	454.711	458.565	494.127	570.953	576.261	584.597	0.157131	0.268704	0.310544	0.282651	0.185025	0.0404232	0.0441628	0.0511481	0.0481069	0.529172	1.01303	1.28743	1.35236	1.20783
YC18:1041	PHVA9	1	1	32	>15	1	41	2018	35.0928	42.7001	57.7632	79.1792	105.845	136.658	170.515	206.313	242.95	279.322	314.326	346.859	375.819	400.103	418.607	430.229	433.913	436.927	443.825	452.785	461.982	469.592	473.791	515.642	606.113	606.156	602.458	0.152146	0.301262	0.42832	0.533319	0.616259	0.677141	0.715964	0.732729	0.727435	0.700082	0.650671	0.579201	0.485672	0.370085
YC18:1042	A272	1	1	205	>15	1	42	2018	20.4707	27.9851	42.8642	64.0186	90.3588	120.795	154.239	189.6	225.789	261.716	296.293	328.429	357.035	381.022	399.3	410.78	414.415	416.699	421.926	428.716	435.686	441.453	444.635	475.687	542.802	549.855	562.397	0.150287	0.297582	0.423088	0.526804	0.608731	0.668869	0.707218	0.723778	0.718549	0.69153	0.642722	0.572125	0.479739	0.365564
YC18:1043	LIBC 4	1	1	76	>15	1	43	2018	27.2548	33.7721	46.6769	65.0244	87.8696	114.268	143.274	173.942	205.33	236.49	266.478	294.351	319.161	339.965	355.818	365.775	368.933	371.868	378.586	387.311	396.267	403.677	407.766	443.715	521.346	515.445	499.347	0.130346	0.258096	0.366949	0.456904	0.52796	0.580119	0.613379	0.627742	0.623206	0.599773	0.557441	0.496211	0.416084	0.317058
YC18:1044	LH165	1	1	167	>15	1	44	2018	22.9564	29.4701	42.3679	60.7053	83.5379	109.921	138.912	169.564	200.934	232.077	262.049	289.906	314.703	335.495	351.34	361.291	364.436	365.512	367.974	371.172	374.454	377.17	378.669	419.422	507.958	502.52	486.97	0.130274	0.257955	0.366748	0.456653	0.527671	0.579801	0.613043	0.627398	0.622864	0.599444	0.557135	0.495939	0.415856	0.316884
YC18:1045	LH202	1	1	73	>15	1	45	2018	34.9396	40.3928	49.718	60.4952	70.3044	76.7256	78.1474	79.8384	81.797	84.1636	112.816	167.667	237.376	310.601	376	422.232	438.105	441.045	447.775	456.516	465.488	472.912	477.009	510.64	583.22	569.754	537.399	0.109063	0.186504	0.215545	0.196184	0.128423	0.0284359	0.0338213	0.0391709	0.0473325	0.57305	1.09703	1.39418	1.46449	1.30798
YC18:1046	DKPB80	1	1	161	>15	1	46	2018	17.0211	23.7855	35.3529	48.7214	60.8892	68.8543	72.6623	91.8669	114.109	122.24	147.81	196.76	258.97	324.316	382.68	423.938	438.083	437.449	435.999	434.115	432.181	430.581	429.698	462.794	535.051	535.317	532.868	0.135287	0.231348	0.267371	0.243356	0.159302	0.0761612	0.38409	0.444843	0.162625	0.511398	0.979005	1.24418	1.30694	1.16726
YC18:1047	A627	1	1	207	>15	1	47	2018	35.0705	42.4384	57.0273	77.7691	103.596	133.439	166.23	200.901	236.384	271.611	305.513	337.022	365.071	388.59	406.512	417.768	421.325	422.38	424.798	427.938	431.16	433.827	435.298	459.536	512.094	519.225	532.545	0.147356	0.291778	0.414836	0.51653	0.596859	0.655825	0.693426	0.709662	0.704535	0.678043	0.630188	0.560967	0.470383	0.358435
YC18:1048	C103	1	1	218	2	1	48	2018	NA	NA	NA	NA	NA	NA	NA	NA	NA	NA	NA	NA	NA	NA	NA	NA	NA	NA	NA	NA	NA	NA	NA	NA	NA	NA	NA	NA	NA	NA	NA	NA	NA	NA	NA	NA	NA	NA	NA	NA	NA
YC18:1049	LH54	1	1	122	>15	2	48	2018	28.1917	34.9123	46.4049	59.6871	71.7762	79.6898	80.6069	75.7026	70.0226	70.1182	98.3296	152.337	220.972	293.07	357.462	402.982	418.585	417.28	414.291	410.41	406.426	403.13	401.311	421.125	464.604	461.399	452.601	0.134412	0.229853	0.265643	0.241783	0.158272	0.0183418	-0.0980854	-0.1136	0.00191179	0.564228	1.08014	1.37271	1.44195	1.28784
YC18:1050	MEF156-55-2	1	1	124	>15	2	47	2018	36.7916	44.1785	58.8054	79.6011	105.495	135.415	168.292	203.053	238.628	273.947	307.937	339.528	367.65	391.23	409.198	420.484	424.039	423.41	421.97	420.1	418.18	416.592	415.715	434.412	475.295	464.931	440.658	0.147739	0.292537	0.415914	0.517872	0.598411	0.657529	0.695228	0.711507	0.706366	0.679806	0.631826	0.562426	0.471606	0.359366
YC18:1051	N201	1	1	234	>15	2	46	2018	24.9074	33.1426	47.2253	63.5008	78.3145	88.0116	89.6674	88.1096	86.3054	87.6131	117.005	173.27	244.777	319.89	386.976	434.4	450.684	454.039	461.72	471.696	481.935	490.408	495.083	532.548	613.383	612.805	608.16	0.164704	0.281654	0.325511	0.296273	0.193942	0.0331159	-0.0311556	-0.0360835	0.026154	0.587828	1.12532	1.43013	1.50226	1.34171
YC18:1052	Va99	1	1	250	>15	2	45	2018	35.0817	42.5692	57.3953	78.4742	104.72	135.048	168.372	203.607	239.667	275.466	309.919	341.941	370.445	394.346	412.559	423.998	427.608	427.907	428.592	429.482	430.395	431.15	431.567	472.688	562.207	554.488	533.933	0.149751	0.29652	0.421578	0.524924	0.606559	0.666483	0.704695	0.721196	0.715985	0.689063	0.640429	0.570084	0.478028	0.36426
YC18:1053	DK78010	1	1	220	>15	2	44	2018	25.2468	33.0939	48.6318	70.7229	98.2294	130.014	164.938	201.865	239.656	277.174	313.282	346.841	376.714	401.763	420.85	432.839	436.616	436.045	434.737	433.038	431.295	429.852	429.056	459.452	525.813	522.518	512.566	0.156942	0.310758	0.441821	0.55013	0.635685	0.698486	0.738533	0.755826	0.750365	0.72215	0.671181	0.597458	0.500982	0.381751
YC18:1054	N197	1	1	79	6	2	43	2018	NA	NA	NA	NA	NA	NA	NA	NA	NA	NA	NA	NA	NA	NA	NA	NA	NA	NA	NA	NA	NA	NA	NA	NA	NA	NA	NA	NA	NA	NA	NA	NA	NA	NA	NA	NA	NA	NA	NA	NA	NA
YC18:1055	W603S	1	1	140	>15	2	42	2018	24.8515	33.2539	49.8914	73.5458	102.999	137.032	174.428	213.968	254.434	294.607	333.27	369.204	401.191	428.013	448.451	461.288	465.31	461.1	451.462	438.944	426.094	415.462	409.595	428.605	471.015	465.077	450.373	0.168048	0.33275	0.473088	0.589062	0.680671	0.747916	0.790797	0.809314	0.803467	0.773255	0.718679	0.639739	0.536435	0.408767
YC18:1056	IBB14	1	1	48	>15	2	41	2018	38.8486	40.562	43.7547	47.957	52.6995	57.5124	61.9261	65.471	67.6774	70.3854	105.753	173.46	259.507	349.893	430.62	487.687	507.224	501.695	489.034	472.591	455.713	441.748	434.042	471.319	553.84	546.051	525.638	0.0342671	0.0638536	0.0840475	0.094849	0.0962578	0.0882742	0.070898	0.0441293	0.0541583	0.707357	1.35414	1.72093	1.80773	1.61454
YC18:1057	B76	1	1	153	>15	2	40	2018	24.8798	32.844	46.4632	62.203	76.5291	85.9071	87.8227	88.9464	90.2479	92.3905	120.547	174.448	242.949	314.905	379.172	424.603	440.174	438.669	435.224	430.749	426.157	422.356	420.259	457.717	539.682	535.961	524.426	0.159284	0.272384	0.314797	0.286522	0.187559	0.0383126	0.0224745	0.0260293	0.0428521	0.563123	1.07802	1.37003	1.43913	1.28532
YC18:1058	B115	1	1	217	>15	2	39	2018	41.0378	47.868	61.3923	80.6205	104.562	132.227	162.626	194.767	227.661	260.317	291.745	320.955	346.957	368.76	385.373	395.808	399.111	401.065	405.538	411.348	417.312	422.246	424.969	456.251	523.946	539.311	569.92	0.136603	0.270486	0.384564	0.478837	0.553304	0.607966	0.642824	0.657876	0.653122	0.628564	0.5842	0.520031	0.436057	0.332278
YC18:1059	792	1	1	197	10	2	38	2018	NA	NA	NA	NA	NA	NA	NA	NA	NA	NA	NA	NA	NA	NA	NA	NA	NA	NA	NA	NA	NA	NA	NA	NA	NA	NA	NA	NA	NA	NA	NA	NA	NA	NA	NA	NA	NA	NA	NA	NA	NA
YC18:1060	OH33	1	1	237	>15	2	37	2018	25.7122	34.1262	50.7866	74.4735	103.967	138.048	175.495	215.089	255.611	295.839	334.555	370.539	402.57	429.428	449.895	462.749	466.822	469.75	476.455	485.163	494.101	501.497	505.578	536.233	602.331	615.603	641.724	0.16828	0.333208	0.47374	0.589873	0.681608	0.748946	0.791886	0.810429	0.804573	0.77432	0.719669	0.64062	0.537174	0.409329
YC18:1061	MS132	1	1	231	>15	2	36	2018	30.6411	36.0902	45.4085	56.1778	65.9798	72.3962	75.0312	86.8821	100.607	106.202	131.203	179.066	239.893	303.787	360.854	401.195	415.033	415.507	416.594	418.006	419.455	420.654	421.316	470.912	578.855	568.859	542.575	0.108982	0.186366	0.215385	0.196039	0.128328	0.0527013	0.237017	0.274506	0.111886	0.500034	0.95725	1.21654	1.27789	1.14132
YC18:1062	AS6103	1	1	213	>15	2	35	2018	36.7904	44.1654	58.7686	79.5306	105.382	135.254	168.077	202.782	238.3	273.561	307.496	339.036	367.112	390.654	408.593	419.86	423.431	426.182	432.48	440.66	449.057	456.004	459.838	490.604	556.985	558.305	558.398	0.1475	0.292062	0.41524	0.517033	0.597441	0.656463	0.694101	0.710354	0.705221	0.678704	0.630801	0.561514	0.470841	0.358784
YC18:1063	A385	1	1	2	>15	2	34	2018	25.7284	33.585	47.0202	62.5474	76.6799	85.9312	87.8823	89.5045	91.3833	93.6466	121.022	173.429	240.032	309.994	372.478	416.65	431.812	433.982	438.952	445.405	452.03	457.511	460.536	499.841	584.962	574.858	549.297	0.157131	0.268704	0.310544	0.282651	0.185025	0.0390227	0.0324439	0.0375756	0.0452674	0.547514	1.04814	1.33205	1.39923	1.24969
YC18:1064	PHW80	1	1	188	>15	2	33	2018	24.0035	31.8043	45.144	60.5609	74.593	83.7785	85.1758	82.2684	78.901	79.7998	109.993	167.795	241.253	318.417	387.333	436.052	452.739	449.407	441.779	431.871	421.701	413.286	408.642	433.293	487.785	492.741	501.246	0.156015	0.266795	0.308337	0.280642	0.18371	0.0279464	-0.058149	-0.0673465	0.0179751	0.603872	1.15603	1.46917	1.54326	1.37833
YC18:1065	LH143 (Maintainer)	1	1	166	>15	2	32	2018	31.7348	40.2058	56.9792	80.8268	110.52	144.832	182.533	222.396	263.192	303.693	342.672	378.899	411.148	438.188	458.794	471.735	475.813	475.114	473.514	471.437	469.305	467.54	466.567	501.145	576.646	562.866	529.706	0.16942	0.335468	0.476952	0.593872	0.68623	0.754024	0.797255	0.815923	0.810028	0.77957	0.724548	0.644964	0.540816	0.412105
YC18:1066	W614S	1	1	144	>15	2	31	2018	32.5992	41.1217	57.997	81.9895	111.864	146.384	184.314	224.419	265.463	306.211	345.426	381.874	414.318	441.523	462.254	475.274	479.357	475.539	466.799	455.448	443.796	434.155	428.835	453.647	508.605	496.294	467.194	0.17045	0.337506	0.47985	0.597482	0.690401	0.758607	0.802101	0.820882	0.814951	0.784308	0.728952	0.648884	0.544103	0.414609
YC18:1067	A641	1	1	4	>15	2	30	2018	38.6653	46.9405	61.0917	77.4463	92.3319	102.076	103.311	98.1541	92.1819	90.834	97.6766	111.933	132.261	157.317	185.758	216.24	247.421	277.957	306.506	331.723	352.266	366.791	373.956	396.346	443.993	430.653	399.618	0.165505	0.283023	0.327092	0.297713	0.194884	0.0246931	-0.103132	-0.119445	-0.0269578	0.136851	0.285137	0.40656	0.501119	0.568815
YC18:1068	1538	1	1	96	>15	2	29	2018	32.0744	34.8476	40.0153	46.8173	54.4935	62.2836	69.4277	75.1655	78.7369	81.5048	112.918	173.054	249.479	329.759	401.46	452.146	469.519	467.958	464.385	459.745	454.981	451.04	448.865	476.556	537.257	529.923	511.413	0.055465	0.103354	0.13604	0.153523	0.155804	0.142881	0.114756	0.0714279	0.0553582	0.628263	1.20273	1.5285	1.6056	1.434
YC18:1069	PHG29	1	1	135	10	2	28	2018	40.7529	47.2926	60.2418	78.6523	101.576	128.065	157.17	187.945	219.44	250.707	280.799	308.767	333.663	354.539	370.446	380.437	383.581	382.412	379.735	376.259	372.69	369.737	368.108	402.602	478.031	473.99	462.034	0.130794	0.258984	0.368211	0.458475	0.529775	0.582113	0.615488	0.6299	0.625349	0.601835	0.559358	0.497918	0.417514	0.318148
YC18:1070	FC46	1	1	19	5	2	27	2018	NA	NA	NA	NA	NA	NA	NA	NA	NA	NA	NA	NA	NA	NA	NA	NA	NA	NA	NA	NA	NA	NA	NA	NA	NA	NA	NA	NA	NA	NA	NA	NA	NA	NA	NA	NA	NA	NA	NA	NA	NA
YC18:1071	PHB09	1	1	240	>15	2	26	2018	25.6595	32.8384	45.1149	59.3029	72.2165	80.6698	81.971	79.4222	76.4704	77.4078	106.268	161.517	231.73	305.485	371.358	417.925	433.888	432.759	430.174	426.817	423.372	420.521	418.947	444.522	500.509	500.099	496.86	0.143579	0.245529	0.28376	0.258273	0.169067	0.0260223	-0.0509744	-0.0590372	0.018748	0.5772	1.10497	1.40427	1.4751	1.31745
YC18:1072	PHW17	1	1	186	19	2	25	2018	35.1794	43.7167	60.6212	84.6553	114.581	149.161	187.157	227.331	268.447	309.265	348.548	385.059	417.559	444.811	465.578	478.62	482.71	478.839	469.976	458.465	446.65	436.873	431.479	471.611	559.963	555.203	541.14	0.170745	0.338091	0.480681	0.598516	0.691596	0.75992	0.80349	0.822304	0.816362	0.785666	0.730214	0.650007	0.545045	0.415327
YC18:1073	LH184	1	1	117	22	2	24	2018	38.748	47.8364	63.3781	81.3397	97.688	108.39	110.062	107.048	103.558	104.233	131.431	183.496	249.665	319.171	381.249	425.133	440.199	442.789	448.718	456.419	464.323	470.864	474.473	502.442	562.769	561.874	557.399	0.181767	0.310833	0.359232	0.326966	0.214034	0.0334522	-0.0602759	-0.0698099	0.0135051	0.543948	1.04132	1.32337	1.39012	1.24156
YC18:1074	LH61	1	1	75	14	2	23	2018	35.9026	42.9747	56.978	76.8871	101.677	130.322	161.797	195.076	229.135	262.948	295.489	325.734	352.656	375.231	392.433	403.238	406.638	405.503	402.905	399.531	396.067	393.201	391.62	428.186	508.124	497.012	469.476	0.141441	0.280066	0.398184	0.495795	0.5729	0.629498	0.66559	0.681175	0.676253	0.650825	0.60489	0.538449	0.451501	0.344046
YC18:1075	L 155	1	1	115	24	2	22	2018	31.6691	38.7724	50.9194	64.9579	77.7354	86.0996	88.5084	95.3698	103.316	107.264	133.079	182.499	245.305	311.278	370.201	411.854	426.148	427.633	431.033	435.449	439.982	443.733	445.802	480.391	555.402	542.822	512.296	0.142066	0.242941	0.280769	0.25555	0.167285	0.0481755	0.137228	0.158933	0.078959	0.516301	0.988391	1.25611	1.31947	1.17845
YC18:1076	N193	1	1	173	19	2	21	2018	37.6787	44.7063	56.724	70.6129	83.2543	91.5294	92.9501	91.6854	90.2205	91.4915	118.702	170.794	236.995	306.535	368.643	412.549	427.595	425.78	421.626	416.229	410.69	406.107	403.578	440.033	519.886	510.294	486.067	0.140552	0.240353	0.277778	0.252828	0.165503	0.0284141	-0.0252957	-0.0292967	0.0254206	0.544215	1.04183	1.32402	1.3908	1.24217
YC18:1077	LH222	1	1	54	25	2	20	2018	26.4822	33.9339	48.6888	69.6667	95.7872	125.97	159.134	194.2	230.087	265.715	300.003	331.871	360.238	384.025	402.151	413.535	417.142	419.793	425.862	433.743	441.834	448.528	452.222	484.905	555.487	544.57	517.848	0.149033	0.295099	0.419558	0.522409	0.603653	0.663289	0.701318	0.71774	0.712554	0.685761	0.63736	0.567352	0.475737	0.362514
YC18:1078	91IFC2	1	1	13	21	2	19	2018	38.5215	46.0234	60.8778	81.9971	108.294	138.68	172.068	207.37	243.499	279.367	313.886	345.969	374.528	398.475	416.723	428.184	431.805	432.885	435.358	438.57	441.867	444.595	446.1	474.408	535.827	537.387	538.211	0.150038	0.297089	0.422386	0.525931	0.607722	0.66776	0.706046	0.722578	0.717357	0.690384	0.641657	0.571177	0.478944	0.364958
YC18:1079	A634	1	1	148	25	2	18	2018	32.5	39.9568	54.722	75.7144	101.853	132.056	165.244	200.334	236.246	271.898	306.21	338.1	366.487	390.291	408.429	419.821	423.429	425.756	431.084	438.004	445.107	450.984	454.227	486.703	556.911	555.521	549.551	0.149137	0.295304	0.419848	0.522771	0.604071	0.663748	0.701804	0.718237	0.713047	0.686236	0.637802	0.567745	0.476066	0.362765
YC18:1080	LH166	1	1	52	19	2	17	2018	35.104	42.831	58.1312	79.8843	106.97	138.268	172.658	209.02	246.233	283.177	318.732	351.778	381.194	405.859	424.655	436.46	440.189	441.197	443.505	446.503	449.58	452.126	453.531	482.605	545.713	531.765	498.76	0.154541	0.306004	0.435062	0.541713	0.625959	0.687799	0.727234	0.744262	0.738885	0.711102	0.660912	0.588318	0.493317	0.37591
YC18:1081	PHP76	1	1	88	25	2	16	2018	33.6423	43.2408	59.6548	78.6246	95.8906	107.193	108.951	105.698	101.929	102.49	129.149	180.186	245.047	313.179	374.03	417.046	431.82	435.276	443.188	453.464	464.012	472.741	477.556	513.872	592.178	590.08	582.231	0.19197	0.32828	0.379397	0.345319	0.226048	0.0351613	-0.0650701	-0.0753624	0.011202	0.533196	1.02073	1.29722	1.36264	1.21701
YC18:1082	PH207	1	1	253	23	2	15	2018	30.9308	39.2259	53.4109	69.8048	84.7261	94.4937	95.7055	90.3207	84.0843	83.9285	110.733	162.048	227.262	295.764	356.946	400.197	415.056	419.34	429.147	441.884	454.959	465.778	471.747	505.089	576.721	593.071	625.662	0.165902	0.283702	0.327877	0.298427	0.195352	0.0242366	-0.107695	-0.124729	-0.0031158	0.536098	1.02629	1.30428	1.37006	1.22364
YC18:1083	MS1334	1	1	171	22	2	14	2018	34.3091	42.731	59.4071	83.1165	112.638	146.751	184.233	223.865	264.425	304.691	343.444	379.461	411.522	438.406	458.892	471.759	475.806	474.051	470.034	464.817	459.461	455.03	452.585	469.428	506.54	499.078	481.28	0.168438	0.333523	0.474187	0.59043	0.682252	0.749653	0.792634	0.811194	0.805333	0.775051	0.720348	0.641225	0.537681	0.409716
YC18:1084	AQA3	1	1	16	23	2	13	2018	33.4078	40.7024	53.1767	67.5933	80.715	89.3046	90.5485	87.3049	83.5483	84.5105	117.547	180.791	261.165	345.594	420.999	474.305	492.553	487.218	475.003	459.139	442.854	429.38	421.945	443.195	490.752	473.121	432.749	0.145893	0.249485	0.288332	0.262434	0.171791	0.024879	-0.0648713	-0.0751321	0.0192432	0.660729	1.26488	1.60749	1.68857	1.50811
YC18:1085	A340	1	1	41	27	2	12	2018	21.432	29.3049	42.768	58.3273	72.4892	81.7596	83.6985	85.188	86.913	89.2595	118.687	175.023	246.618	321.824	388.993	436.476	452.76	452.885	453.169	453.537	453.916	454.229	454.402	491.059	570.895	570.072	564.934	0.157457	0.269261	0.311188	0.283237	0.185408	0.0387783	0.029789	0.0345008	0.0469303	0.588556	1.12671	1.4319	1.50412	1.34337
YC18:1086	Pa392	1	1	239	26	2	11	2018	32.5453	39.8121	52.2386	66.6	79.6716	88.2282	89.8814	90.1145	90.3844	92.1087	118.421	168.793	232.808	300.052	360.11	402.566	417.125	416.967	416.604	416.133	415.65	415.25	415.029	449.812	525.631	525.631	522.454	0.145334	0.248531	0.287229	0.26143	0.171134	0.0330638	0.00466095	0.00539819	0.0344872	0.526246	1.00743	1.28031	1.34488	1.20115
YC18:1087	PHK76	1	1	243	3	2	10	2018	NA	NA	NA	NA	NA	NA	NA	NA	NA	NA	NA	NA	NA	NA	NA	NA	NA	NA	NA	NA	NA	NA	NA	NA	NA	NA	NA	NA	NA	NA	NA	NA	NA	NA	NA	NA	NA	NA	NA	NA	NA
YC18:1088	LH127	1	1	226	14	2	9	2018	43.6366	50.6811	64.6298	84.4613	109.154	137.688	169.04	202.19	236.116	269.796	302.211	332.337	359.155	381.642	398.777	409.539	412.94	414.01	416.459	419.64	422.906	425.608	427.098	448.107	493.625	490.954	483.232	0.140889	0.278974	0.396631	0.493862	0.570666	0.627044	0.662995	0.678519	0.673616	0.648287	0.602532	0.536349	0.44974	0.342705
YC18:1089	W117Ht	1	1	35	20	2	8	2018	38.5215	46.0234	60.8778	81.9971	108.294	138.68	172.068	207.37	243.499	279.367	313.886	345.969	374.528	398.475	416.723	428.184	431.786	429.725	425.007	418.879	412.59	407.385	404.513	419.542	452.772	444.046	423.659	0.150038	0.297089	0.422386	0.525931	0.607722	0.66776	0.706046	0.722578	0.717357	0.690384	0.641657	0.571177	0.478944	0.364958
YC18:1090	29MIBZ2	1	1	39	24	2	7	2018	42.0737	50.054	63.7009	79.4726	93.8277	103.225	104.623	101.391	97.6477	98.4054	128.111	184.978	257.249	333.165	400.968	448.899	465.34	465.888	467.143	468.774	470.448	471.832	472.596	501.876	565.539	548.473	508.656	0.159606	0.272936	0.315435	0.287102	0.187939	0.0279734	-0.0646442	-0.0748691	0.0151554	0.594111	1.13735	1.44542	1.51832	1.35605
YC18:1091	A635	1	1	209	24	2	6	2018	38.5921	46.8523	63.2084	86.4626	115.417	148.875	185.638	224.509	264.29	303.784	341.793	377.119	408.564	434.932	455.025	467.644	471.629	472.34	473.966	476.079	478.247	480.042	481.032	515.623	590.821	574.872	537.003	0.165205	0.327121	0.465084	0.579096	0.669155	0.735263	0.777418	0.795622	0.789873	0.760173	0.70652	0.628916	0.527359	0.401851
YC18:1092	ICI 740	1	1	223	22	2	5	2018	37.6994	45.6049	61.2583	83.5136	111.225	143.245	178.429	215.63	253.703	291.5	327.876	361.684	391.779	417.015	436.244	448.322	452.133	452.447	453.166	454.099	455.058	455.851	456.288	483.575	542.951	543.95	543.639	0.158109	0.313069	0.445106	0.55422	0.640411	0.703679	0.744024	0.761445	0.755944	0.727519	0.676171	0.6019	0.504706	0.384589
YC18:1093	NS501	1	1	131	22	2	4	2018	38.5549	46.4161	61.9818	84.1123	111.668	143.509	178.496	215.489	253.347	290.933	327.105	360.724	390.65	415.744	434.866	446.876	450.659	449.945	448.311	446.188	444.008	442.205	441.21	474.861	548.347	534.341	500.775	0.157222	0.311314	0.442612	0.551114	0.636822	0.699735	0.739854	0.757178	0.751707	0.723442	0.672382	0.598527	0.501878	0.382434
YC18:1094	W64A	1	1	63	25	2	3	2018	35.2017	43.2297	56.9582	72.8243	87.2654	96.7185	99.0433	103.471	108.598	111.883	140.328	194.781	263.985	336.679	401.603	447.5	463.23	461.617	457.923	453.126	448.202	444.128	441.88	469.404	529.755	517.899	489.564	0.160561	0.274569	0.317322	0.28882	0.189063	0.0464947	0.0885481	0.102554	0.0656885	0.568895	1.08907	1.38407	1.45388	1.2985
YC18:1095	B73	1	1	258	26	2	2	2018	36.7611	43.2187	54.2616	67.024	78.6401	86.2441	88.2349	92.808	98.1043	101.607	132.75	192.37	268.139	347.729	418.813	469.064	486.301	486.912	488.311	490.129	491.994	493.537	494.389	529.225	604.979	599.125	583.207	0.129152	0.220858	0.255248	0.232322	0.152079	0.0398176	0.0914607	0.105927	0.0700536	0.622866	1.19239	1.51537	1.5918	1.42169
YC18:1096	PHV37	1	1	31	17	2	1	2018	41.0044	46.924	57.0468	68.7458	79.394	86.3644	88.6826	97.0019	106.637	111.045	136.282	184.596	245.997	310.494	368.098	408.82	422.794	424.231	427.521	431.793	436.179	439.807	441.81	468.396	525.982	514.138	485.943	0.118391	0.202456	0.233981	0.212964	0.139408	0.0463649	0.166386	0.192704	0.0881552	0.50475	0.966277	1.22801	1.28995	1.15209
YC18:1097	LH223	1	1	120	26	3	1	2018	32.6066	41.209	58.2424	82.4596	112.613	147.457	185.742	226.223	267.652	308.781	348.364	385.153	417.901	445.361	466.285	479.427	483.558	481.186	475.754	468.7	461.459	455.468	452.162	472.17	516.322	502.262	469.806	0.172047	0.340668	0.484345	0.603078	0.696867	0.765712	0.809614	0.828571	0.822585	0.791654	0.73578	0.654961	0.549199	0.418493
YC18:1098	Oh40B	1	1	132	27	3	2	2018	33.3802	40.4038	52.4146	66.2955	78.9297	87.2	88.6544	87.679	86.5492	88.3167	121.893	186.172	267.861	353.67	430.309	484.486	503.044	499.399	491.055	480.218	469.094	459.889	454.811	478.301	530.34	529.831	526.545	0.140472	0.240215	0.277619	0.252683	0.165408	0.0290876	-0.0195092	-0.022595	0.0353492	0.671536	1.28557	1.63378	1.71619	1.53277
YC18:1099	N192	1	1	130	27	3	3	2018	35.1051	42.1845	54.2908	68.282	81.0166	89.3527	91.8005	99.0335	107.41	111.65	140.114	194.604	263.853	336.595	401.563	447.49	463.225	460.782	455.19	447.927	440.471	434.302	430.898	461.463	528.632	519.209	495.884	0.141588	0.242124	0.279825	0.254691	0.166722	0.0489568	0.144659	0.16754	0.0847986	0.569271	1.0898	1.38498	1.45484	1.29936
YC18:1100	CA-4	1	1	17	22	3	4	2018	21.314	28.6523	43.1829	63.8417	89.5649	119.288	151.949	186.481	221.822	256.908	290.675	322.058	349.994	373.419	391.269	402.48	406.003	403.868	398.98	392.631	386.114	380.721	377.746	402.84	458.017	449.93	430.016	0.146767	0.290611	0.413177	0.514464	0.594472	0.653201	0.690652	0.706824	0.701717	0.675331	0.627667	0.558724	0.468502	0.357001
YC18:1101	CH711-10	1	1	45	23	3	5	2018	17.957	26.1711	42.4356	65.5598	94.3526	127.623	164.181	202.834	242.393	281.666	319.462	354.59	385.86	412.08	432.061	444.61	448.565	448.132	447.14	445.852	444.53	443.436	442.832	463.739	509.393	517.782	534.128	0.164281	0.325291	0.462483	0.575857	0.665412	0.73115	0.77307	0.791172	0.785455	0.755921	0.702569	0.625398	0.52441	0.399603
YC18:1102	PHVJ4	1	1	8	22	3	6	2018	26.4392	32.8329	43.7666	56.4027	67.9039	75.4326	77.0644	78.7523	80.7071	83.2576	114.868	175.383	252.288	333.073	405.224	456.229	473.74	476.769	483.704	492.711	501.957	509.608	513.829	523.452	543.704	541.128	534.671	0.127875	0.218673	0.252723	0.230023	0.150574	0.0326359	0.0337576	0.0390971	0.0510097	0.632212	1.21029	1.53811	1.61569	1.44302
YC18:1103	LH149	1	1	51	25	3	7	2018	34.9948	40.99	51.2422	63.0908	73.8751	80.9346	83.1547	90.5109	99.0306	103.428	133.745	191.783	265.542	343.021	412.219	461.137	477.917	478.638	480.287	482.428	484.627	486.446	487.45	511.69	564.334	541.885	490.812	0.119905	0.205044	0.236971	0.215687	0.14119	0.0444014	0.147124	0.170395	0.0879547	0.606341	1.16076	1.47517	1.54957	1.38397
YC18:1104	I29	1	1	114	25	3	8	2018	20.4847	27.4962	39.4863	53.3433	65.9557	74.2119	75.3946	72.169	68.4332	69.2243	99.4256	157.242	230.719	307.902	376.836	425.567	442.266	440.181	435.406	429.205	422.839	417.572	414.666	434.459	478.076	471.163	454.288	0.14023	0.239801	0.277141	0.252248	0.165123	0.0236553	-0.0645119	-0.0747159	0.0158203	0.604026	1.15633	1.46954	1.54366	1.37868
YC18:1105	NC262	1	1	174	24	3	9	2018	26.4562	33.6285	47.8302	68.0215	93.1626	122.214	154.135	187.886	222.427	256.719	289.721	320.395	347.699	370.594	388.04	398.997	402.447	401.531	399.434	396.71	393.915	391.601	390.325	415.124	469.37	480.002	500.873	0.143445	0.284035	0.403827	0.502822	0.581019	0.63842	0.675023	0.690829	0.685837	0.660049	0.613463	0.54608	0.4579	0.348922
YC18:1106	MS153	1	1	127	21	3	10	2018	17.925	25.1238	37.4342	51.6614	64.6107	73.0874	76.5961	92.4827	110.882	117.981	145.083	196.968	262.906	332.17	394.031	437.762	452.776	455.361	461.281	468.969	476.86	483.39	486.993	522.821	600.271	583.225	542.873	0.143976	0.246208	0.284544	0.258987	0.169534	0.0701744	0.317732	0.367988	0.141969	0.542053	1.03769	1.31876	1.38528	1.23723
YC18:1107	SD102	1	1	139	25	3	11	2018	35.0362	41.438	52.3854	65.0375	76.5532	84.0914	85.515	85.4458	85.3657	86.8231	110.509	155.852	213.477	274.009	328.071	366.289	379.411	381.894	387.577	394.959	402.535	408.805	412.264	435.344	485.044	475.897	453.905	0.128036	0.218949	0.253042	0.230313	0.150764	0.0284723	-0.0013834	-0.0016022	0.0291468	0.473715	0.906865	1.1525	1.21063	1.08125
YC18:1108	B91	1	1	154	>15	3	12	2018	24.7281	31.2015	42.2715	55.0651	66.7096	74.3322	77.2355	89.4135	103.518	109.187	133.608	180.358	239.771	302.181	357.921	397.324	410.84	411.186	411.978	413.007	414.063	414.937	415.419	451.878	531.231	528.882	520.444	0.129469	0.221399	0.255873	0.232891	0.152451	0.0580655	0.243561	0.282085	0.113385	0.488413	0.935002	1.18826	1.24819	1.1148
YC18:1109	IA2132	1	1	21	>15	3	13	2018	23.0721	30.8287	46.1875	68.0239	95.2133	126.631	161.153	197.654	235.009	272.095	307.786	340.959	370.487	395.247	414.115	425.965	429.683	426.574	419.454	410.207	400.716	392.862	388.529	417.681	481.93	469.488	439.712	0.155132	0.307176	0.436728	0.543788	0.628357	0.690433	0.730019	0.747112	0.741714	0.713825	0.663443	0.590571	0.495206	0.37735
YC18:1110	B73	1	1	257	>15	3	14	2018	26.4668	33.1316	44.5287	57.7005	69.6893	77.5371	81.3797	101.059	123.852	132.243	159.378	211.327	277.346	346.694	408.632	452.417	467.444	469.278	473.476	478.93	484.527	489.159	491.714	526.548	602.01	592.409	568.348	0.133296	0.227943	0.263436	0.239774	0.156958	0.0768516	0.393593	0.455849	0.167816	0.542718	1.03896	1.32038	1.38698	1.23875
YC18:1111	B73	1	1	256	>15	3	15	2018	19.7485	27.1279	39.7471	54.3312	67.6054	76.2947	80.0343	97.515	117.761	125.427	152.945	205.625	272.573	342.898	405.708	450.109	465.346	466.894	470.439	475.042	479.767	483.677	485.835	517.238	585.291	584.196	578.962	0.147588	0.252384	0.291682	0.265483	0.173787	0.0747922	0.349613	0.404912	0.153333	0.550359	1.05359	1.33897	1.4065	1.25619
YC18:1112	R113	1	1	245	13	3	16	2018	26.5305	34.501	50.2834	72.722	100.661	132.946	168.419	205.927	244.313	282.421	319.097	353.184	383.527	408.97	428.358	440.535	444.346	439.527	428.496	414.169	399.462	387.293	380.579	396.102	431.06	442.114	464.713	0.159411	0.315647	0.448772	0.558785	0.645686	0.709475	0.750152	0.767717	0.76217	0.733511	0.68174	0.606858	0.508863	0.387757
YC18:1113	Va52	1	1	249	15	3	17	2018	17.9801	25.721	38.9584	54.257	68.1814	77.2964	79.9623	87.7815	96.8376	101.118	127.04	176.665	239.732	305.98	365.147	406.974	421.301	418.581	412.352	404.262	395.958	389.087	385.296	416.801	486.084	489.381	493.656	0.154818	0.264748	0.305971	0.278489	0.1823	0.0533171	0.156385	0.181121	0.0856097	0.518447	0.992499	1.26133	1.32495	1.18335
YC18:1114	LH38	1	1	121	12	3	18	2018	24.662	31.0288	43.6357	61.5596	83.8773	109.666	138.002	167.963	198.626	229.067	258.363	285.591	309.829	330.153	345.64	355.367	358.435	358.436	358.438	358.441	358.444	358.447	358.448	379.443	425.184	421.749	412.352	0.127337	0.252138	0.358477	0.446355	0.515771	0.566726	0.599218	0.613249	0.608819	0.585926	0.544572	0.484756	0.406478	0.309739
YC18:1115	WR3	1	1	141	>15	3	19	2018	17.8158	24.5132	37.7745	56.6288	80.1052	107.232	137.04	168.556	200.81	232.831	263.648	292.291	317.787	339.165	355.456	365.688	368.945	373.837	385.035	399.578	414.507	426.86	433.675	468.149	542.103	543.197	542.48	0.133947	0.265227	0.377087	0.469526	0.542546	0.596145	0.630325	0.645084	0.640423	0.616342	0.572841	0.50992	0.427579	0.325818
YC18:1116	A427	1	1	99	13	3	20	2018	18.2422	28.558	46.1987	66.5861	85.1424	97.2894	100.339	106.549	113.741	117.424	142.535	190.607	251.701	315.876	373.193	413.711	427.591	425.124	419.476	412.14	404.61	398.379	394.942	423.47	486.209	481.001	467.033	0.206316	0.352813	0.407749	0.371125	0.24294	0.0609894	0.1242	0.143845	0.0736477	0.502228	0.961449	1.22187	1.2835	1.14633
YC18:1117	W182E	1	1	36	15	3	21	2018	29.8614	36.0958	46.7568	59.078	70.2924	77.6334	78.4405	73.5262	67.8345	67.8776	95.3031	147.806	214.529	284.618	347.217	391.469	406.636	405.168	401.807	397.441	392.96	389.253	387.207	414.75	475.104	469.746	455.552	0.124687	0.213222	0.246422	0.224289	0.14682	0.0161425	-0.0982867	-0.113833	0.00086063	0.548511	1.05005	1.33448	1.40178	1.25197
YC18:1118	ND247	1	1	57	11	3	22	2018	26.4302	33.3231	46.9716	66.3764	90.5381	118.457	149.135	181.571	214.767	247.723	279.44	308.918	335.159	357.162	373.928	384.459	387.784	388.448	389.969	391.943	393.97	395.647	396.573	421.177	474.628	471.383	462.08	0.137858	0.27297	0.388096	0.483235	0.558386	0.61355	0.648728	0.663918	0.659121	0.634337	0.589566	0.524808	0.440062	0.33533
YC18:1119	LH206	1	1	118	>15	3	23	2018	18.2008	28.1101	45.0555	64.6394	82.4643	94.1326	95.7422	90.6643	84.7832	84.6011	109.315	156.627	216.754	279.914	336.324	376.201	389.888	391.808	396.204	401.914	407.774	412.624	415.299	431.104	465.084	463.985	460.167	0.198185	0.338908	0.391679	0.356498	0.233366	0.0321908	-0.101557	-0.117621	-0.0036424	0.494282	0.946238	1.20254	1.26319	1.12819
YC18:1120	4F-306 108	1	1	146	>15	3	24	2018	19.5357	26.2402	39.5158	58.3903	81.8918	109.048	138.887	170.437	202.726	234.782	265.632	294.305	319.828	341.23	357.538	367.781	370.99	367.511	359.547	349.202	338.584	329.798	324.95	339.94	373.42	391.179	428.436	0.13409	0.265511	0.377491	0.470029	0.543127	0.596784	0.631	0.645775	0.64111	0.617003	0.573455	0.510467	0.428037	0.326167
YC18:1121	DK3IIH6	1	1	159	>15	3	25	2018	27.6465	37.4562	54.2313	73.6185	91.2644	102.815	105.432	108.965	113.058	115.595	136.952	177.836	229.794	284.373	333.119	367.578	379.404	380.696	383.654	387.497	391.44	394.704	396.504	416.866	460.923	465.153	472.515	0.196194	0.335503	0.387744	0.352917	0.231021	0.0523282	0.0706709	0.0818491	0.050744	0.427129	0.817682	1.03917	1.09158	0.974918
YC18:1122	PHG47	1	1	26	>15	3	26	2018	17.853	24.9495	39.0011	58.9791	83.8545	112.598	144.182	177.577	211.753	245.682	278.336	308.685	335.701	358.354	375.615	386.457	389.857	386.65	379.309	369.774	359.986	351.888	347.419	357.653	380.705	375.274	362.485	0.14193	0.281033	0.399559	0.497508	0.574879	0.631673	0.667889	0.683528	0.67859	0.653074	0.60698	0.540309	0.453061	0.345235
YC18:1123	DK4676A	1	1	108	14	3	27	2018	32.552	40.5676	56.4392	79.0047	107.102	139.569	175.243	212.963	251.566	289.89	326.773	361.053	391.567	417.154	436.652	448.897	452.751	451.352	448.147	443.986	439.715	436.18	434.23	465.906	535.249	523.295	494.369	0.160312	0.317432	0.45131	0.561945	0.649337	0.713487	0.754394	0.772058	0.76648	0.737659	0.685596	0.61029	0.511741	0.389949
YC18:1124	LH119	1	1	143	>15	3	28	2018	29.8063	35.4985	45.2326	56.4824	66.7217	73.4244	76.5581	92.127	110.158	117.1	143.426	193.822	257.869	325.147	385.235	427.712	442.289	443.817	447.315	451.859	456.523	460.383	462.512	494.996	565.409	567.257	568.329	0.113845	0.194682	0.224995	0.204786	0.134054	0.0626755	0.311376	0.360627	0.138835	0.526509	1.00793	1.28095	1.34555	1.20175
YC18:1125	BO9	1	1	156	>15	3	29	2018	35.0966	42.7438	57.8859	79.4142	106.22	137.195	171.229	207.215	244.044	280.607	315.794	348.499	377.611	402.022	420.623	432.306	435.994	436.484	437.606	439.062	440.558	441.795	442.478	481.162	565.328	559.184	542.284	0.152944	0.302843	0.430567	0.536117	0.619493	0.680694	0.719721	0.736573	0.731251	0.703755	0.654085	0.58224	0.48822	0.372027
YC18:1126	ICI581	1	1	71	14	3	30	2018	26.4254	32.6836	43.3855	55.7538	67.0112	74.3804	75.4819	72.987	70.0973	71.0533	99.9187	155.178	225.404	299.173	365.058	411.633	427.635	432.2	442.651	456.226	470.159	481.688	488.05	516.791	578.332	584.886	596.574	0.125164	0.214038	0.247366	0.225148	0.147383	0.0220319	-0.0498999	-0.0577927	0.0191202	0.577307	1.10518	1.40454	1.47538	1.3177
YC18:1127	A305	1	1	14	>15	3	31	2018	26.3013	31.3398	39.9559	49.9137	58.9771	64.91	67.6528	81.1736	96.8331	103.202	131.501	185.676	254.525	326.846	391.439	437.1	452.779	455.95	463.211	472.64	482.319	490.328	494.747	522.448	582.053	574.908	556.856	0.10077	0.172323	0.199156	0.181267	0.118659	0.0548561	0.270416	0.313189	0.12737	0.565982	1.0835	1.37698	1.44643	1.29185
YC18:1128	ZS635	1	1	94	>15	3	32	2018	26.4775	33.248	44.826	58.2067	70.3855	78.3579	79.5808	77.1425	74.3185	75.2935	104.155	159.407	229.624	303.383	369.259	415.828	431.825	436.09	445.856	458.538	471.557	482.329	488.273	509.003	553.162	561.013	576.252	0.13541	0.231559	0.267615	0.243577	0.159447	0.0244589	-0.0487667	-0.0564802	0.0195009	0.57723	1.10503	1.40435	1.47518	1.31752
YC18:1129	LH74	1	1	227	>15	3	33	2018	17.9199	25.7348	41.209	63.2095	90.6033	122.257	157.038	193.814	231.45	268.814	304.774	338.195	367.946	392.892	411.902	423.841	427.624	430.49	437.05	445.57	454.316	461.552	465.545	496.307	562.653	562.832	560.442	0.156298	0.309485	0.44001	0.547875	0.633079	0.695623	0.735505	0.752728	0.747289	0.71919	0.66843	0.595009	0.498928	0.380186
YC18:1130	Os420	1	1	238	>15	3	34	2018	26.7426	36.1178	52.15	70.6786	87.5429	98.5824	100.513	99.1239	97.5148	98.6996	125.208	175.955	240.447	308.193	368.698	411.47	426.165	430.335	439.883	452.283	465.012	475.544	481.356	517.865	596.424	599.672	603.451	0.187504	0.320644	0.370571	0.337286	0.220789	0.0386181	-0.0277868	-0.0321819	0.023695	0.530169	1.01494	1.28985	1.35491	1.21011
YC18:1131	LH93	1	1	228	13	3	35	2018	26.419	33.1922	46.6036	65.6713	89.4133	116.848	146.992	178.865	211.484	243.868	275.034	304	329.785	351.405	367.881	378.228	381.511	384.546	391.494	400.518	409.78	417.445	421.674	440.554	480.971	492.241	515.078	0.135463	0.268228	0.381354	0.47484	0.548686	0.602892	0.637458	0.652385	0.647671	0.623318	0.579324	0.515691	0.432418	0.329505
YC18:1132	CH157	1	1	106	>15	3	36	2018	27.3706	34.4699	46.61	60.6405	73.4108	81.7702	84.9151	97.9431	113.032	118.951	142.751	188.313	246.216	307.039	361.362	399.764	412.932	412.659	412.035	411.223	410.391	409.702	409.321	439.709	505.978	498.288	478.77	0.141985	0.242803	0.28061	0.255405	0.16719	0.0628967	0.26056	0.301774	0.118392	0.475997	0.911233	1.15806	1.21646	1.08646
YC18:1133	ICI 441	1	1	163	14	3	37	2018	26.461	33.6852	47.9897	68.3271	93.65	122.911	155.063	189.058	223.85	258.39	291.631	322.526	350.027	373.088	390.66	401.697	405.185	406.24	408.657	411.796	415.018	417.684	419.156	447.204	508.066	504.027	492.685	0.144483	0.28609	0.406748	0.506459	0.585223	0.643038	0.679906	0.695826	0.690799	0.664824	0.617901	0.550031	0.461212	0.351446
YC18:1134	A680	1	1	149	>15	3	38	2018	26.4392	32.8329	43.7666	56.4027	67.9039	75.4326	76.9168	77.3696	77.894	79.9561	110.476	168.904	243.157	321.155	390.817	440.063	456.958	457.863	459.935	462.626	465.388	467.674	468.935	503.206	577.658	572.444	557.973	0.127875	0.218673	0.252723	0.230023	0.150574	0.0296837	0.00905535	0.0104877	0.0412438	0.610407	1.16854	1.48506	1.55996	1.39325
YC18:1135	LH295	1	1	74	>15	3	39	2018	26.0551	28.8078	33.9374	40.6892	48.3087	56.0413	63.1327	68.8281	72.3731	75.1672	107.093	168.212	245.885	327.477	400.348	451.862	469.515	467.288	462.189	455.566	448.768	443.143	440.039	466.462	524.555	512.578	484.072	0.0550555	0.102591	0.135036	0.15239	0.154653	0.141826	0.113909	0.0709007	0.055881	0.638524	1.22237	1.55347	1.63182	1.45743
YC18:1136	A548	1	1	42	>15	3	40	2018	17.95	26.0882	42.2026	65.1132	93.6402	126.604	162.824	201.12	240.314	279.224	316.671	351.475	382.456	408.435	428.23	440.663	444.587	444.88	445.553	446.426	447.322	448.064	448.473	479.945	548.443	543.404	529.565	0.162764	0.322288	0.458213	0.57054	0.659269	0.7244	0.765933	0.783867	0.778204	0.748942	0.696082	0.619624	0.519568	0.395914
YC18:1137	PHW86	1	1	34	>15	3	41	2018	35.0594	42.3075	56.6593	77.064	102.471	131.829	164.087	198.195	233.101	267.756	301.107	332.104	359.697	382.834	400.464	411.537	415.055	419.1	428.363	440.392	452.74	462.957	468.595	488.82	531.928	525.051	508.273	0.144961	0.287036	0.408094	0.508135	0.587159	0.645166	0.682156	0.698129	0.693085	0.667024	0.619946	0.551851	0.462739	0.352609
YC18:1138	Ny821	1	1	177	>15	3	42	2018	26.4413	33.4539	47.3396	67.0815	91.6629	120.067	151.278	184.277	218.05	251.579	283.846	313.837	340.533	362.918	379.976	390.69	394.078	395.551	398.925	403.307	407.806	411.527	413.581	442.336	504.638	500.559	489.07	0.140252	0.277712	0.394838	0.491629	0.568086	0.624209	0.659997	0.675451	0.670571	0.645356	0.599808	0.533924	0.447707	0.341155
YC18:1139	PHW20	1	1	33	>15	3	43	2018	29.8663	36.7336	50.3315	69.6643	93.7365	121.552	152.116	184.432	217.505	250.339	281.938	311.307	337.45	359.372	376.076	386.567	389.892	392.394	398.122	405.561	413.198	419.516	423.003	455.816	526.718	530.937	537.151	0.137346	0.271958	0.386657	0.481443	0.556315	0.611275	0.646322	0.661456	0.656677	0.631985	0.58738	0.522862	0.438431	0.334087
YC18:1140	W613S	1	1	93	>15	3	44	2018	19.6881	28.029	44.5449	68.0263	97.264	131.049	168.171	207.422	247.592	287.471	325.851	361.522	393.275	419.901	440.19	452.933	456.93	453.441	445.452	435.076	424.426	415.613	410.75	434.294	486.414	479.121	461.062	0.166819	0.330317	0.469629	0.584754	0.675694	0.742447	0.785015	0.803396	0.797591	0.767601	0.713424	0.635061	0.532512	0.405777
YC18:1141	N6	1	1	235	>15	3	45	2018	42.7859	49.9266	64.0658	84.1681	109.198	138.121	169.902	203.504	237.893	272.034	304.891	335.429	362.613	385.407	402.776	413.685	417.139	419.314	424.292	430.759	437.396	442.888	445.918	480.963	556.803	556.593	552.959	0.142813	0.282783	0.402047	0.500606	0.578459	0.635606	0.672048	0.687784	0.682815	0.65714	0.61076	0.543673	0.455882	0.347384
YC18:1142	B107	1	1	215	9	3	46	2018	NA	NA	NA	NA	NA	NA	NA	NA	NA	NA	NA	NA	NA	NA	NA	NA	NA	NA	NA	NA	NA	NA	NA	NA	NA	NA	NA	NA	NA	NA	NA	NA	NA	NA	NA	NA	NA	NA	NA	NA	NA
YC18:1143	L 139	1	1	72	11	3	47	2018	33.3098	40.2314	53.9367	73.4223	97.6847	125.72	156.526	189.097	222.431	255.524	287.373	316.974	343.324	365.419	382.255	392.83	396.173	397.436	400.328	404.085	407.941	411.132	412.892	445.805	517.215	516.991	513.512	0.138432	0.274107	0.389712	0.485247	0.560711	0.616106	0.651429	0.666683	0.661866	0.636979	0.592021	0.526993	0.441895	0.336727
YC18:1144	CI 40H	1	1	158	20	3	48	2018	26.4922	34.0517	49.02	70.3013	96.7995	127.419	161.063	196.636	233.042	269.185	303.969	336.297	365.075	389.206	407.594	419.143	422.791	423.78	426.044	428.984	432.002	434.5	435.878	480.463	577.368	580.491	583.231	0.151189	0.299367	0.425625	0.529964	0.612383	0.672881	0.71146	0.728119	0.722859	0.695678	0.646578	0.575557	0.482617	0.367757
YC18:1145	A556	1	1	43	19	4	48	2018	18.7598	25.7155	37.6101	51.3568	63.8688	72.0592	73.7307	74.6992	75.8209	77.7968	104.131	154.544	218.612	285.912	346.019	388.51	403.091	404.494	407.706	411.878	416.161	419.705	421.66	438.223	473.977	466.724	449.437	0.139113	0.237892	0.274934	0.25024	0.163808	0.0334301	0.0193698	0.0224336	0.0395176	0.52668	1.00826	1.28136	1.34599	1.20214
YC18:1146	4226	1	1	199	22	4	47	2018	34.8844	39.7955	48.1937	57.8996	66.7337	72.5165	73.4813	72.3631	71.068	72.5273	101.952	158.282	229.87	305.068	372.23	419.708	435.988	435.516	434.436	433.033	431.593	430.401	429.744	468.601	553.372	573.981	615.289	0.0982212	0.167964	0.194118	0.176682	0.115657	0.0192962	-0.022365	-0.0259025	0.029186	0.588496	1.1266	1.43176	1.50397	1.34324
YC18:1147	LH82	1	1	123	24	4	46	2018	20.3882	26.451	36.8188	48.801	59.707	66.846	68.9001	74.7406	81.505	85.3619	115.275	172.539	245.315	321.761	390.037	438.303	454.855	454.665	454.229	453.664	453.084	452.604	452.339	459.697	475.772	488.157	514.441	0.121257	0.207356	0.239644	0.218119	0.142782	0.0410811	0.116811	0.135287	0.0771383	0.59826	1.14529	1.45551	1.52892	1.36552
YC18:1148	PHBA6	1	1	180	24	4	45	2018	30.7377	37.1354	48.076	60.7201	72.2285	79.762	80.678	76.3691	71.3786	72.031	105.908	170.761	253.181	339.758	417.082	471.744	490.504	492.853	498.231	505.216	512.386	518.319	521.593	569.229	672.462	668.938	656.941	0.127955	0.218811	0.252882	0.230168	0.150669	0.0183206	-0.0861784	-0.0998094	0.0130466	0.677541	1.29706	1.64839	1.73153	1.54648
YC18:1149	C123	1	1	157	11	4	44	2018	20.409	27.2608	40.828	60.1172	84.1349	111.888	142.382	174.626	207.624	240.383	271.911	301.214	327.298	349.17	365.836	376.304	379.593	377.632	373.142	367.311	361.325	356.373	353.64	366.258	394.213	377.27	339.216	0.137036	0.271343	0.385783	0.480354	0.555058	0.609894	0.644861	0.659961	0.655192	0.630556	0.586052	0.52168	0.43744	0.333331
YC18:1150	G80	1	1	112	19	4	43	2018	26.4806	33.2809	44.9098	58.3494	70.5819	78.5894	80.4062	82.8815	85.7483	88.0227	110.933	154.79	210.528	269.077	321.368	358.334	371.029	373.945	380.619	389.288	398.186	405.549	409.612	435.747	492.002	484.891	467.054	0.136006	0.232578	0.268793	0.24465	0.160149	0.0363366	0.0495057	0.0573362	0.0454869	0.458197	0.877158	1.11475	1.17097	1.04583
YC18:1151	W602S	1	1	191	18	4	42	2018	26.4079	33.0613	46.2356	64.9662	88.2885	115.238	144.85	176.159	208.202	240.013	270.627	299.082	324.41	345.649	361.833	371.998	375.217	377.39	382.364	388.825	395.457	400.944	403.972	430.88	488.991	491.435	494.32	0.133068	0.263487	0.374612	0.466446	0.538986	0.592234	0.626189	0.640851	0.636221	0.612298	0.569083	0.506574	0.424773	0.32368
YC18:1152	B103	1	1	152	22	4	41	2018	34.8293	39.1982	46.6694	55.304	63.1629	68.3075	70.0665	76.6082	84.1847	88.0332	113.997	163.7	226.867	293.22	352.481	394.374	408.761	411.897	419.076	428.401	437.973	445.893	450.263	478.311	538.681	540.662	542.446	0.0873794	0.149424	0.172691	0.15718	0.102891	0.0351799	0.130835	0.15153	0.0769702	0.51927	0.994074	1.26333	1.32705	1.18523
YC18:1153	CS405	1	1	47	21	4	40	2018	26.4688	33.1539	44.5859	57.7979	69.8232	77.695	79.4127	81.2745	83.4308	86.037	117.592	178.001	254.772	335.415	407.44	458.356	475.816	475.641	475.24	474.72	474.187	473.745	473.501	500.554	559.536	545.501	512.478	0.133702	0.228639	0.26424	0.240506	0.157436	0.034355	0.0372358	0.0431254	0.0521237	0.631106	1.20817	1.53542	1.61286	1.44049
YC18:1154	CM105	1	1	18	22	4	39	2018	27.5637	36.5603	51.9449	69.7251	85.9083	96.5019	98.4499	97.9121	97.2892	99.0451	130.056	189.423	264.871	344.124	414.907	464.945	482.11	482.797	484.37	486.413	488.51	490.245	491.203	501.825	524.806	515.731	495.012	0.179931	0.307693	0.355604	0.323664	0.211872	0.0389595	-0.0107564	-0.0124577	0.0351186	0.620226	1.18734	1.50895	1.58506	1.41566
YC18:1155	PH207	1	1	252	27	4	38	2018	26.5342	34.5447	50.4061	72.957	101.036	133.482	169.134	206.829	245.407	283.706	320.566	354.823	385.318	410.889	430.374	442.612	446.489	449.322	455.807	464.231	472.877	480.032	483.979	513.855	578.276	572.806	558.2	0.160209	0.317228	0.451019	0.561583	0.648919	0.713028	0.753908	0.771561	0.765987	0.737184	0.685154	0.609897	0.511411	0.389698
YC18:1156	Mo17	1	1	229	23	4	37	2018	26.5119	34.2829	49.6701	71.5469	98.7866	130.263	164.848	201.417	238.841	275.996	311.753	344.987	374.57	399.376	418.278	430.15	433.906	435.729	439.903	445.323	450.887	455.491	458.031	490.609	561.155	565.103	570.741	0.155419	0.307744	0.437536	0.544794	0.629519	0.691711	0.73137	0.748495	0.743087	0.715146	0.664671	0.591663	0.496122	0.378048
YC18:1157	PH207	1	1	255	25	4	36	2018	33.9551	38.181	45.4074	53.7591	61.3607	66.3367	69.0912	84.2306	101.765	108.456	133.105	180.293	240.263	303.258	359.521	399.294	412.962	417.536	428.009	441.612	455.574	467.127	473.501	496.259	544.761	547.485	551.382	0.0845173	0.14453	0.167034	0.152031	0.0995204	0.0550894	0.302788	0.350681	0.133818	0.492991	0.943767	1.1994	1.25989	1.12525
YC18:1158	PHK74	1	1	28	25	4	35	2018	28.3158	36.2561	49.8345	65.5272	79.8103	89.1601	91.1824	93.2427	95.629	98.0087	124.862	176.268	241.598	310.224	371.515	414.843	429.728	433.898	443.445	455.845	468.573	479.104	484.915	509.76	562.907	559.365	549.428	0.158806	0.271568	0.313853	0.285663	0.186996	0.0404445	0.0412072	0.0477251	0.0475945	0.537057	1.02812	1.30661	1.37251	1.22583
YC18:1159	CR14	1	1	107	5	4	34	2018	NA	NA	NA	NA	NA	NA	NA	NA	NA	NA	NA	NA	NA	NA	NA	NA	NA	NA	NA	NA	NA	NA	NA	NA	NA	NA	NA	NA	NA	NA	NA	NA	NA	NA	NA	NA	NA	NA	NA	NA	NA
YC18:1160	A674	1	1	15	26	4	33	2018	23.2238	31.8098	46.4923	63.461	78.9056	89.0157	91.9621	100.547	110.489	114.917	139.044	185.231	243.928	305.586	360.654	399.583	412.933	412.755	412.348	411.82	411.278	410.83	410.582	434.483	486.598	480.662	465.557	0.171719	0.29365	0.339374	0.308892	0.202202	0.0589264	0.171689	0.198846	0.0885698	0.482529	0.923738	1.17395	1.23316	1.10137
YC18:1161	SD101	1	1	189	25	4	32	2018	23.0583	30.018	41.9195	55.6742	68.1934	76.3886	80.6998	103.749	130.444	139.551	159.816	198.612	247.916	299.707	345.963	378.662	389.884	391.1	393.885	397.502	401.215	404.287	405.982	430.478	483.562	482.706	478.619	0.139194	0.23803	0.275094	0.250385	0.163903	0.0862242	0.460981	0.533895	0.182147	0.405311	0.775914	0.986083	1.03582	0.925118
YC18:1162	Oh43	1	1	25	20	4	31	2018	26.5081	33.5795	45.6719	59.6472	72.3673	80.6939	83.4031	92.8376	103.764	108.705	136.388	189.386	256.738	327.487	390.675	435.344	450.668	451.378	453.002	455.112	457.278	459.07	460.059	481.422	527.799	523.5	512.2	0.141427	0.241848	0.279507	0.254401	0.166532	0.0541829	0.188691	0.218537	0.0988016	0.553678	1.05994	1.34705	1.41499	1.26376
YC18:1163	PHH93	1	1	82	26	4	30	2018	26.4116	32.5343	43.0045	55.1049	66.1185	73.3281	75.1562	78.9944	83.4398	86.5354	115.166	169.974	239.629	312.796	378.144	424.34	440.204	443.541	451.181	461.105	471.291	479.719	484.37	512.842	574.087	571.754	564.111	0.122454	0.209403	0.242009	0.220272	0.144191	0.036563	0.0767642	0.0889061	0.0619119	0.572603	1.09617	1.39309	1.46335	1.30696
YC18:1164	6F629	1	1	203	19	4	29	2018	35.0705	42.4384	57.0273	77.7691	103.596	133.439	166.23	200.901	236.384	271.611	305.513	337.022	365.071	388.59	406.512	417.768	421.338	424.531	431.843	441.339	451.087	459.152	463.603	499.753	577.76	583.901	594.001	0.147356	0.291778	0.414836	0.51653	0.596859	0.655825	0.693426	0.709662	0.704535	0.678043	0.630188	0.560967	0.470383	0.358435
YC18:1165	PHP02	1	1	86	17	4	28	2018	26.4944	33.4302	45.2909	58.9983	71.4746	79.6417	81.3169	82.354	83.5551	85.6493	113.503	166.824	234.589	305.772	369.347	414.29	429.714	431.517	435.647	441.01	446.516	451.071	453.585	485.649	555.084	550.639	538.053	0.138717	0.237213	0.27415	0.249526	0.163341	0.0335053	0.0207416	0.0240224	0.0418842	0.557068	1.06643	1.3553	1.42365	1.2715
YC18:1166	A672	1	1	101	24	4	27	2018	35.0743	42.482	57.1499	78.0041	103.971	133.975	166.944	201.803	237.478	272.896	306.982	338.662	366.862	390.509	408.528	419.845	423.435	426.781	434.443	444.394	454.608	463.06	467.724	505.764	587.855	583.964	572.055	0.148154	0.293359	0.417083	0.519328	0.600093	0.659377	0.697182	0.713507	0.708352	0.681717	0.633601	0.564006	0.472931	0.360376
YC18:1167	PHG50	1	1	136	17	4	26	2018	10.9897	18.2331	32.5757	52.9672	78.3576	107.697	139.934	174.02	208.904	243.536	276.865	307.843	335.417	358.539	376.159	387.225	390.73	393.169	398.753	406.006	413.451	419.611	423.01	456.256	528.116	524.835	514.681	0.144868	0.286851	0.407831	0.507807	0.58678	0.64475	0.681716	0.697679	0.692638	0.666594	0.619546	0.551495	0.46244	0.352382
YC18:1168	PHN82	1	1	184	24	4	25	2018	26.4153	33.1485	46.4809	65.4363	89.0384	116.311	146.278	177.963	210.39	242.583	273.565	302.361	327.993	349.487	365.865	376.151	379.424	383.91	394.183	407.525	421.219	432.551	438.804	472.579	545.106	540.199	526.48	0.134665	0.266648	0.379107	0.472042	0.545453	0.599339	0.633702	0.64854	0.643854	0.619644	0.57591	0.512652	0.42987	0.327563
YC18:1169	T242	1	1	9	23	4	24	2018	17.8567	24.9931	39.1238	59.2141	84.2294	113.135	144.896	178.479	212.847	246.968	279.805	310.325	337.492	360.272	377.631	388.534	391.996	395.769	404.408	415.627	427.144	436.673	441.931	467.775	523.19	510.061	479.159	0.142728	0.282614	0.401807	0.500306	0.578113	0.635226	0.671646	0.687373	0.682406	0.656747	0.610394	0.543348	0.455609	0.347177
YC18:1170	PHJR5	1	1	84	22	4	23	2018	26.4833	33.947	48.7256	69.7372	95.8996	126.131	159.349	194.471	230.415	266.1	300.443	332.363	360.776	384.601	402.756	414.158	417.785	422.755	434.133	448.911	464.08	476.632	483.557	517.683	590.86	591.393	589.488	0.149273	0.295573	0.420232	0.523248	0.604623	0.664355	0.702445	0.718893	0.713699	0.686863	0.638384	0.568264	0.476501	0.363097
YC18:1171	CR 22 INBRED	1	1	66	22	4	22	2018	26.4392	32.8329	43.7666	56.4027	67.9039	75.4326	77.6411	84.1546	91.6984	95.4151	119.423	165.384	223.794	285.15	339.949	378.687	391.976	392.523	393.774	395.399	397.068	398.448	399.21	452.595	568.778	555.451	521.57	0.127875	0.218673	0.252723	0.230023	0.150574	0.0441699	0.13027	0.150875	0.0743332	0.480166	0.919216	1.1682	1.22712	1.09598
YC18:1172	PHV57	1	1	91	26	4	21	2018	26.3357	31.7131	40.9086	51.536	61.2088	67.5407	70.6155	86.2803	104.423	111.31	136.238	183.958	244.604	308.31	365.207	405.428	419.242	422.545	430.108	439.929	450.011	458.353	462.955	491.915	554.229	539.347	504.34	0.107546	0.183911	0.212547	0.193456	0.126637	0.0614963	0.313298	0.362852	0.137741	0.498551	0.95441	1.21293	1.2741	1.13794
YC18:1173	ML606	1	1	125	20	4	20	2018	26.4302	33.3231	46.9716	66.3764	90.5381	118.457	149.135	181.571	214.767	247.723	279.44	308.918	335.159	357.162	373.928	384.459	387.786	388.779	391.051	394.003	397.032	399.539	400.922	434.892	508.668	499.013	474.905	0.137858	0.27297	0.388096	0.483235	0.558386	0.61355	0.648728	0.663918	0.659121	0.634337	0.589566	0.524808	0.440062	0.33533
YC18:1174	ICI 893	1	1	224	18	4	19	2018	22.9235	29.0836	41.2811	58.623	80.216	105.167	132.583	161.571	191.238	220.691	249.036	275.38	298.831	318.495	333.479	342.89	345.876	348.728	355.258	363.74	372.446	379.65	383.625	411.533	471.665	473.938	476.366	0.123202	0.243951	0.346837	0.431861	0.499023	0.548323	0.579761	0.593336	0.589049	0.5669	0.526889	0.469015	0.393279	0.299681
YC18:1175	911	1	1	12	23	4	18	2018	23.8834	31.1207	45.4513	65.8259	91.195	120.51	152.72	186.778	221.632	256.235	289.537	320.489	348.04	371.143	388.747	399.804	403.31	406.379	413.403	422.526	431.89	439.639	443.914	471.729	531.606	511.997	466.803	0.144747	0.286612	0.407491	0.507384	0.586291	0.644212	0.681147	0.697096	0.69206	0.666037	0.619029	0.551034	0.462054	0.352088
YC18:1176	L 135	1	1	22	25	4	17	2018	26.3978	32.385	42.6234	54.456	65.2258	72.2758	74.6567	83.3737	93.4694	98.1372	125.37	177.503	243.758	313.355	375.513	419.454	434.536	436.502	441.004	446.851	452.852	457.818	460.558	487.681	546.309	536.249	511.893	0.119743	0.204768	0.236653	0.215396	0.141	0.0476178	0.174339	0.201915	0.0933556	0.544655	1.04267	1.32509	1.39193	1.24317
YC18:1177	DKFAPW	1	1	160	21	4	16	2018	28.538	35.2834	46.8183	60.1492	72.2828	80.2256	84.4608	107.276	133.699	142.933	166.488	211.582	268.89	329.088	382.853	420.86	433.92	437.981	447.277	459.352	471.746	482.001	487.66	509.885	557.349	550.883	534.818	0.134906	0.230698	0.26662	0.242672	0.158854	0.0847056	0.456298	0.528472	0.184668	0.471107	0.901872	1.14616	1.20397	1.0753
YC18:1178	CH753-4	1	1	46	25	4	15	2018	17.9199	25.7348	41.209	63.2095	90.6033	122.257	157.038	193.814	231.45	268.814	304.774	338.195	367.946	392.892	411.902	423.841	427.604	427.232	426.38	425.273	424.137	423.197	422.679	438.22	472.169	457.896	425.403	0.156298	0.309485	0.44001	0.547875	0.633079	0.695623	0.735505	0.752728	0.747289	0.71919	0.66843	0.595009	0.498928	0.380186
YC18:1179	790	1	1	64	25	4	14	2018	26.4116	33.1049	46.3583	65.2013	88.6634	115.774	145.564	177.061	209.296	241.298	272.096	300.721	326.202	347.568	363.849	374.075	377.3	377.316	377.353	377.401	377.45	377.49	377.513	409.439	478.994	468.792	443.669	0.133866	0.265067	0.37686	0.469244	0.542219	0.595787	0.629945	0.644696	0.640038	0.615971	0.572496	0.509613	0.427322	0.325621
YC18:1180	DKIB014	1	1	221	7	4	13	2018	NA	NA	NA	NA	NA	NA	NA	NA	NA	NA	NA	NA	NA	NA	NA	NA	NA	NA	NA	NA	NA	NA	NA	NA	NA	NA	NA	NA	NA	NA	NA	NA	NA	NA	NA	NA	NA	NA	NA	NA	NA
YC18:1181	Ia 453	1	1	20	>15	4	12	2018	24.7832	31.7988	43.7957	57.6607	70.2804	78.5413	80.0972	79.9871	79.8595	81.3307	105.461	151.656	210.363	272.03	327.108	366.043	379.404	380.663	383.546	387.291	391.134	394.315	396.07	426.594	492.802	486.799	470.957	0.140311	0.239939	0.2773	0.252393	0.165218	0.0311198	-0.002203	-0.0025515	0.029424	0.482608	0.923889	1.17414	1.23336	1.10155
YC18:1182	PHK42	1	1	137	>15	4	11	2018	28.2281	35.9663	51.2887	73.0734	100.198	131.542	165.982	202.396	239.663	276.661	312.268	345.361	374.82	399.521	418.344	430.166	433.913	436.879	443.668	452.487	461.538	469.028	473.161	495.407	543.174	533.334	509.912	0.154765	0.306448	0.435693	0.542499	0.626867	0.688797	0.728289	0.745342	0.739956	0.712133	0.661871	0.589171	0.494032	0.376455
YC18:1183	A572	1	1	3	>15	4	10	2018	18.0077	26.0197	39.7205	55.5548	69.9668	79.401	82.436	92.8372	104.884	110.223	139.04	194.206	264.314	337.958	403.732	450.229	466.179	466.869	468.45	470.502	472.609	474.352	475.314	485.723	508.237	498.926	477.712	0.160239	0.274018	0.316685	0.28824	0.188683	0.0607009	0.208025	0.240928	0.106794	0.576333	1.10331	1.40217	1.47289	1.31548
YC18:1184	B73	1	1	260	>15	4	9	2018	26.3702	32.0863	41.8613	53.1582	63.4405	70.1713	71.9617	76.245	81.2058	84.6216	115.952	175.93	252.154	332.223	403.735	454.288	471.638	473.825	478.83	485.332	492.005	497.527	500.574	526.876	583.666	583.785	581.665	0.114323	0.195498	0.225939	0.205645	0.134616	0.0358081	0.0856657	0.0992156	0.0683165	0.62661	1.19956	1.52448	1.60137	1.43023
YC18:1185	PHG86	1	1	242	>15	4	8	2018	22.0441	27.4852	36.7897	47.543	57.3305	63.7374	64.9187	64.6205	64.2751	66.0039	95.278	151.32	222.541	297.354	364.172	411.407	427.64	433.076	445.523	461.688	478.281	492.01	499.586	526.13	582.679	588.021	597.28	0.108821	0.18609	0.215066	0.195749	0.128138	0.023627	-0.005965	-0.0069086	0.0345762	0.585483	1.12083	1.42443	1.49627	1.33636
YC18:1186	LH209	1	1	169	>15	4	7	2018	35.8572	41.8804	52.1803	64.0841	74.9186	82.0109	83.8165	87.6519	92.0939	95.0816	122.002	173.537	239.031	307.828	369.273	412.71	427.643	433.508	446.935	464.374	482.275	497.087	505.259	528.314	577.159	573.526	563.57	0.120463	0.205999	0.238075	0.216691	0.141847	0.036111	0.0767076	0.0888406	0.0597544	0.538402	1.0307	1.30988	1.37595	1.2289
YC18:1187	CR1HT	1	1	119	4	4	6	2018	NA	NA	NA	NA	NA	NA	NA	NA	NA	NA	NA	NA	NA	NA	NA	NA	NA	NA	NA	NA	NA	NA	NA	NA	NA	NA	NA	NA	NA	NA	NA	NA	NA	NA	NA	NA	NA	NA	NA	NA	NA
YC18:1188	W612S	1	1	194	>15	4	5	2018	26.4599	33.6721	47.9529	68.2566	93.5376	122.75	154.849	188.788	223.521	258.004	291.19	322.034	349.49	372.512	390.056	401.074	404.563	406.775	411.84	418.417	425.169	430.756	433.838	447.56	476.933	471.05	457.012	0.144244	0.285615	0.406074	0.50562	0.584253	0.641972	0.678779	0.694673	0.689654	0.663722	0.616877	0.549119	0.460448	0.350864
YC18:1189	3IJI1	1	1	97	>15	4	4	2018	26.4376	33.4103	47.2169	66.8464	91.288	119.531	150.563	183.375	216.956	250.293	282.378	312.197	338.742	361	377.96	388.613	392.011	398.317	412.754	431.504	450.75	466.675	475.462	500.63	553.977	545.727	525.533	0.139454	0.276132	0.392591	0.488831	0.564853	0.620656	0.656241	0.671607	0.666754	0.641683	0.596394	0.530885	0.445159	0.339214
YC18:1190	B87	1	1	105	>15	4	3	2018	35.0362	41.438	52.3854	65.0375	76.5532	84.0914	86.0769	90.7094	96.0745	99.2275	124.454	172.748	234.123	298.593	356.173	396.878	410.862	414.807	423.84	435.572	447.614	457.579	463.076	491.122	551.295	552.234	551.755	0.128036	0.218949	0.253042	0.230313	0.150764	0.03971	0.0926492	0.107304	0.0630599	0.504539	0.965873	1.2275	1.28941	1.1516
YC18:1191	NK807	1	1	59	>15	4	2	2018	26.4748	33.8466	48.4435	69.1967	95.0373	124.897	157.706	192.396	227.899	263.145	297.065	328.592	356.656	380.188	398.119	409.381	412.956	416.577	424.866	435.633	446.684	455.829	460.875	482.453	528.611	525.074	515.441	0.147437	0.291938	0.415063	0.516813	0.597186	0.656183	0.693805	0.710051	0.704921	0.678414	0.630532	0.561274	0.470641	0.358631
YC18:1192	PHR36	1	1	244	>15	4	1	2018	29.9406	37.6062	52.7847	74.3648	101.235	132.284	166.401	202.473	239.39	276.041	311.313	344.096	373.278	397.748	416.394	428.105	431.802	432.316	433.493	435.021	436.59	437.888	438.605	466.426	526.918	519.516	500.868	0.153312	0.303571	0.431602	0.537406	0.620982	0.68233	0.721451	0.738344	0.733009	0.705447	0.655657	0.583639	0.489394	0.372921
YC18:1193	PHR63	1	1	185	>15	5	1	2018	32.4628	39.5205	53.4954	73.3642	98.1036	126.69	158.102	191.313	225.303	259.047	291.522	321.706	348.573	371.103	388.27	399.052	402.477	406.375	415.298	426.887	438.783	448.626	454.057	476.145	523.348	515.807	497.415	0.141154	0.279497	0.397376	0.494789	0.571737	0.628221	0.664239	0.679793	0.674881	0.649504	0.603663	0.537356	0.450585	0.343348
YC18:1194	W9	1	1	11	>15	5	2	2018	32.4926	39.8696	54.4767	75.2444	101.103	130.983	163.815	198.53	234.057	269.328	303.273	334.821	362.905	386.453	404.397	415.667	419.263	425.851	440.934	460.524	480.633	497.271	506.452	528.619	575.358	561.461	529.252	0.14754	0.292142	0.415354	0.517174	0.597604	0.656643	0.694291	0.710548	0.705414	0.678889	0.630974	0.561667	0.47097	0.358882
YC18:1195	H99	1	1	113	>15	5	3	2018	42.3983	45.1211	49.7774	55.1587	60.0566	63.2628	65.4279	81.6701	112.462	153.934	202.217	253.441	303.736	349.232	386.061	410.352	418.325	422.368	431.625	443.649	455.99	466.202	471.836	482.256	504.001	500.915	493.284	0.0544572	0.0931251	0.107625	0.0979585	0.0641242	0.0433026	0.324843	0.61584	0.829443	0.965655	1.02447	1.0059	0.909932	0.736572
YC18:1196	R181B	1	1	246	>15	5	4	2018	32.4814	39.7387	54.1087	74.5393	99.9783	129.373	161.673	195.824	230.775	265.473	298.866	329.903	357.53	380.697	398.349	409.437	412.972	419.126	433.217	451.518	470.303	485.847	494.424	523.064	584.011	587.311	591.94	0.145145	0.2874	0.408612	0.50878	0.587904	0.645985	0.683021	0.699015	0.693964	0.66787	0.620732	0.552551	0.463326	0.353057
YC18:1197	ICI 193	1	1	70	>15	5	5	2018	36.6709	39.7081	44.9021	50.9048	56.3683	59.9447	62.2629	79.3686	111.798	155.475	206.324	260.271	313.24	361.155	399.942	425.524	433.93	439.71	452.942	470.127	487.767	502.363	510.417	538.463	598.203	591.769	575.261	0.0607458	0.103879	0.120054	0.10927	0.071529	0.0463637	0.342113	0.64858	0.87354	1.01699	1.07894	1.05938	0.958307	0.775731
YC18:1198	ICI 986	1	1	225	>15	5	6	2018	17.8604	25.0367	39.2464	59.4491	84.6043	113.672	145.611	179.381	213.942	248.253	281.274	311.964	339.283	362.191	379.647	390.611	394.112	401.098	417.092	437.865	459.188	476.832	486.567	516.389	579.714	573.205	556.381	0.143526	0.284194	0.404054	0.503104	0.581346	0.638779	0.675402	0.691217	0.686223	0.66042	0.613808	0.546387	0.458157	0.349118
YC18:1199	ND265	1	1	6	>15	5	7	2018	34.9465	40.4674	49.9085	60.8196	70.7507	77.2517	77.9972	73.9024	69.1598	69.558	98.2051	153.046	222.742	295.952	361.339	407.562	423.452	429.631	443.778	462.151	481.01	496.615	505.225	533.153	592.542	576.911	540.395	0.110418	0.188822	0.218223	0.198622	0.130019	0.0149098	-0.0818965	-0.0948503	0.00796331	0.572941	1.09682	1.39391	1.46422	1.30773
YC18:1200	BEI 10 = NORTH 10	1	1	155	>15	5	8	2018	17.7595	23.332	32.8614	43.8745	53.8985	60.4603	62.1239	65.6152	69.6587	72.4319	97.7918	146.34	208.038	272.848	330.732	371.651	385.683	385.5	385.079	384.534	383.974	383.51	383.254	398.733	432.5	438.564	450.352	0.111451	0.190587	0.220264	0.200479	0.131235	0.0332728	0.0698262	0.0808707	0.0554627	0.507198	0.970963	1.23396	1.2962	1.15767
YC18:1201	DE4	1	1	219	>15	5	9	2018	26.2916	31.2353	39.6892	49.4595	58.3522	64.1734	65.2305	64.8233	64.3517	66.0897	96.1035	153.561	226.582	303.286	371.792	420.221	436.85	440.268	448.091	458.252	468.681	477.311	482.073	505.105	554.478	549.767	537.443	0.098873	0.169079	0.195406	0.177854	0.116424	0.0211415	-0.0081441	-0.0094322	0.0347599	0.600277	1.14915	1.46042	1.53408	1.37013
YC18:1202	B73	1	1	259	>15	5	10	2018	17.9801	25.721	38.9584	54.257	68.1814	77.2964	79.9368	87.543	96.3522	100.764	129.939	185.791	256.772	331.332	397.924	445	461.156	463.005	467.241	472.741	478.387	483.059	485.637	519.763	593.68	591.16	582.58	0.154818	0.264748	0.305971	0.278489	0.1823	0.0528078	0.152123	0.176184	0.0882273	0.583505	1.11704	1.41961	1.49121	1.33184
YC18:1203	A334	1	1	40	>15	5	11	2018	22.1545	28.6797	39.8382	52.7342	64.4719	72.1555	74.1511	78.6374	83.8333	86.9879	113.036	162.902	226.274	292.843	352.298	394.327	408.765	412.52	421.116	432.281	443.742	453.225	458.458	487.967	551.374	546.763	534.067	0.130505	0.22317	0.25792	0.234754	0.153671	0.0399127	0.0897259	0.103918	0.0630923	0.520962	0.997314	1.26745	1.33138	1.18909
YC18:1204	Pa405	1	1	178	11	5	12	2018	28.9859	35.6301	48.7862	67.491	90.781	117.693	147.264	178.53	210.528	242.295	272.868	301.283	326.577	347.786	363.948	374.098	377.336	383.219	396.687	414.179	432.135	446.992	455.189	472.674	509.381	522.657	550.019	0.132884	0.263123	0.374095	0.465801	0.538241	0.591416	0.625324	0.639966	0.635342	0.611452	0.568296	0.505874	0.424187	0.323233
YC18:1205	NORTH 7	1	1	24	>15	5	13	2018	35.0817	42.5692	57.3953	78.4742	104.72	135.048	168.372	203.607	239.667	275.466	309.919	341.941	370.445	394.346	412.559	423.998	427.614	428.909	431.872	435.72	439.67	442.939	444.742	459.585	491.618	482.042	459.854	0.149751	0.29652	0.421578	0.524924	0.606559	0.666483	0.704695	0.721196	0.715985	0.689063	0.640429	0.570084	0.478028	0.36426
YC18:1206	SD40	1	1	248	>15	5	14	2018	26.4668	33.1316	44.5287	57.7005	69.6893	77.5371	80.2328	90.3158	101.994	107.001	132.226	180.517	241.888	306.355	363.932	404.634	418.613	421.868	429.32	438.999	448.933	457.154	461.69	483.999	531.837	536.419	544.389	0.133296	0.227943	0.263436	0.239774	0.156958	0.0539139	0.201659	0.233556	0.100139	0.50451	0.965819	1.22743	1.28933	1.15154
YC18:1207	PHJ89	1	1	83	>15	5	15	2018	28.2132	35.7918	50.7981	72.1333	98.6986	129.395	163.125	198.788	235.286	271.52	306.392	338.803	367.654	391.846	410.28	421.859	425.515	426.3	428.096	430.43	432.825	434.806	435.9	462.073	518.912	517.717	512.736	0.151572	0.300125	0.426704	0.531306	0.613934	0.674586	0.713263	0.729964	0.72469	0.69744	0.648216	0.577015	0.48384	0.368689
YC18:1208	W605S	1	1	193	>15	5	16	2018	26.4668	33.1316	44.5287	57.7005	69.6893	77.5371	81.5115	102.294	126.364	135.034	160.638	209.652	271.942	337.374	395.813	437.125	451.313	454.594	462.106	471.862	481.876	490.163	494.735	528.079	599.953	607.649	621.389	0.133296	0.227943	0.263436	0.239774	0.156958	0.0794881	0.415655	0.4814	0.173403	0.512064	0.98028	1.2458	1.30864	1.16878
YC18:1209	LH172	1	1	53	>15	5	17	2018	35.078	42.5256	57.2726	78.2391	104.345	134.512	167.658	202.705	238.573	274.181	308.451	340.301	368.654	392.428	410.544	421.922	425.524	427.771	432.913	439.593	446.449	452.122	455.253	473.634	513.153	505.331	486.649	0.148953	0.29494	0.419331	0.522126	0.603326	0.66293	0.700939	0.717351	0.712168	0.68539	0.637015	0.567045	0.47548	0.362318
YC18:1210	PHN66	1	1	183	>15	5	18	2018	26.6461	35.0726	49.4826	66.1363	81.2941	91.2165	92.8164	90.4327	87.672	88.5772	116.024	168.567	235.342	305.485	368.132	412.419	427.641	433.268	446.15	462.882	480.056	494.267	502.108	526.563	578.516	574.961	565.045	0.168531	0.288199	0.333074	0.303157	0.198448	0.0319978	-0.047674	-0.0552147	0.0181034	0.548934	1.05086	1.33551	1.40286	1.25294
YC18:1211	Mo47	1	1	230	>15	5	19	2018	26.4302	33.3231	46.9716	66.3764	90.5381	118.457	149.135	181.571	214.767	247.723	279.44	308.918	335.159	357.162	373.928	384.459	387.787	388.832	391.224	394.331	397.521	400.16	401.616	427.323	483.085	479.987	470.908	0.137858	0.27297	0.388096	0.483235	0.558386	0.61355	0.648728	0.663918	0.659121	0.634337	0.589566	0.524808	0.440062	0.33533
YC18:1212	Lp215D	1	1	55	14	5	20	2018	17.7935	24.2514	37.0385	55.2187	77.8556	104.013	132.754	163.144	194.245	225.121	254.836	282.454	307.038	327.653	343.361	353.227	356.453	374.941	417.269	472.244	528.674	575.367	601.13	579.963	529.479	524.318	515.197	0.129157	0.255743	0.363603	0.452737	0.523146	0.574829	0.607786	0.622018	0.617523	0.594304	0.552358	0.491687	0.41229	0.314167
YC18:1213	PHN11	1	1	29	>15	5	21	2018	26.4254	32.6836	43.3855	55.7538	67.0112	74.3804	75.2121	70.4588	64.9537	65.0341	92.1807	144.149	210.195	279.571	341.533	385.335	400.377	403.569	410.879	420.373	430.117	438.181	442.63	470.853	531.589	523.135	502.188	0.125164	0.214038	0.247366	0.225148	0.147383	0.0166343	-0.0950653	-0.110102	0.00160769	0.542933	1.03937	1.32091	1.38753	1.23924
YC18:1214	DKMBNA	1	1	111	>15	5	22	2018	26.5454	34.6756	50.7741	73.6621	102.161	135.092	171.276	209.535	248.69	287.562	324.972	359.742	390.692	416.645	436.421	448.842	452.755	451.917	449.999	447.508	444.951	442.836	441.668	471.209	535.766	526.493	503.601	0.162604	0.32197	0.457761	0.569978	0.658619	0.723686	0.765178	0.783095	0.777437	0.748204	0.695396	0.619013	0.519056	0.395524
YC18:1215	LH132 - FILL B73	1	1	FILL	>15	5	23	2018	26.8116	36.8644	54.0554	73.9231	92.0063	103.844	105.714	102.547	98.8802	99.6435	129.079	185.43	257.044	332.27	399.456	446.952	463.244	463.773	464.984	466.558	468.173	469.51	470.247	498.935	561.313	555.287	539.555	0.201057	0.343819	0.397355	0.361664	0.236747	0.037402	-0.0633271	-0.0733437	0.0152659	0.588712	1.12701	1.43228	1.50452	1.34373
YC18:1216	PHG72	1	1	81	23	5	24	2018	22.2097	29.277	41.3625	55.3299	68.0427	76.3645	80.629	103.085	129.093	138.228	162.165	207.987	266.222	327.393	382.028	420.649	433.89	433.094	431.273	428.907	426.478	424.469	423.36	446.27	496.371	480.905	445.138	0.141346	0.241711	0.279347	0.254256	0.166437	0.0852886	0.449124	0.520162	0.182704	0.478724	0.916453	1.16469	1.22343	1.09268
YC18:1217	INBRED 2-687	1	1	164	22	5	25	2018	33.2912	40.0132	53.3234	72.2472	95.81	123.037	152.954	184.587	216.96	249.099	280.03	308.777	334.367	355.825	372.176	382.445	385.686	385.902	386.399	387.044	387.706	388.254	388.556	422.656	496.898	503.575	514.997	0.13444	0.266204	0.378476	0.471256	0.544545	0.598342	0.632647	0.647461	0.642783	0.618613	0.574952	0.511799	0.429154	0.327018
YC18:1218	A632	1	1	208	23	5	26	2018	17.8753	25.2112	39.7371	60.3892	86.1041	115.818	148.468	182.989	218.319	253.393	287.149	318.522	346.449	369.867	387.711	398.918	402.477	406.322	415.125	426.558	438.294	448.005	453.363	491.061	572.285	563.455	540.829	0.146719	0.290517	0.413043	0.514297	0.594279	0.65299	0.690428	0.706595	0.701489	0.675112	0.627463	0.558542	0.46835	0.356885
YC18:1219	Eng-Li Chih	1	1	162	25	5	27	2018	33.4354	41.0011	53.9388	68.8911	82.5004	91.4091	94.1561	102.982	113.204	117.788	143.091	191.529	253.087	317.751	375.503	416.33	430.343	432.295	436.764	442.568	448.525	453.454	456.174	486.566	552.321	550.393	543.439	0.151314	0.258755	0.299046	0.272185	0.178174	0.0549395	0.176519	0.204439	0.0916832	0.50605	0.968765	1.23117	1.29327	1.15505
YC18:1220	LH145	1	1	116	10	5	28	2018	26.4748	33.8466	48.4435	69.1967	95.0373	124.897	157.706	192.396	227.899	263.145	297.065	328.592	356.656	380.188	398.119	409.381	412.945	414.863	419.252	424.953	430.805	435.648	438.319	459.426	504.96	507.982	512.65	0.147437	0.291938	0.415063	0.516813	0.597186	0.656183	0.693805	0.710051	0.704921	0.678414	0.630532	0.561274	0.470641	0.358631
YC18:1221	A401	1	1	206	22	5	29	2018	26.3782	32.7123	45.2543	63.086	85.2891	110.945	139.136	168.942	199.447	229.732	258.877	285.966	310.079	330.298	345.706	355.383	358.434	358.278	357.922	357.459	356.984	356.591	356.374	390.319	464.314	467.535	471.447	0.126682	0.250842	0.356634	0.44406	0.513119	0.563812	0.596137	0.610096	0.605688	0.582913	0.541772	0.482263	0.404388	0.308146
YC18:1222	PHBW8	1	1	134	11	5	30	2018	26.4005	32.974	45.9903	64.4962	87.5387	114.165	143.421	174.355	206.013	237.442	267.69	295.803	320.828	341.811	357.801	367.844	370.995	368.361	362.33	354.497	346.457	339.804	336.134	366.192	432.302	426.759	411.922	0.131472	0.260325	0.370118	0.460849	0.532519	0.585128	0.618676	0.633163	0.628588	0.604952	0.562255	0.500497	0.419677	0.319796
YC18:1223	MS224	1	1	129	26	5	31	2018	17.8146	23.9293	34.3856	46.4702	57.4692	64.6693	67.1456	76.4219	87.1655	91.9139	117.394	166.171	228.16	293.277	351.434	392.546	406.64	405.743	403.69	401.023	398.286	396.021	394.771	428.31	501.593	504.144	506.626	0.122293	0.209127	0.241691	0.219982	0.144001	0.0495249	0.185526	0.214872	0.0949688	0.509593	0.975548	1.23979	1.30232	1.16314
YC18:1224	OQ603	1	1	133	22	5	32	2018	26.3702	32.0863	41.8613	53.1582	63.4405	70.1713	74.0055	95.3907	120.158	129.145	156.532	208.96	275.589	345.579	408.088	452.278	467.436	468.066	469.507	471.378	473.299	474.888	475.765	499.228	550.197	541.408	520.14	0.114323	0.195498	0.225939	0.205645	0.134616	0.0766842	0.427703	0.495354	0.179732	0.547733	1.04856	1.33258	1.39979	1.2502
YC18:1225	IBC2	1	1	69	27	5	33	2018	19.512	25.4114	35.4997	47.1589	57.7708	64.7174	66.8283	73.4501	81.1193	85.2531	115.345	172.951	246.161	323.063	391.747	440.301	456.961	458.39	461.661	465.909	470.27	473.878	475.869	502.879	561.387	562.027	560.967	0.117988	0.201767	0.233184	0.212239	0.138933	0.0422174	0.132436	0.153384	0.0826766	0.60183	1.15213	1.4642	1.53805	1.37367
YC18:1226	A682	1	1	102	14	5	34	2018	25.639	33.2667	48.3702	69.8436	96.581	127.477	161.424	197.319	234.053	270.523	305.621	338.241	367.279	391.628	410.182	421.835	425.488	421.797	413.347	402.372	391.108	381.786	376.643	400.204	452.406	459.13	471.58	0.152554	0.30207	0.429468	0.534749	0.617912	0.678957	0.717884	0.734694	0.729386	0.701959	0.652416	0.580754	0.486975	0.371077
YC18:1227	PHTM9	1	1	30	22	5	35	2018	17.9801	25.721	38.9584	54.257	68.1814	77.2964	79.2695	81.2912	83.6328	86.081	114.239	168.143	236.649	308.609	372.88	418.313	433.907	435.863	440.342	446.159	452.13	457.07	459.797	491.352	559.64	545.717	512.548	0.154818	0.264748	0.305971	0.278489	0.1823	0.0394603	0.0404354	0.0468312	0.0489639	0.563157	1.07809	1.37011	1.43921	1.2854
YC18:1228	W552	1	1	62	24	5	36	2018	35.0362	41.438	52.3854	65.0375	76.5532	84.0914	88.7203	115.472	146.454	155.883	161.431	172.991	189.474	209.791	232.851	257.568	282.85	307.61	330.758	351.205	367.862	379.64	385.45	416.521	483.298	473.332	448.84	0.128036	0.218949	0.253042	0.230313	0.150764	0.0925775	0.535026	0.619653	0.18858	0.110964	0.231201	0.329655	0.406327	0.461218
YC18:1229	2FADB	1	1	201	16	5	37	2018	34.2533	42.0766	57.5672	79.5911	107.014	138.702	173.52	210.334	248.01	285.415	321.412	354.869	384.651	409.624	428.654	440.606	444.358	441.635	435.4	427.302	418.989	412.111	408.316	431.353	482.188	471.329	445.562	0.156464	0.309813	0.440478	0.548457	0.633752	0.696362	0.736287	0.753528	0.748083	0.719954	0.66914	0.595642	0.499458	0.38059
YC18:1230	NK778	1	1	58	19	5	38	2018	29.9331	37.5189	52.5394	73.8948	100.485	131.211	164.972	200.669	237.202	273.471	308.376	340.817	369.695	393.91	412.362	423.951	427.611	428.43	430.303	432.735	435.232	437.298	438.438	470.425	539.922	528.574	500.96	0.151715	0.300409	0.427108	0.53181	0.614515	0.675225	0.713938	0.730655	0.725376	0.698101	0.648829	0.577562	0.484298	0.369038
YC18:1231	L 127	1	1	50	16	5	39	2018	26.8329	34.3578	49.2579	70.4421	96.8194	127.299	160.789	196.2	232.44	268.418	303.043	335.225	363.871	387.892	406.196	417.692	421.323	422.136	423.998	426.415	428.897	430.95	432.083	457.112	511.45	497.259	464.089	0.150499	0.298001	0.423684	0.527546	0.609589	0.669812	0.708215	0.724798	0.719561	0.692504	0.643628	0.572931	0.480415	0.366079
YC18:1232	A73	1	1	103	18	5	40	2018	18.1181	27.2142	42.7691	60.746	77.1082	87.8191	91.6191	106.392	123.502	129.938	152.509	195.718	250.632	308.314	359.832	396.252	408.747	409.645	411.702	414.373	417.114	419.383	420.634	449.356	511.721	513.625	515.157	0.181922	0.311098	0.359539	0.327245	0.214216	0.0760003	0.295461	0.342195	0.128727	0.45142	0.864184	1.09826	1.15366	1.03036
YC18:1233	78010	1	1	200	19	5	41	2018	29.8923	37.039	51.1901	71.3095	96.361	125.308	157.116	190.747	225.165	259.335	292.219	322.783	349.99	372.803	390.187	401.106	404.563	406.746	411.745	418.238	424.903	430.417	433.46	468.282	543.635	536.365	517.383	0.142934	0.283023	0.402388	0.50103	0.578949	0.636144	0.672617	0.688367	0.683393	0.657697	0.611277	0.544134	0.456268	0.347679
YC18:1234	H42	1	1	222	16	5	42	2018	21.2259	27.6183	40.2758	58.2716	80.679	106.571	135.021	165.102	195.888	226.451	255.865	283.203	307.538	327.943	343.493	353.258	356.347	357.695	360.782	364.791	368.907	372.312	374.191	403.887	468.268	465.22	455.886	0.127848	0.25315	0.359917	0.448147	0.517842	0.569001	0.601624	0.615711	0.611263	0.588278	0.546758	0.486702	0.40811	0.310982
YC18:1235	MS116	1	1	5	20	5	43	2018	36.5394	44.5351	58.2082	74.0104	88.3933	97.8083	99.5462	99.123	98.633	99.8193	121.095	161.826	213.588	267.962	316.524	350.854	362.626	362.46	362.079	361.584	361.076	360.656	360.424	392.592	462.717	472.229	489.998	0.159914	0.273463	0.316044	0.287657	0.188302	0.0347565	-0.0084626	-0.0098011	0.0237256	0.425521	0.814604	1.03525	1.08747	0.971248
YC18:1236	2MA22	1	1	202	23	5	44	2018	27.4396	35.2164	48.5153	63.885	77.8742	87.0316	88.3882	85.1851	81.4753	81.9232	106.515	153.592	213.421	276.267	332.397	372.076	385.706	389.236	397.318	407.815	418.59	427.505	432.425	464.105	532.296	530.967	525.217	0.155537	0.265978	0.307393	0.279783	0.183148	0.0271329	-0.0640624	-0.0741953	0.00895856	0.49183	0.941544	1.19658	1.25693	1.1226
YC18:1237	LH198	1	1	168	22	5	45	2018	34.9948	40.99	51.2422	63.0908	73.8751	80.9346	82.8119	87.2995	92.4971	95.6296	121.318	170.494	232.99	298.638	357.271	398.719	412.969	418.695	431.805	448.832	466.309	480.771	488.75	524.4	600.718	595.847	582.045	0.119905	0.205044	0.236971	0.215687	0.14119	0.0375452	0.0897536	0.10395	0.0626513	0.513758	0.983522	1.24993	1.31297	1.17265
YC18:1238	DJ7	1	1	196	24	5	46	2018	26.5495	34.0274	46.8151	61.594	75.0453	83.8507	87.2397	101.602	118.237	124.803	151.693	203.17	268.59	337.309	398.685	442.072	456.969	459.784	466.227	474.595	483.185	490.292	494.214	527.069	597.988	598.713	597.32	0.149558	0.255754	0.295577	0.269028	0.176107	0.0677803	0.287252	0.332687	0.131335	0.537793	1.02953	1.3084	1.37439	1.22751
YC18:1239	PHT69	1	1	90	13	5	47	2018	31.1939	39.3954	55.635	78.7237	107.472	140.692	177.193	215.788	255.286	294.498	332.236	367.311	398.533	424.713	444.663	457.192	461.149	461.859	463.484	465.595	467.763	469.556	470.545	494.314	545.934	537.89	518.217	0.164029	0.324792	0.461774	0.574974	0.664392	0.730029	0.771885	0.789959	0.784251	0.754762	0.701491	0.624439	0.523606	0.39899
YC18:1240	SD107	1	1	247	17	5	48	2018	26.5008	34.152	49.3021	70.8418	97.6618	128.653	162.705	198.71	235.559	272.14	307.347	340.068	369.195	393.619	412.231	423.92	427.644	433.699	447.562	465.568	484.05	499.343	507.781	535.786	595.372	589.062	572.828	0.153025	0.303002	0.430794	0.5364	0.619819	0.681053	0.7201	0.736962	0.731637	0.704126	0.654429	0.582547	0.488478	0.372223
YC18:1241	MS71	1	1	172	26	6	48	2018	27.4465	35.2911	48.7059	64.2095	78.3205	87.5577	89.0077	86.4591	83.5074	84.3671	111.985	164.856	232.047	302.628	365.665	410.228	425.52	427.122	430.789	435.551	440.44	444.485	446.717	468.273	514.859	511.238	501.404	0.156893	0.268296	0.310072	0.282221	0.184743	0.0290004	-0.0509721	-0.0590345	0.0171956	0.552357	1.05741	1.34383	1.41161	1.26075
YC18:1242	A322	1	1	1	20	6	47	2018	35.0362	41.438	52.3854	65.0375	76.5532	84.0914	85.5459	85.7354	85.9548	87.7817	115.972	169.937	238.521	310.563	374.906	420.392	435.996	436.757	438.5	440.764	443.087	445.01	446.071	468.204	516.247	502.442	470.376	0.128036	0.218949	0.253042	0.230313	0.150764	0.0290905	0.00378912	0.00438846	0.0365383	0.563797	1.07932	1.37167	1.44085	1.28686
YC18:1243	B114	1	1	216	19	6	46	2018	18.7482	26.2275	41.037	62.0926	88.3097	118.604	151.891	187.087	223.107	258.866	293.281	325.267	353.74	377.614	395.807	407.234	410.831	409.811	407.475	404.441	401.326	398.749	397.327	426.103	489.039	497.086	511.963	0.149585	0.296191	0.42111	0.524342	0.605887	0.665744	0.703913	0.720396	0.715191	0.688298	0.639719	0.569452	0.477497	0.363856
YC18:1244	NY 159 (Neveh Yaar)	1	1	176	>15	6	45	2018	30.7318	37.6626	51.3861	70.8976	95.1922	123.265	154.111	186.726	220.104	253.242	285.133	314.773	341.158	363.282	380.141	390.729	394.071	394.455	395.334	396.475	397.647	398.616	399.151	417.787	458.299	458.665	457.764	0.138616	0.274471	0.39023	0.485891	0.561456	0.616924	0.652294	0.667568	0.662745	0.637825	0.592807	0.527693	0.442482	0.337174
YC18:1245	OS602	1	1	80	26	6	44	2018	27.318	34.5138	48.7622	69.0198	94.2434	123.39	155.416	189.277	223.932	258.337	291.448	322.221	349.615	372.585	390.089	401.082	404.575	408.773	418.383	430.864	443.675	454.276	460.126	481.232	526.225	522.04	511.044	0.143916	0.284967	0.405153	0.504472	0.582927	0.640515	0.677239	0.693097	0.688089	0.662216	0.615477	0.547873	0.459403	0.350068
YC18:1246	A659	1	1	211	18	6	43	2018	26.3978	32.385	42.6234	54.456	65.2258	72.2758	73.4054	71.6519	69.6209	70.9781	102.225	162.044	238.065	317.921	389.243	439.661	456.971	460.066	467.152	476.356	485.803	493.62	497.933	525.255	584.052	586.707	590.023	0.119743	0.204768	0.236653	0.215396	0.141	0.0225916	-0.0350711	-0.0406184	0.0271426	0.624944	1.19637	1.52043	1.59711	1.42643
YC18:1247	PHG80	1	1	241	23	6	42	2018	20.4572	27.1976	38.7242	52.0455	64.1704	72.1073	76.6133	101.702	130.759	140.967	167.736	218.982	284.108	352.519	413.619	456.812	471.664	478.088	492.795	511.896	531.503	547.727	556.678	594.605	675.722	678.034	679.668	0.134809	0.230531	0.266427	0.242497	0.15874	0.0901186	0.501775	0.581141	0.204155	0.53538	1.02491	1.30253	1.36822	1.222
YC18:1248	IBB15	1	1	49	26	6	41	2018	26.4971	34.1084	49.1795	70.6068	97.2869	128.116	161.991	197.808	234.464	270.855	305.878	338.429	367.404	391.701	410.215	421.843	425.551	432.13	447.192	466.755	486.835	503.45	512.618	543.56	609.421	605.732	594.942	0.152226	0.301422	0.428547	0.533602	0.616586	0.6775	0.716344	0.733117	0.72782	0.700453	0.651016	0.579508	0.48593	0.370281
YC18:1249	B-28	1	1	214	25	6	40	2018	26.3426	31.7877	41.0991	51.8604	61.6551	68.0668	69.0998	67.5525	65.7606	67.1542	97.8625	156.649	231.36	309.838	379.93	429.479	446.478	447.506	449.861	452.919	456.057	458.655	460.088	486.406	543.505	547.495	553.79	0.108902	0.186228	0.215226	0.195894	0.128233	0.0206598	-0.0309445	-0.0358391	0.0278725	0.614166	1.17574	1.49421	1.56957	1.40183
YC18:1250	PHG71	1	1	60	24	6	39	2018	26.3702	32.0863	41.8613	53.1582	63.4405	70.1713	71.5751	72.6235	73.8378	76.2064	108.388	169.995	248.29	330.533	403.987	455.913	473.743	477.296	485.43	495.995	506.839	515.812	520.763	541.088	584.532	576.6	557.513	0.114323	0.195498	0.225939	0.205645	0.134616	0.0280762	0.0209681	0.0242846	0.0473731	0.643629	1.23214	1.56589	1.64487	1.46908
YC18:1251	764	1	1	95	26	6	38	2018	34.0909	39.6517	49.1609	60.1508	70.1536	76.7015	77.5737	74.465	70.8646	71.6513	101.147	157.613	229.373	304.753	372.077	419.669	436.011	439.234	446.612	456.195	466.032	474.171	478.662	512.857	586.598	576.227	550.559	0.111215	0.190185	0.219798	0.200056	0.130958	0.017445	-0.0621742	-0.0720085	0.0157333	0.589915	1.12931	1.43521	1.50759	1.34648
YC18:1252	W8304	1	1	195	>15	6	37	2018	28.1641	34.6137	45.6428	58.3892	69.9908	77.5853	79.6173	84.5498	90.2624	93.694	121.745	175.444	243.688	315.375	379.4	424.661	440.206	443.848	452.186	463.015	474.131	483.329	488.404	527.965	613.297	612.039	605.726	0.128991	0.220583	0.254929	0.232031	0.151889	0.0406406	0.098649	0.114253	0.0686316	0.561013	1.07398	1.36489	1.43373	1.28051
YC18:1253	NC310	1	1	236	>15	6	36	2018	26.6185	34.774	48.7204	64.8385	79.5088	89.112	92.0362	101.242	111.903	116.566	141.068	187.974	247.585	310.203	366.129	405.664	419.244	422.866	431.159	441.929	452.984	462.132	467.179	495.731	557.082	553.241	542.31	0.16311	0.278929	0.32236	0.293406	0.192065	0.0584847	0.184105	0.213226	0.093263	0.490041	0.938119	1.19222	1.25236	1.11851
YC18:1254	PH207	1	1	251	>15	6	35	2018	26.5633	34.1768	47.1962	62.2429	75.938	84.903	86.0874	81.7495	76.7255	77.0983	106.662	163.258	235.184	310.738	378.217	425.92	442.295	444.823	450.61	458.127	465.843	472.228	475.75	505.518	569.778	565.727	554.217	0.152269	0.260389	0.300933	0.273903	0.179299	0.0236894	-0.0867582	-0.100481	0.00745598	0.591277	1.13192	1.43852	1.51108	1.34958
YC18:1255	PHW30	1	1	187	>15	6	34	2018	24.7143	31.0522	41.8904	54.4162	65.817	73.28	74.4242	72.1369	69.4878	70.7178	102.835	164.318	242.455	324.533	397.839	449.66	467.434	467.697	468.298	469.08	469.882	470.545	470.911	499.241	560.901	548.533	519.027	0.126758	0.216764	0.250516	0.228015	0.14926	0.0228849	-0.0457457	-0.0529814	0.0245989	0.642335	1.22967	1.56274	1.64156	1.46612
YC18:1256	B85	1	1	104	>15	6	33	2018	17.8422	24.2279	35.1478	47.768	59.2546	66.7738	67.9844	66.1623	64.0521	65.2842	94.9051	151.61	223.675	299.375	366.984	414.779	431.18	432.874	436.752	441.789	446.958	451.236	453.597	480.502	538.722	535.838	527.119	0.127713	0.218398	0.252404	0.229733	0.150384	0.0242105	-0.036441	-0.042205	0.0246431	0.592418	1.13411	1.4413	1.51399	1.35219
YC18:1257	MQ305	1	1	126	>15	6	32	2018	25.6955	30.9481	39.9304	50.3112	59.7597	65.9447	67.4365	70.0885	73.16	75.7898	103.423	156.324	223.553	294.174	357.247	401.835	417.137	418.97	423.166	428.615	434.209	438.838	441.392	436.022	423.89	413.925	392.742	0.105052	0.179645	0.207617	0.188969	0.1237	0.0298356	0.053041	0.0614306	0.052596	0.552669	1.05801	1.34459	1.41241	1.26146
YC18:1258	MS226	1	1	233	>15	6	31	2018	17.7181	22.884	31.7182	41.9278	51.2205	57.3035	58.381	57.7285	56.9728	58.3018	83.1087	130.598	190.951	254.348	310.969	350.996	364.726	365.208	366.312	367.746	369.217	370.435	371.107	408.576	490.099	486.398	474.927	0.103319	0.176682	0.204193	0.185853	0.12166	0.0215498	-0.0130498	-0.0151139	0.0265802	0.496137	0.94979	1.20706	1.26794	1.13243
YC18:1259	793	1	1	37	>15	6	30	2018	17.6767	22.4361	30.575	39.9811	48.5424	54.1467	55.2436	55.5149	55.8291	57.6454	85.2205	138.009	205.097	275.568	338.508	383.002	398.283	401.876	410.101	420.783	431.748	440.822	445.828	470.008	521.842	511.655	487.306	0.0951881	0.162777	0.188123	0.171226	0.112085	0.021939	0.00542549	0.00628365	0.0363262	0.551502	1.05578	1.34175	1.40943	1.2588
YC18:1260	DKFBHJ	1	1	110	>15	6	29	2018	25.93	27.3918	30.1156	33.7008	37.7467	41.8528	45.6183	48.6426	50.525	52.7084	80.8529	134.732	203.205	275.131	339.371	384.783	400.4	407.311	423.134	443.684	464.778	482.232	491.863	519.595	578.385	583.377	591.782	0.0292346	0.054476	0.0717042	0.0809193	0.0821213	0.0753101	0.0604858	0.0376484	0.0436672	0.56289	1.07758	1.36946	1.43853	1.28479
YC18:1261	LH60	2	1	342	13	6	28	2018	17.4199	19.7694	24.1474	29.9101	36.4134	43.0132	49.0657	53.9268	56.9525	58.9267	79.6103	119.206	169.528	222.387	269.597	302.971	314.462	321.855	338.781	360.765	383.33	402.002	412.304	447.177	521.411	530.481	547.116	0.04699	0.0875616	0.115253	0.130065	0.131997	0.121049	0.0972215	0.0605139	0.0394849	0.413672	0.791921	1.00643	1.05719	0.944203
YC18:1262	Va102	2	1	453	4	6	27	2018	NA	NA	NA	NA	NA	NA	NA	NA	NA	NA	NA	NA	NA	NA	NA	NA	NA	NA	NA	NA	NA	NA	NA	NA	NA	NA	NA	NA	NA	NA	NA	NA	NA	NA	NA	NA	NA	NA	NA	NA	NA
YC18:1263	B47	2	1	403	>15	6	26	2018	17.7732	23.4813	33.2424	44.5234	54.7912	61.5125	62.3633	58.7991	54.6712	55.1003	81.3542	131.614	195.487	262.582	322.506	364.868	379.395	379.302	379.088	378.811	378.526	378.29	378.16	398.307	442.223	449.612	463.857	0.114161	0.195222	0.22562	0.205355	0.134427	0.0170154	-0.0712832	-0.0825583	0.00858107	0.525078	1.00519	1.27747	1.3419	1.19849
YC18:1264	LH192	2	1	423	>15	6	25	2018	26.3978	32.385	42.6234	54.456	65.2258	72.2758	75.0167	86.7457	100.33	105.684	127.503	169.274	222.358	278.12	327.923	363.13	375.218	377.539	382.852	389.753	396.837	402.698	405.933	432.445	489.66	486.664	477.746	0.119743	0.204768	0.236653	0.215396	0.141	0.054817	0.23458	0.271684	0.107078	0.436389	0.835409	1.06169	1.11524	0.996054
YC18:1265	W611S	2	1	284	>15	6	24	2018	26.4822	33.9339	48.6888	69.6667	95.7872	125.97	159.134	194.2	230.087	265.715	300.003	331.871	360.238	384.025	402.151	413.535	417.11	414.619	408.915	401.507	393.904	387.612	384.14	405.066	451.247	450.974	448.446	0.149033	0.295099	0.419558	0.522409	0.603653	0.663289	0.701318	0.71774	0.712554	0.685761	0.63736	0.567352	0.475737	0.362514
YC18:1266	N211	2	1	349	>15	6	23	2018	26.5357	33.8781	46.4341	60.945	74.1527	82.7984	85.1259	90.8592	97.4994	101.018	126.098	174.111	235.129	299.225	356.47	396.938	410.812	410.146	408.622	406.641	404.608	402.926	401.998	424.951	475.116	468.762	452.829	0.146848	0.251118	0.29022	0.264152	0.172915	0.0465488	0.114666	0.132803	0.0703658	0.501606	0.960259	1.22036	1.28191	1.14491
YC18:1267	PHW43	2	1	376	0	6	22	2018	NA	NA	NA	NA	NA	NA	NA	NA	NA	NA	NA	NA	NA	NA	NA	NA	NA	NA	NA	NA	NA	NA	NA	NA	NA	NA	NA	NA	NA	NA	NA	NA	NA	NA	NA	NA	NA	NA	NA	NA	NA
YC18:1268	DE2	2	1	409	>15	6	21	2018	27.0234	33.825	47.2928	66.4406	90.2823	117.832	148.103	180.11	212.866	245.386	276.683	305.771	331.663	353.375	369.92	380.311	383.593	384.314	385.964	388.108	390.309	392.13	393.134	415.687	464.654	468.79	475.74	0.136032	0.269355	0.382956	0.476835	0.550991	0.605425	0.640136	0.655125	0.650392	0.625936	0.581758	0.517858	0.434235	0.330889
YC18:1269	W606S	2	1	386	>15	6	20	2018	23.841	30.6234	44.053	63.1466	86.9208	114.392	144.578	176.494	209.158	241.585	272.793	301.799	327.618	349.269	365.766	376.128	379.395	379.259	378.947	378.542	378.127	377.783	377.593	397.032	439.418	435.191	424.213	0.135647	0.268592	0.381872	0.475484	0.549431	0.60371	0.638323	0.65327	0.64855	0.624164	0.58011	0.516391	0.433005	0.329952
YC18:1270	PHR03	2	1	444	>15	6	19	2018	27.2883	34.1648	47.7809	67.1396	91.244	119.097	149.702	182.061	215.178	248.056	279.697	309.106	335.284	357.235	373.961	384.467	387.812	392.947	404.702	419.971	435.643	448.611	455.766	481.243	535.539	547	569.673	0.13753	0.272322	0.387174	0.482087	0.55706	0.612093	0.647187	0.662341	0.657556	0.632831	0.588166	0.523561	0.439017	0.334534
YC18:1271	N501	2	1	352	>15	6	18	2018	17.8604	25.0367	39.2464	59.4491	84.6043	113.672	145.611	179.381	213.942	248.253	281.274	311.964	339.283	362.191	379.647	390.611	394.102	399.456	411.713	427.634	443.975	457.497	464.958	499.168	572.438	573.511	572.776	0.143526	0.284194	0.404054	0.503104	0.581346	0.638779	0.675402	0.691217	0.686223	0.66042	0.613808	0.546387	0.458157	0.349118
YC18:1272	B68	2	1	477	>15	6	17	2018	43.6069	50.332	63.6485	82.5811	106.155	133.395	163.326	194.973	227.361	259.516	290.461	319.222	344.824	366.291	382.65	392.924	396.197	401.37	413.214	428.596	444.386	457.451	464.659	495.587	561.75	624.806	759.294	0.134503	0.266329	0.378653	0.471477	0.5448	0.598622	0.632943	0.647764	0.643083	0.618902	0.575221	0.512038	0.429355	0.327171
YC18:1273	LH215	2	1	339	12	6	16	2018	25.9216	27.2968	29.8592	33.232	37.0383	40.9011	44.4435	47.2886	49.0595	50.9825	75.3637	122.038	181.356	243.665	299.315	338.655	352.19	359.185	375.199	395.998	417.347	435.013	444.76	477.445	547.005	550.464	555.078	0.0275026	0.0512486	0.0674562	0.0761253	0.0772561	0.0708484	0.0569024	0.0354179	0.0384595	0.487625	0.933494	1.18635	1.24618	1.113
YC18:1274	PHK29	2	1	442	>15	6	15	2018	34.9368	40.8677	52.6115	69.3082	90.098	114.121	140.517	168.427	196.99	225.347	252.637	278.002	300.58	319.513	333.939	343	345.902	352.939	369.051	389.976	411.456	429.229	439.036	466.33	524.136	532.491	548.257	0.118619	0.234876	0.333935	0.415796	0.48046	0.527925	0.558193	0.571264	0.567136	0.545811	0.507288	0.451567	0.378649	0.288533
YC18:1275	J8606	2	1	326	8	6	14	2018	NA	NA	NA	NA	NA	NA	NA	NA	NA	NA	NA	NA	NA	NA	NA	NA	NA	NA	NA	NA	NA	NA	NA	NA	NA	NA	NA	NA	NA	NA	NA	NA	NA	NA	NA	NA	NA	NA	NA	NA	NA
YC18:1276	Oh7	2	1	362	>15	6	13	2018	30.5869	35.961	46.6024	61.7317	80.5698	102.338	126.256	151.546	177.427	203.122	227.851	250.834	271.293	288.448	301.52	309.731	312.359	318.672	333.123	351.893	371.159	387.101	395.897	429.185	500.219	517.793	553.072	0.107483	0.212827	0.302586	0.376763	0.435356	0.478366	0.505793	0.517636	0.513896	0.494573	0.459666	0.409176	0.343103	0.261446
YC18:1277	Va22	2	1	454	12	6	12	2018	22.8863	28.6473	40.0545	56.2727	76.4667	99.8012	125.441	152.551	180.295	207.84	234.348	258.985	280.917	299.307	313.32	322.121	324.916	328.054	335.236	344.564	354.139	362.062	366.434	390.595	442.494	451.804	469.895	0.115219	0.228144	0.324364	0.40388	0.46669	0.512796	0.542196	0.554892	0.550883	0.530169	0.49275	0.438626	0.367797	0.280264
YC18:1278	B46	2	1	402	>15	6	11	2018	26.3347	32.2018	43.8192	60.3363	80.9024	104.667	130.779	158.388	186.644	214.696	241.693	266.784	289.12	307.848	322.12	331.083	333.934	337.724	346.402	357.672	369.241	378.813	384.095	412.94	474.889	488.875	516.723	0.117342	0.232348	0.330341	0.411322	0.475289	0.522245	0.552187	0.565117	0.561033	0.539938	0.501829	0.446708	0.374574	0.285428
YC18:1279	F2834T	2	1	412	>15	6	10	2018	17.7457	23.1827	32.4803	43.2256	53.0058	59.408	61.0107	64.2457	67.9925	70.6376	95.3452	142.645	202.756	265.899	322.294	362.16	375.836	376.343	377.503	379.01	380.557	381.838	382.544	409.425	467.872	475.569	489.875	0.10874	0.185952	0.214907	0.195604	0.128043	0.0320541	0.0647007	0.0749346	0.0529035	0.494152	0.945988	1.20222	1.26286	1.1279
YC18:1280	LH128	2	1	331	>15	6	9	2018	33.9254	37.8599	44.5881	52.364	59.4414	64.0744	64.8758	64.2184	63.4571	64.8784	91.1892	141.558	205.569	272.81	332.864	375.317	389.905	394.539	405.148	418.927	433.071	444.774	451.232	479.971	541.492	545.432	551.429	0.0786899	0.134564	0.155517	0.141549	0.0926585	0.0160292	-0.0131478	-0.0152274	0.0284274	0.526215	1.00737	1.28023	1.3448	1.20108
YC18:1281	MM501D	2	1	345	9	6	8	2018	NA	NA	NA	NA	NA	NA	NA	NA	NA	NA	NA	NA	NA	NA	NA	NA	NA	NA	NA	NA	NA	NA	NA	NA	NA	NA	NA	NA	NA	NA	NA	NA	NA	NA	NA	NA	NA	NA	NA	NA	NA
YC18:1282	YONG 28	2	1	287	11	6	7	2018	39.2681	45.5562	58.0073	75.7096	97.7516	123.221	151.207	180.798	211.081	241.146	270.08	296.972	320.911	340.983	356.279	365.885	368.931	371.417	377.111	384.505	392.095	398.375	401.841	406.468	415.964	411.309	400.779	0.125763	0.249021	0.354047	0.440838	0.509396	0.559721	0.591812	0.605669	0.601293	0.578684	0.537841	0.478764	0.401454	0.30591
YC18:1283	R227	2	1	450	>15	6	6	2018	29.6683	34.0054	41.4219	49.9933	57.7948	62.9018	63.6754	62.0317	60.128	61.1901	87.1207	136.761	199.848	266.117	325.303	367.143	381.517	385.537	394.742	406.696	418.967	429.121	434.723	461.943	520.3	525.139	533.227	0.0867405	0.148331	0.171428	0.15603	0.102138	0.0154724	-0.032874	-0.0380737	0.021242	0.518612	0.992814	1.26173	1.32537	1.18373
YC18:1284	NC368	2	1	499	12	6	5	2018	38.8933	40.9624	44.5007	48.59	52.312	54.7484	56.4137	68.9645	92.7585	124.805	162.115	201.697	240.562	275.718	304.177	322.948	329.139	337.243	355.794	379.889	404.621	425.086	436.378	455.47	495.155	504.534	523.287	0.0413826	0.0707666	0.0817856	0.0744396	0.0487286	0.0333051	0.251017	0.475879	0.640938	0.746193	0.791644	0.777291	0.703134	0.569173
YC18:1285	NC328	2	1	357	11	6	4	2018	24.6571	30.9721	43.4762	61.2541	83.3899	108.968	137.074	166.79	197.203	227.396	256.453	283.46	307.5	327.659	343.019	352.667	355.742	361.013	373.081	388.754	404.842	418.154	425.499	449.518	500.603	501.985	502.854	0.126299	0.250083	0.355556	0.442718	0.511568	0.562107	0.594335	0.608252	0.603857	0.581151	0.540134	0.480805	0.403165	0.307214
YC18:1286	NY 166 (Neveh Yaar)	2	1	360	12	6	3	2018	41.4944	43.7828	47.6961	52.2187	56.3351	59.0297	60.8262	74.2352	99.6561	133.894	173.755	216.044	257.566	295.126	325.531	345.585	352.182	357.987	371.276	388.536	406.252	420.912	429	449.728	493.517	491.6	485.593	0.0457677	0.0782654	0.0904521	0.0823276	0.0538921	0.0359303	0.268181	0.508418	0.684763	0.797215	0.845774	0.83044	0.751212	0.608092
YC18:1287	Tr	2	1	381	>15	6	2	2018	22.2871	26.7364	34.3451	43.1385	51.142	56.3812	57.9294	62.5566	67.9158	71.156	97.8071	148.827	213.666	281.776	342.607	385.609	400.368	402.185	406.346	411.75	417.296	421.886	424.418	444.863	488.977	495.049	506.42	0.088987	0.152173	0.175868	0.160071	0.104784	0.0309635	0.0925449	0.107183	0.0648051	0.533021	1.0204	1.29679	1.3622	1.21661
YC18:1288	W809G	2	1	461	23	6	1	2018	43.2745	46.1608	51.0965	56.8008	61.9927	65.3914	67.5324	83.1412	112.733	152.588	198.988	248.214	296.548	340.271	375.663	399.007	406.679	412.21	424.872	441.318	458.199	472.167	479.874	512.105	581.024	589.813	606.058	0.0577259	0.0987147	0.114085	0.103838	0.0679731	0.0428202	0.312177	0.591827	0.797103	0.928003	0.984528	0.966678	0.874453	0.707852
YC18:1289	H71	2	1	317	22	7	1	2018	34.4509	35.1357	36.4117	38.0912	39.9865	41.91	43.674	45.0907	45.9726	48.0075	77.3811	133.613	205.076	280.143	347.188	394.583	410.864	415.224	425.205	438.169	451.475	462.486	468.561	481.78	509.553	512.661	518.262	0.0136951	0.0255195	0.0335901	0.037907	0.0384701	0.0352794	0.0283349	0.0176366	0.0406994	0.587471	1.12464	1.42926	1.50135	1.3409
YC18:1290	F118	2	1	481	26	7	2	2018	33.6343	34.7632	36.8667	39.6354	42.7599	45.9309	48.8389	51.1744	52.6282	54.7366	83.226	137.765	207.077	279.885	344.912	390.88	406.678	411.975	424.104	439.855	456.024	469.403	476.785	503.799	561.405	562.745	563.249	0.0225768	0.0420699	0.0553746	0.0624911	0.0634194	0.0581593	0.046711	0.0290745	0.0421685	0.569788	1.09078	1.38624	1.45616	1.30054
YC18:1291	Pa91	2	1	501	20	7	3	2018	43.6552	50.8992	65.2431	85.6364	111.029	140.371	172.611	206.7	241.587	276.222	309.555	340.535	368.112	391.236	408.857	419.924	423.445	428.486	440.028	455.017	470.403	483.134	490.159	512.121	558.781	572.519	600.469	0.144881	0.286877	0.407867	0.507853	0.586833	0.644808	0.681777	0.697741	0.6927	0.666653	0.619601	0.551544	0.462481	0.352413
YC18:1292	CG102	2	1	308	23	7	4	2018	21.4418	29.2295	44.6498	66.5738	93.8722	125.416	160.076	196.723	234.229	271.463	307.298	340.603	370.25	395.109	414.052	425.95	429.73	434.109	444.136	457.158	470.525	481.586	487.689	513.316	568.118	580.036	603.684	0.155754	0.308407	0.438479	0.545968	0.630876	0.693202	0.732946	0.750108	0.744688	0.716687	0.666104	0.592938	0.497192	0.378863
YC18:1293	B108	2	1	399	27	7	5	2018	35.0594	42.3075	56.6593	77.064	102.471	131.829	164.087	198.195	233.101	267.756	301.107	332.104	359.697	382.834	400.464	411.537	415.057	419.436	429.461	442.481	455.847	466.906	473.008	497.166	548.768	557.176	573.317	0.144961	0.287036	0.408094	0.508135	0.587159	0.645166	0.682156	0.698129	0.693085	0.667024	0.619946	0.551851	0.462739	0.352609
YC18:1294	B97	2	1	407	23	7	6	2018	19.5989	26.9819	41.601	62.3857	88.2657	118.17	151.029	185.772	221.329	256.629	290.601	322.175	350.282	373.85	391.808	403.088	406.649	407.18	408.397	409.978	411.6	412.942	413.683	437.057	487.856	507.586	548.406	0.147661	0.292382	0.415694	0.517598	0.598094	0.657181	0.69486	0.71113	0.705992	0.679446	0.631491	0.562128	0.471356	0.359176
YC18:1295	LH195	2	1	335	19	7	7	2018	35.7055	40.2379	47.9886	56.9461	65.0991	70.4361	71.0669	67.8632	64.1527	64.5821	88.8805	135.397	194.512	256.61	312.071	351.277	364.733	366.358	370.078	374.909	379.868	383.972	386.236	408.975	458.133	459.383	460.046	0.0906481	0.155014	0.179151	0.163059	0.106739	0.0126176	-0.0640753	-0.0742103	0.00858772	0.485969	0.930323	1.18232	1.24195	1.10922
YC18:1296	PHJ33	2	1	441	19	7	8	2018	29.4752	31.9149	36.087	40.9087	45.2973	48.1701	49.9744	63.111	88.0156	121.558	160.61	202.039	242.718	279.516	309.303	328.949	335.413	341.145	354.269	371.315	388.811	403.288	411.276	416.736	427.279	432.12	442.215	0.0487944	0.0834412	0.0964338	0.0877721	0.0574561	0.0360854	0.262733	0.498092	0.670855	0.781023	0.828595	0.813572	0.735954	0.595741
YC18:1297	B73	2	1	516	26	7	9	2018	27.9227	32.0006	38.9741	47.0335	54.3689	59.1707	60.1074	60.3132	60.5516	62.4486	91.6712	147.614	218.71	293.392	360.092	407.244	423.446	428.53	440.169	455.286	470.803	483.642	490.727	520.303	583.542	582.078	576.242	0.0815584	0.13947	0.161187	0.146709	0.0960363	0.018734	0.00411621	0.00476728	0.0379409	0.584452	1.11886	1.42192	1.49363	1.33401
YC18:1298	PHN46	2	1	368	22	7	10	2018	17.5664	21.2416	27.5264	34.7899	41.401	45.7286	46.6427	47.4128	48.3047	50.2749	77.5983	129.905	196.38	266.208	328.573	372.661	387.803	391.562	400.168	411.345	422.817	432.31	437.548	449.353	474.187	473.792	471.891	0.0735046	0.125697	0.145269	0.132221	0.0865527	0.0182813	0.0154019	0.0178381	0.039405	0.546467	1.04614	1.3295	1.39656	1.24731
YC18:1299	A797NW	2	1	296	19	7	11	2018	17.6077	21.6895	28.6696	36.7366	44.079	48.8854	50.4257	55.6748	61.7542	65.162	91.1087	140.78	203.906	270.216	329.439	371.305	385.698	391.325	404.206	420.937	438.111	452.321	460.161	489	550.504	556.163	565.904	0.0816359	0.139602	0.16134	0.146848	0.0961275	0.0308057	0.104983	0.121588	0.0681553	0.518935	0.993432	1.26252	1.3262	1.18446
YC18:1300	PHW53	2	1	447	21	7	12	2018	26.2461	30.7425	38.4317	47.3181	55.4063	60.701	62.0162	64.6061	67.6056	70.0175	94.5038	141.38	200.952	263.53	319.419	358.929	372.504	376.643	386.118	398.424	411.055	421.507	427.274	440.538	468.46	474.769	487.334	0.0899285	0.153783	0.177729	0.161765	0.105892	0.0263045	0.0517978	0.0599908	0.0482378	0.489725	0.937515	1.19146	1.25155	1.11779
YC18:1301	LH65	2	1	492	22	7	13	2018	40.0655	42.6723	47.1302	52.2822	56.9714	60.041	61.8764	74.9477	99.7282	133.104	171.961	213.184	253.66	290.274	319.913	339.462	345.886	350.352	360.578	373.858	387.491	398.771	404.995	437.079	505.929	513.851	528.212	0.0521369	0.0891572	0.10304	0.0937847	0.061392	0.0367077	0.261425	0.495611	0.667514	0.777133	0.824468	0.80952	0.732289	0.592773
YC18:1302	PHEG9	2	1	502	27	7	14	2018	25.9567	27.6933	30.9294	35.189	39.9959	44.8743	49.348	52.9411	55.1776	57.3324	83.745	134.308	198.568	266.068	326.355	368.972	383.607	386.714	393.825	403.062	412.543	420.388	424.717	448.535	499.695	507.878	523.548	0.0347332	0.0647222	0.0851908	0.0961392	0.0975672	0.0894749	0.0718624	0.0447295	0.0430956	0.528252	1.01127	1.28519	1.35001	1.20573
YC18:1303	B65	2	1	404	18	7	15	2018	43.44	47.9526	55.6693	64.5876	72.7049	78.0185	79.3492	82.0384	85.1529	87.8087	115.657	168.969	236.721	307.891	371.454	416.389	431.775	427.898	419.024	407.498	395.668	385.878	380.477	396.234	431.479	444.593	471.664	0.0902512	0.154335	0.178366	0.162345	0.106272	0.0266139	0.0537831	0.0622901	0.0531171	0.556966	1.06624	1.35505	1.42339	1.27127
YC18:1304	NY6371	2	1	437	20	7	16	2018	19.5729	26.6765	40.7424	60.7406	85.6411	114.414	146.03	179.458	213.669	247.633	280.319	310.699	337.742	360.418	377.697	388.55	391.975	392.34	393.175	394.259	395.373	396.294	396.802	433.764	514.207	519.189	526.665	0.142073	0.281317	0.399963	0.498011	0.575461	0.632312	0.668565	0.684219	0.679276	0.653734	0.607594	0.540856	0.453519	0.345584
YC18:1305	ZS365	2	1	288	26	7	17	2018	40.0316	44.8391	53.0601	62.5613	71.2091	76.87	77.6759	75.4222	72.812	73.6354	99.0676	147.754	209.628	274.623	332.671	373.707	387.789	389.12	392.167	396.125	400.188	403.549	405.404	423.648	463.081	470.27	484.267	0.0961496	0.164422	0.190024	0.172956	0.113218	0.0161189	-0.0450746	-0.0522041	0.0164686	0.508643	0.97373	1.23748	1.29989	1.16097
YC18:1306	Pa762	2	1	439	19	7	18	2018	34.9888	41.4785	54.3287	72.5986	95.3471	121.633	150.517	181.056	212.31	243.338	273.2	300.954	325.66	346.376	362.162	372.077	375.213	376.672	380.012	384.351	388.804	392.489	394.523	428.314	501.593	492.651	470.116	0.129794	0.257004	0.365396	0.45497	0.525726	0.577664	0.610784	0.625085	0.620569	0.597235	0.555082	0.494112	0.414323	0.315717
YC18:1307	LP1 NR HT	2	1	266	24	7	19	2018	26.2875	31.1905	39.5749	49.2648	58.0844	63.8577	65.4838	69.9134	75.0438	78.2129	104.802	155.703	220.391	288.341	349.03	391.932	406.67	410.629	419.694	431.468	443.553	453.553	459.071	488.801	552.641	556.355	561.765	0.0980599	0.167688	0.193799	0.176392	0.115467	0.0325206	0.0885936	0.102607	0.0633833	0.531776	1.01802	1.29376	1.35901	1.21377
YC18:1308	N215	2	1	350	1	7	20	2018	NA	NA	NA	NA	NA	NA	NA	NA	NA	NA	NA	NA	NA	NA	NA	NA	NA	NA	NA	NA	NA	NA	NA	NA	NA	NA	NA	NA	NA	NA	NA	NA	NA	NA	NA	NA	NA	NA	NA	NA	NA
YC18:1309	Mo46	2	1	346	14	7	21	2018	24.138	29.9551	41.4733	57.8495	78.2401	101.802	127.691	155.065	183.08	210.892	237.659	262.536	284.681	303.25	317.399	326.286	329.119	333.921	344.916	359.195	373.853	385.981	392.673	425.089	494.581	500.466	510.364	0.116341	0.230366	0.327523	0.407812	0.471234	0.517789	0.547475	0.560295	0.556246	0.535331	0.497547	0.442897	0.371378	0.282992
YC18:1310	IDS69	2	1	486	20	7	22	2018	19.4391	25.1059	36.3266	52.2797	72.1436	95.0966	120.317	146.984	174.275	201.369	227.444	251.679	273.251	291.341	305.125	313.782	316.524	318.344	322.51	327.922	333.476	338.072	340.608	368.114	427.612	428.184	426.936	0.113336	0.224415	0.319062	0.397277	0.459061	0.504413	0.533333	0.545821	0.541877	0.521502	0.484694	0.431455	0.361785	0.275682
YC18:1311	WIL901	2	1	470	18	7	23	2018	26.3113	31.9269	43.0464	58.8556	78.5403	101.286	126.279	152.705	179.75	206.6	232.44	256.456	277.834	295.76	309.42	317.999	320.728	324.556	333.318	344.699	356.381	366.047	371.38	401.844	467.312	480.034	504.983	0.112313	0.22239	0.316184	0.393693	0.45492	0.499862	0.528521	0.540897	0.536989	0.516797	0.480322	0.427563	0.358521	0.273195
YC18:1312	W803G	2	1	460	23	7	24	2018	23.8299	30.4925	43.685	62.4415	85.796	112.783	142.435	173.788	205.875	237.73	268.387	296.88	322.244	343.512	359.718	369.897	373.114	374.11	376.392	379.356	382.398	384.915	386.304	424.813	508.477	518.922	538.153	0.133252	0.263851	0.37513	0.46709	0.539731	0.593052	0.627054	0.641737	0.6371	0.613144	0.569869	0.507274	0.42536	0.324127
YC18:1313	PH207	2	1	512	27	7	25	2018	22.8376	27.629	35.8225	45.2918	53.9105	59.5524	61.1987	66.0067	71.5752	74.8477	101.03	151.153	214.853	281.765	341.526	383.773	398.287	402.494	412.125	424.634	437.473	448.098	453.96	481.82	541.527	541.866	540.103	0.095827	0.16387	0.189386	0.172375	0.112838	0.0329254	0.0961605	0.11137	0.0654491	0.523649	1.00246	1.27399	1.33825	1.19523
YC18:1314	W610S	2	1	459	22	7	26	2018	22.8101	27.3304	35.0603	43.994	52.1252	57.4479	58.0912	55.0144	51.451	52.0506	78.3817	128.789	192.85	260.142	320.243	362.729	377.325	381.484	391.004	403.368	416.06	426.562	432.357	462.522	527.261	522.163	508.351	0.0904061	0.1546	0.178672	0.162624	0.106455	0.012867	-0.061536	-0.0712693	0.0119932	0.526622	1.00815	1.28122	1.34584	1.20201
YC18:1315	B111	2	1	298	21	7	27	2018	35.6917	40.0886	47.6075	56.2972	64.2064	69.3838	71.1209	77.4272	84.731	88.5076	114.602	164.557	228.044	294.732	354.293	396.398	410.855	413.643	420.027	428.319	436.83	443.872	447.758	481.266	553.611	563.086	580.68	0.0879376	0.150379	0.173794	0.158184	0.103548	0.0347419	0.126126	0.146075	0.0755324	0.521896	0.9991	1.26972	1.33376	1.19122
YC18:1316	LH197	2	1	262	16	7	28	2018	23.8104	29.7139	39.8091	51.4763	62.0955	69.0468	71.1425	77.63	85.1435	88.9899	115.215	165.42	229.224	296.247	356.106	398.422	412.935	413.143	413.621	414.241	414.877	415.404	415.695	448.846	521.025	531.402	550.966	0.118069	0.201905	0.233343	0.212384	0.139028	0.0419142	0.129748	0.150271	0.0769279	0.524509	1.0041	1.27608	1.34044	1.19719
YC18:1317	LH193	2	1	334	2	7	29	2018	NA	NA	NA	NA	NA	NA	NA	NA	NA	NA	NA	NA	NA	NA	NA	NA	NA	NA	NA	NA	NA	NA	NA	NA	NA	NA	NA	NA	NA	NA	NA	NA	NA	NA	NA	NA	NA	NA	NA	NA	NA
YC18:1318	INBRED 109	2	1	487	14	7	30	2018	25.3826	30.2563	39.9066	53.6269	70.7107	90.4513	112.142	135.077	158.548	181.85	204.276	225.119	243.672	259.23	271.085	278.53	280.892	282.989	287.791	294.027	300.429	305.726	308.648	336.155	395.591	398.335	401.82	0.0974736	0.193006	0.274407	0.341676	0.394812	0.433817	0.458689	0.46943	0.466038	0.448514	0.416858	0.37107	0.31115	0.237098
YC18:1319	Va59	2	1	456	13	7	31	2018	26.2927	31.7088	42.4331	57.6805	76.6656	98.6033	122.708	148.195	174.279	200.174	225.096	248.258	268.877	286.166	299.34	307.614	310.244	313.38	320.561	329.887	339.461	347.382	351.753	377.26	432.094	435.852	441.734	0.108322	0.214487	0.304947	0.379702	0.438753	0.482098	0.509739	0.521675	0.517906	0.498431	0.463253	0.412369	0.34578	0.263486
YC18:1320	B121	2	1	301	20	7	32	2018	19.652	26.0827	37.0797	49.7889	61.3566	68.9289	69.8931	65.9256	61.3306	61.558	86.78	135.064	196.427	260.885	318.454	359.151	373.098	371.476	367.762	362.94	357.989	353.893	351.633	370.355	411.528	424.673	451.56	0.128615	0.219939	0.254185	0.231354	0.151446	0.0192842	-0.0793493	-0.0919002	0.00454703	0.504441	0.965685	1.22726	1.28916	1.15138
YC18:1321	PHR31	2	1	370	23	7	33	2018	30.6273	35.9409	45.0275	55.5289	65.0871	71.3439	74.1155	87.362	102.704	108.781	133.913	182.026	243.17	307.399	364.763	405.315	419.231	420.725	424.145	428.587	433.146	436.919	439.001	471.303	541.329	545.23	550.79	0.106272	0.181731	0.210028	0.191164	0.125137	0.055431	0.264931	0.306836	0.121545	0.502646	0.962249	1.22289	1.28457	1.14728
YC18:1322	NC250	2	1	497	26	7	34	2018	31.1765	33.5553	37.988	43.8226	50.4069	57.0891	63.2171	68.1388	71.2022	73.6093	101.08	153.669	220.502	290.706	353.408	397.733	412.923	411.208	407.28	402.179	396.944	392.611	390.221	416.312	473.563	473.801	471.921	0.0475761	0.0886538	0.116691	0.131687	0.133644	0.122559	0.0984341	0.0612687	0.0481415	0.549412	1.05178	1.33667	1.40408	1.25403
YC18:1323	DE811	2	1	480	25	7	35	2018	23.0387	30.4361	45.0836	65.9087	91.8389	121.802	154.725	189.535	225.161	260.529	294.567	326.203	354.364	377.978	395.972	407.273	410.857	414.031	421.298	430.737	440.425	448.441	452.864	487.147	561.09	563.906	566.938	0.147948	0.29295	0.416502	0.518604	0.599257	0.658459	0.696211	0.712513	0.707365	0.680767	0.632719	0.563221	0.472272	0.359874
YC18:1324	PHM10	2	1	273	>15	7	36	2018	29.575	33.9238	41.3607	49.9554	57.7783	62.8991	64.1463	66.443	69.103	71.5168	97.6295	147.619	211.149	277.883	337.485	379.619	394.095	398.411	408.293	421.127	434.3	445.201	451.215	476.724	531.283	534.898	540.481	0.0869773	0.148736	0.171896	0.156456	0.102417	0.0249436	0.0459339	0.0531994	0.0482769	0.522255	0.999788	1.2706	1.33468	1.19204
YC18:1325	MS24A	2	1	429	>15	7	37	2018	26.3564	31.937	41.4802	52.5093	62.5478	69.119	70.1784	68.598	66.7677	67.7756	92.4943	139.815	199.953	263.125	319.545	359.429	373.106	372.787	372.057	371.109	370.136	369.331	368.887	385.868	422.943	413.446	391.221	0.111612	0.190863	0.220582	0.20077	0.131425	0.0211868	-0.031607	-0.0366063	0.0201576	0.494374	0.946413	1.20276	1.26343	1.1284
YC18:1326	NC294	2	1	434	>15	7	38	2018	34.8017	38.8996	45.9073	54.0062	61.3776	66.203	66.9717	65.7345	64.3016	65.4381	90.346	138.029	198.628	262.283	319.135	359.325	373.119	374.897	378.967	384.254	389.681	394.171	396.649	428.924	498.824	497.193	490.715	0.0819585	0.140154	0.161977	0.147428	0.0965074	0.0153745	-0.0247436	-0.0286573	0.0227288	0.498158	0.953659	1.21197	1.2731	1.13704
YC18:1327	NC342	2	1	436	>15	7	39	2018	26.3967	32.93	45.8664	64.2588	87.16	113.623	142.7	173.444	204.908	236.144	266.207	294.147	319.018	339.873	355.765	365.746	368.921	373.319	383.387	396.463	409.885	420.991	427.119	466.407	550.967	554.271	557.921	0.130665	0.258729	0.367848	0.458023	0.529254	0.58154	0.614882	0.62928	0.624733	0.601242	0.558807	0.497427	0.417103	0.317835
YC18:1328	LH213	2	1	337	10	7	40	2018	26.445	33.4976	47.4622	67.3165	92.0378	120.604	151.992	185.18	219.144	252.864	285.315	315.476	342.324	364.837	381.992	392.766	396.155	394.556	390.895	386.14	381.26	377.221	374.993	387.709	415.79	426.841	449.719	0.141051	0.279293	0.397085	0.494427	0.571319	0.627761	0.663753	0.679295	0.674387	0.649029	0.603221	0.536963	0.450255	0.343097
YC18:1329	B98	2	1	408	2	7	41	2018	NA	NA	NA	NA	NA	NA	NA	NA	NA	NA	NA	NA	NA	NA	NA	NA	NA	NA	NA	NA	NA	NA	NA	NA	NA	NA	NA	NA	NA	NA	NA	NA	NA	NA	NA	NA	NA	NA	NA	NA	NA
YC18:1330	PHT47	2	1	374	>15	7	42	2018	24.7054	25.8602	28.012	30.8443	34.0406	37.2844	40.2592	42.6483	44.1355	46.1917	73.7268	126.439	193.43	263.799	326.647	371.076	386.318	387.167	389.11	391.634	394.224	396.368	397.55	418.038	462.474	462.272	459.968	0.0230953	0.043036	0.0566463	0.0639262	0.0648757	0.0594949	0.0477837	0.0297422	0.0411256	0.550702	1.05425	1.33981	1.40738	1.25697
YC18:1331	W814G	2	1	290	5	7	43	2018	NA	NA	NA	NA	NA	NA	NA	NA	NA	NA	NA	NA	NA	NA	NA	NA	NA	NA	NA	NA	NA	NA	NA	NA	NA	NA	NA	NA	NA	NA	NA	NA	NA	NA	NA	NA	NA	NA	NA	NA	NA
YC18:1332	H113	2	1	482	>15	7	44	2018	26.3707	32.625	45.009	62.616	84.5392	109.872	137.707	167.138	197.259	227.161	255.94	282.687	306.496	326.461	341.674	351.229	354.23	352.26	347.749	341.891	335.877	330.901	328.155	346.222	386.05	390.54	398.644	0.125085	0.24768	0.35214	0.438464	0.506653	0.556706	0.588624	0.602407	0.598055	0.575567	0.534944	0.476185	0.399292	0.304262
YC18:1333	W821G	2	1	286	>15	7	45	2018	30.5277	34.8629	42.2762	50.8438	58.6419	63.7466	64.7107	64.6643	64.6105	66.1093	90.335	136.712	195.651	257.562	312.857	351.946	365.338	363.126	358.062	351.484	344.732	339.145	336.062	361.335	416.919	421.911	430.45	0.0867025	0.148266	0.171353	0.155962	0.102093	0.0192817	-0.0009283	-0.0010751	0.0299767	0.484514	0.927539	1.17878	1.23823	1.1059
YC18:1334	B110	2	1	400	>15	7	46	2018	22.9867	29.8253	43.3663	62.6184	86.5899	114.289	144.725	176.906	209.841	242.538	274.005	303.251	329.285	351.115	367.749	378.197	381.513	384.9	392.655	402.726	413.065	421.619	426.339	460.074	532.776	538.027	546.412	0.136772	0.270821	0.385041	0.47943	0.55399	0.60872	0.64362	0.658691	0.653932	0.629343	0.584924	0.520676	0.436598	0.33269
YC18:1335	R226	2	1	449	>15	7	47	2018	41.0251	47.7192	60.974	79.819	103.284	130.398	160.19	191.691	223.929	255.935	286.737	315.365	340.848	362.216	378.499	388.726	391.965	394.217	399.371	406.065	412.936	418.622	421.759	447.593	503.347	504.506	504.694	0.133881	0.265096	0.376901	0.469295	0.542279	0.595852	0.630014	0.644766	0.640108	0.616039	0.572559	0.509669	0.427368	0.325657
YC18:1336	W32	2	1	458	>15	7	48	2018	23.8449	30.0872	40.7618	53.0985	64.3272	71.6775	73.7376	79.293	85.7271	89.0921	112.689	157.863	215.272	275.577	329.437	367.512	380.58	382.244	386.054	391.002	396.082	400.285	402.604	422.771	466.317	470.094	476.49	0.124845	0.213492	0.246735	0.224573	0.147007	0.0412021	0.111108	0.128682	0.0673007	0.471941	0.90347	1.14819	1.2061	1.0772
YC18:1337	CQ702RC	2	1	312	>15	8	48	2018	24.5626	29.4097	37.6987	47.2783	55.9975	61.7051	64.6148	79.8905	97.5824	104.256	127.888	173.128	230.623	291.017	344.957	383.088	396.196	401.274	412.9	427.999	443.498	456.323	463.399	495.432	564.027	564.871	563.834	0.0969434	0.165779	0.191592	0.174383	0.114152	0.0581946	0.305514	0.353838	0.133473	0.472639	0.904806	1.14989	1.20788	1.0788
YC18:1338	B164	2	1	303	>15	8	47	2018	43.2883	46.3101	51.4776	57.4497	62.8854	66.4436	67.1936	67.8134	68.5312	70.3382	95.8676	144.74	206.851	272.094	330.365	371.557	385.715	390.769	402.339	417.366	432.791	445.555	452.597	488.291	564.865	566.657	567.349	0.0604363	0.10335	0.119442	0.108714	0.0711646	0.0149991	0.012396	0.0143567	0.0361393	0.510588	0.977453	1.24221	1.30487	1.16541
YC18:1339	W22	2	1	383	>15	8	46	2018	22.1546	29.289	43.4157	63.5003	88.5086	117.406	149.158	182.731	217.09	251.201	284.029	314.54	341.7	364.474	381.828	392.727	396.173	397.49	400.504	404.419	408.438	411.763	413.598	451.311	533.166	534.82	534.99	0.142688	0.282534	0.401693	0.500165	0.577949	0.635046	0.671456	0.687178	0.682213	0.656561	0.610222	0.543195	0.45548	0.347078
YC18:1340	YING-55	2	1	393	>15	8	45	2018	32.366	37.871	47.2847	58.1643	68.0667	74.5488	77.7905	94.6127	114.096	121.357	145.981	193.118	253.024	315.952	372.154	411.885	425.529	428.585	435.581	444.667	453.994	461.711	465.969	499.122	570.63	574.5	579.928	0.110099	0.188275	0.217592	0.198047	0.129643	0.0648332	0.336443	0.389659	0.145233	0.492465	0.942759	1.19812	1.25855	1.12405
YC18:1341	E8501	2	1	411	>15	8	44	2018	21.1265	25.9976	34.3274	43.9542	52.7163	58.452	60.9952	73.1586	87.246	92.9469	117.953	165.823	226.659	290.564	347.639	387.987	401.825	402.023	402.475	403.063	403.666	404.165	404.44	443.857	529.689	518.853	491.669	0.097421	0.166596	0.192536	0.175242	0.114715	0.0508626	0.243269	0.281748	0.114018	0.500114	0.957403	1.21673	1.2781	1.14151
YC18:1342	LH194	2	1	424	>15	8	43	2018	23.7556	29.6199	41.2318	57.741	78.2974	102.051	128.15	155.747	183.989	212.027	239.012	264.091	286.416	305.136	319.4	328.36	331.201	333.815	339.799	347.571	355.548	362.149	365.792	397.592	466.259	465.15	459.86	0.117287	0.232238	0.330185	0.411127	0.475064	0.521997	0.551925	0.564849	0.560767	0.539682	0.501591	0.446496	0.374397	0.285292
YC18:1343	N7A	2	1	433	>15	8	42	2018	26.3187	32.0142	43.2918	59.3257	79.2901	102.359	127.708	154.51	181.939	209.17	235.377	259.735	281.417	299.597	313.451	322.153	324.931	330.492	343.222	359.757	376.729	390.772	398.521	433.445	508.223	511.458	515.365	0.11391	0.225551	0.320678	0.39929	0.461386	0.506968	0.536034	0.548586	0.544622	0.524143	0.48715	0.433641	0.363617	0.277078
YC18:1344	S8326	2	1	278	12	8	41	2018	26.3484	32.3632	44.273	61.2059	82.2896	106.652	133.422	161.726	190.693	219.451	247.127	272.85	295.748	314.948	329.579	338.768	341.685	344.703	351.615	360.591	369.805	377.43	381.636	413.826	483.247	491.596	506.862	0.120296	0.238196	0.338656	0.421675	0.487253	0.53539	0.566086	0.579341	0.575155	0.553528	0.514461	0.457952	0.384003	0.292612
YC18:1345	LH1	2	1	330	>15	8	40	2018	26.2047	30.2946	37.2885	45.3714	52.7283	57.5442	59.1763	65.1787	72.1305	75.3927	94.913	132.282	179.773	229.659	274.214	305.711	316.53	319.338	325.768	334.118	342.689	349.782	353.695	380.027	436.734	435.508	430.465	0.0817972	0.139878	0.161658	0.147138	0.0963174	0.0326422	0.120048	0.139036	0.0652441	0.390406	0.74738	0.94982	0.997726	0.891097
YC18:1346	PHT22	2	1	373	8	8	39	2018	NA	NA	NA	NA	NA	NA	NA	NA	NA	NA	NA	NA	NA	NA	NA	NA	NA	NA	NA	NA	NA	NA	NA	NA	NA	NA	NA	NA	NA	NA	NA	NA	NA	NA	NA	NA	NA	NA	NA	NA	NA
YC18:1347	HUOBAI	2	1	485	>15	8	38	2018	33.28	39.8823	52.9554	71.5421	94.6852	121.427	150.812	181.881	213.677	245.244	275.623	303.859	328.993	350.068	366.128	376.215	379.409	381.606	386.636	393.168	399.873	405.421	408.482	441.514	512.963	516.631	521.622	0.132046	0.261462	0.371734	0.462862	0.534845	0.587683	0.621378	0.635927	0.631333	0.607594	0.56471	0.502682	0.42151	0.321193
YC18:1348	H122w	2	1	483	>15	8	37	2018	26.4413	33.4539	47.3396	67.0815	91.6629	120.067	151.278	184.277	218.05	251.579	283.846	313.837	340.533	362.918	379.976	390.69	394.089	397.324	404.731	414.351	424.226	432.397	436.905	461.63	514.733	513.038	507.124	0.140252	0.277712	0.394838	0.491629	0.568086	0.624209	0.659997	0.675451	0.670571	0.645356	0.599808	0.533924	0.447707	0.341155
YC18:1349	PHZ51	2	1	379	>15	8	36	2018	35.0754	42.4951	57.1867	78.0746	104.083	134.136	167.158	202.074	237.807	273.282	307.423	339.154	367.4	391.084	409.132	420.468	424.064	427.425	435.119	445.113	455.371	463.859	468.542	508.045	593.319	593.447	590.151	0.148394	0.293833	0.417758	0.520168	0.601063	0.660443	0.698309	0.71466	0.709497	0.682818	0.634626	0.564918	0.473696	0.360959
YC18:1350	PHV63	2	1	505	>15	8	35	2018	26.5082	34.2393	49.5475	71.3119	98.4117	129.726	164.134	200.515	237.747	274.711	310.284	343.347	372.778	397.457	416.262	428.073	431.827	436.474	447.111	460.926	475.107	486.842	493.316	523.376	587.77	586.692	581.648	0.154621	0.306164	0.435289	0.541996	0.626286	0.688158	0.727613	0.74465	0.73927	0.711472	0.661257	0.588624	0.493574	0.376106
YC18:1351	B73	2	1	520	>15	8	34	2018	35.1051	42.1845	54.2908	68.282	81.0166	89.3527	93.3639	113.679	137.207	145.69	170.838	218.98	280.162	344.43	401.83	442.407	456.335	458.244	462.615	468.292	474.119	478.94	481.601	523.584	614.604	609.231	593.723	0.141588	0.242124	0.279825	0.254691	0.166722	0.0802248	0.406299	0.470564	0.169652	0.502957	0.962846	1.22365	1.28536	1.148
YC18:1352	N527	2	1	354	>15	8	33	2018	35.052	41.6097	52.8236	65.7837	77.5798	85.3015	88.7052	104.913	123.685	130.479	150.97	190.197	240.049	292.416	339.186	372.249	383.597	385.094	388.522	392.973	397.543	401.324	403.41	429.808	486.969	490.242	494.973	0.131153	0.224279	0.259202	0.23592	0.154435	0.0680743	0.324159	0.375431	0.135888	0.409818	0.784542	0.997048	1.04734	0.935405
YC18:1353	A	2	1	397	>15	8	32	2018	26.3702	32.0863	41.8613	53.1582	63.4405	70.1713	71.6871	73.6726	75.9722	78.0244	100.047	142.206	195.784	252.064	302.33	337.864	350.06	351.631	355.227	359.898	364.693	368.66	370.849	400.121	463.526	473.284	491.869	0.114323	0.195498	0.225939	0.205645	0.134616	0.030316	0.0397102	0.0459912	0.0410451	0.440447	0.843177	1.07157	1.12561	1.00532
YC18:1354	Va17	2	1	507	>15	8	31	2018	21.2519	27.9237	41.1344	59.9168	83.3035	110.327	140.021	171.417	203.548	235.447	266.146	294.679	320.078	341.375	357.604	367.797	371.024	373.1	377.851	384.023	390.358	395.599	398.491	415.699	452.699	454.82	457.888	0.133436	0.264215	0.375648	0.467734	0.540475	0.59387	0.627919	0.642622	0.637979	0.61399	0.570655	0.507974	0.425947	0.324574
YC18:1355	4N506	2	1	293	>15	8	30	2018	22.0855	27.9331	37.9329	49.4897	60.0085	66.8942	68.8784	74.5374	81.0916	84.6643	111.019	161.473	225.592	292.945	353.1	395.625	410.224	412.668	418.264	425.532	432.992	439.165	442.571	475.596	546.97	550.584	555.458	0.116952	0.199995	0.231137	0.210376	0.137713	0.0396845	0.113181	0.131083	0.0714544	0.5271	1.00906	1.28239	1.34706	1.2031
YC18:1356	ND259	2	1	291	>15	8	29	2018	33.9944	38.6065	46.4935	55.6085	63.9048	69.3357	70.179	68.6034	66.7787	68.0626	97.1701	152.893	223.708	298.096	364.533	411.499	427.612	428.545	430.681	433.455	436.302	438.658	439.958	463.562	514.77	506.209	485.43	0.0922421	0.157739	0.182301	0.165927	0.108616	0.0168659	-0.0315109	-0.0364951	0.0256782	0.58215	1.11445	1.41632	1.48775	1.32875
YC18:1357	K55	2	1	490	>15	8	28	2018	26.3702	32.0863	41.8613	53.1582	63.4405	70.1713	71.2314	69.4041	67.2878	67.9034	87.6906	125.571	173.711	224.279	269.444	301.371	312.324	312.923	314.294	316.075	317.903	319.416	320.25	345.363	399.935	395.709	384.224	0.114323	0.195498	0.225939	0.205645	0.134616	0.0212028	-0.0365461	-0.0423266	0.012311	0.395744	0.7576	0.962808	1.01137	0.903282
YC18:1358	Seagull Seventeen	2	1	279	>15	8	27	2018	34.9925	41.5221	54.4514	72.8336	95.722	122.17	151.231	181.958	213.404	244.624	274.669	302.594	327.451	348.295	364.178	374.153	377.305	378.226	380.334	383.072	385.882	388.207	389.49	424.32	499.988	503.47	507.878	0.130593	0.258585	0.367644	0.457768	0.528959	0.581217	0.61454	0.62893	0.624386	0.600908	0.558496	0.497151	0.416871	0.317658
YC18:1359	B70	2	1	305	11	8	26	2018	NA	NA	NA	NA	NA	NA	NA	NA	NA	NA	NA	NA	NA	NA	NA	NA	NA	NA	NA	NA	NA	NA	NA	NA	NA	NA	NA	NA	NA	NA	NA	NA	NA	NA	NA	NA	NA	NA	NA	NA	NA
YC18:1360	PH207	2	1	514	27	8	25	2018	24.5694	29.4844	37.8892	47.6027	56.4438	62.2312	65.3036	81.8139	100.936	108.102	132.899	180.37	240.698	304.07	360.668	400.679	414.415	416.746	422.083	429.015	436.13	442.017	445.265	475.685	541.411	539.676	533.143	0.0982987	0.168097	0.194271	0.176821	0.115748	0.0614485	0.330205	0.382435	0.143329	0.495939	0.94941	1.20657	1.26743	1.13198
YC18:1361	W37A	2	1	282	19	8	24	2018	26.4711	33.803	48.3208	68.9616	94.6624	124.36	156.992	191.494	226.804	261.859	295.597	326.952	354.864	378.269	396.103	407.305	410.848	412.541	416.418	421.454	426.623	430.899	433.259	464.676	532.724	515.124	473.963	0.146639	0.290357	0.412816	0.514014	0.593953	0.652631	0.690049	0.706206	0.701104	0.674741	0.627119	0.558236	0.468092	0.356689
YC18:1362	NC290A	2	1	498	19	8	23	2018	24.7838	31.5362	44.9064	63.9156	87.5848	114.935	144.987	176.762	209.281	241.565	272.636	301.513	327.218	348.773	365.198	375.513	378.756	376.9	372.652	367.135	361.472	356.786	354.2	366.829	394.78	404.794	425.423	0.135047	0.267405	0.380184	0.473383	0.547002	0.601042	0.635502	0.650382	0.645683	0.621405	0.577546	0.514108	0.431091	0.328494
YC18:1363	Yu796 NS	2	1	468	23	8	22	2018	26.3426	31.7877	41.0991	51.8604	61.6551	68.0668	70.3691	79.4436	89.9534	94.63	120.059	168.741	230.608	295.596	353.638	394.67	408.762	412.136	419.861	429.894	440.192	448.713	453.415	475.223	521.941	515.684	500.108	0.108902	0.186228	0.215226	0.195894	0.128233	0.0460472	0.181489	0.210195	0.0935326	0.508589	0.973626	1.23735	1.29976	1.16085
YC18:1364	Wf9	2	1	390	12	8	21	2018	26.4636	33.7157	48.0755	68.4916	93.9125	123.287	155.563	189.69	224.616	259.289	292.659	323.674	351.281	374.431	392.072	403.151	406.652	407.774	410.343	413.679	417.103	419.937	421.5	442.051	486.56	489.86	495.177	0.145042	0.287196	0.408321	0.508418	0.587486	0.645525	0.682536	0.698518	0.693471	0.667395	0.620291	0.552158	0.462996	0.352806
YC18:1365	NK740	2	1	358	23	8	20	2018	17.3394	18.8582	21.6883	25.4135	29.6173	33.8837	37.7962	40.9385	42.8944	45.2652	76.1437	135.256	210.381	289.294	359.774	409.597	426.683	426.513	426.125	425.62	425.102	424.673	424.436	450.886	508.553	506.351	499.141	0.0303757	0.0566023	0.074503	0.0840778	0.0853267	0.0782497	0.0628468	0.0391179	0.0474166	0.617569	1.18225	1.50249	1.57827	1.40959
YC18:1366	PHJ70	2	1	365	23	8	19	2018	26.2737	31.0411	39.1938	48.6159	57.1917	62.8055	63.4542	59.9595	55.9121	56.5379	85.5602	141.12	211.728	285.898	352.141	398.97	415.044	417.333	422.573	429.378	436.364	442.144	445.334	476.169	542.811	548.418	557.833	0.0953494	0.163053	0.188442	0.171516	0.112275	0.0129739	-0.0698932	-0.0809483	0.0125156	0.580447	1.11119	1.41217	1.4834	1.32486
YC18:1367	MS221	2	1	347	22	8	18	2018	31.6829	38.9217	51.3005	65.6068	78.6281	87.1519	89.6793	97.2794	106.082	110.073	132.555	175.594	230.292	287.748	339.063	375.34	387.81	392.616	403.62	417.911	432.581	444.719	451.416	481.871	547.089	550.703	555.838	0.144776	0.247576	0.286126	0.260426	0.170476	0.0505474	0.152002	0.176045	0.0798174	0.449646	0.860789	1.09395	1.14912	1.02631
YC18:1368	MBWZ	2	1	344	21	8	17	2018	46.8347	50.9168	57.8975	65.9651	73.308	78.1148	80.3558	94.2166	120.494	155.886	197.09	240.803	283.724	322.551	353.98	374.709	381.517	385.599	394.946	407.084	419.544	429.854	435.543	465.153	528.701	530.906	533.041	0.0816423	0.139613	0.161352	0.14686	0.096135	0.0448201	0.277217	0.525549	0.707836	0.824077	0.874272	0.858421	0.776524	0.628581
YC18:1369	K41	2	1	421	25	8	16	2018	26.2185	30.4439	37.6695	46.0203	53.621	58.5964	59.8712	62.6299	65.825	68.2322	91.7261	136.702	193.86	253.902	307.526	345.434	358.462	362.939	373.187	386.498	400.161	411.467	417.704	448.043	513.086	528.869	560.499	0.0845077	0.144513	0.167015	0.152014	0.099509	0.0254954	0.055174	0.063901	0.0481453	0.469877	0.899518	1.14317	1.20082	1.07249
YC18:1370	AusTRCF 306238	2	1	398	16	8	15	2018	43.5214	49.3286	60.8273	77.1756	97.5315	121.053	146.899	174.226	202.193	229.958	256.679	281.514	303.621	322.159	336.284	345.156	347.971	350.709	356.978	365.12	373.478	380.393	384.209	406.837	455.493	475.148	515.893	0.116143	0.229974	0.326966	0.407119	0.470433	0.516908	0.546545	0.559342	0.555301	0.534421	0.496702	0.442144	0.370747	0.282511
YC18:1371	LH199	2	1	263	6	8	14	2018	NA	NA	NA	NA	NA	NA	NA	NA	NA	NA	NA	NA	NA	NA	NA	NA	NA	NA	NA	NA	NA	NA	NA	NA	NA	NA	NA	NA	NA	NA	NA	NA	NA	NA	NA	NA	NA	NA	NA	NA	NA
YC18:1372	WIL900	2	1	508	>15	8	13	2018	34.9962	41.5658	54.5741	73.0686	96.0969	122.707	151.945	182.86	214.499	245.909	276.138	304.233	329.243	350.214	366.194	376.23	379.43	384.896	397.412	413.667	430.353	444.159	451.777	480.805	542.759	546.395	551.713	0.131391	0.260166	0.369891	0.460567	0.532193	0.584769	0.618297	0.632774	0.628202	0.604581	0.56191	0.50019	0.41942	0.3196
YC18:1373	WXB6	2	1	466	21	8	12	2018	34.7741	38.601	45.1452	52.7084	59.5922	64.0984	66.2521	79.7973	105.476	140.062	180.328	223.046	264.99	302.932	333.645	353.903	360.538	361.619	364.096	367.313	370.615	373.348	374.855	394.488	437.007	469.257	537.678	0.0765376	0.130884	0.151264	0.137677	0.0901242	0.0430735	0.270904	0.513582	0.691718	0.805311	0.854363	0.838873	0.758841	0.614267
YC18:1374	NKS8326	2	1	359	17	8	11	2018	17.8418	24.8186	38.6331	58.274	82.7297	110.989	142.039	174.87	208.47	241.827	273.93	303.767	330.326	352.597	369.568	380.226	383.611	387.255	395.598	406.435	417.558	426.762	431.84	457.288	511.871	522.963	544.822	0.139535	0.276291	0.392818	0.489114	0.565179	0.621015	0.65662	0.671995	0.66714	0.642054	0.596738	0.531192	0.445416	0.33941
YC18:1375	A321	2	1	295	18	8	10	2018	26.2599	30.8918	38.8127	47.967	56.299	61.7532	63.6636	70.98	79.4537	83.4615	107.759	154.273	213.386	275.48	330.938	370.143	383.613	387.681	396.995	409.091	421.508	431.782	437.451	461.496	512.923	508.827	497.755	0.092639	0.158418	0.183085	0.166641	0.109084	0.0382078	0.146328	0.169473	0.0801567	0.485945	0.930279	1.18226	1.24189	1.10917
YC18:1376	W24	2	1	385	22	8	9	2018	30.3183	35.5776	45.9916	60.7976	79.2333	100.536	123.943	148.693	174.021	199.167	223.367	245.86	265.881	282.67	295.463	303.498	306.083	314.405	333.457	358.202	383.601	404.618	416.214	444.663	504.682	523.784	562.852	0.105187	0.208279	0.296121	0.368713	0.426054	0.468145	0.494986	0.506576	0.502916	0.484005	0.449845	0.400433	0.335772	0.25586
YC18:1377	DE3	2	1	410	>15	8	8	2018	34.6362	37.1078	41.3345	46.2193	50.6654	53.5758	55.3635	68.2521	92.6864	125.596	163.91	204.557	244.468	280.57	309.795	329.071	335.388	337.026	340.775	345.645	350.644	354.781	357.063	378.742	425.588	428.906	434.166	0.0494332	0.0845337	0.0976964	0.0889213	0.0582083	0.035753	0.257772	0.488687	0.658188	0.766275	0.812949	0.79821	0.722058	0.584492
YC18:1378	FR19	2	1	413	22	8	7	2018	34.4888	35.5644	37.5687	40.2069	43.1841	46.2055	48.9763	51.2018	52.5869	54.5219	80.4832	130.183	193.344	259.692	318.948	360.838	375.211	376.341	378.928	382.288	385.738	388.592	390.167	422.207	491.746	489.758	482.518	0.0215122	0.040086	0.0527633	0.0595442	0.0604287	0.0554167	0.0445083	0.0277035	0.0386988	0.519227	0.993992	1.26323	1.32694	1.18513
YC18:1379	N218	2	1	431	24	8	6	2018	17.7564	23.8151	35.8119	52.8685	74.1062	98.6469	125.612	154.123	183.302	212.27	240.148	266.059	289.124	308.464	323.202	332.458	335.416	341.668	355.98	374.568	393.648	409.436	418.148	441.442	490.719	495.497	503.832	0.121175	0.239937	0.34113	0.424756	0.490813	0.539301	0.570222	0.583574	0.579357	0.557572	0.518219	0.461298	0.386808	0.29475
YC18:1380	PHK93	2	1	367	13	8	5	2018	38.0998	40.8186	45.468	50.8413	55.7319	58.9334	60.6974	72.7616	95.633	126.437	162.301	200.348	237.706	271.499	298.855	316.897	322.836	328.602	341.801	358.944	376.54	391.1	399.134	419.554	462.684	476.156	503.675	0.0543766	0.0929871	0.107466	0.0978134	0.0640292	0.035279	0.241285	0.457429	0.616088	0.717262	0.760951	0.747154	0.675873	0.547106
YC18:1381	NS701	2	1	268	22	8	4	2018	29.9707	37.0359	51.0257	70.9158	95.6817	124.299	155.744	188.991	223.017	256.798	289.308	319.523	346.42	368.973	386.159	396.953	400.398	407.067	422.333	442.162	462.515	479.356	488.648	510.321	555.967	567.484	590.642	0.141305	0.279796	0.397801	0.495319	0.572349	0.628893	0.66495	0.68052	0.675603	0.6502	0.604309	0.537931	0.451067	0.343716
YC18:1382	2MCDB	2	1	292	14	8	3	2018	46.5864	48.2291	51.0383	54.2848	57.2398	59.1741	60.9734	75.9194	104.254	142.416	186.846	233.982	280.263	322.129	356.018	378.371	385.725	392.355	407.533	427.246	447.481	464.224	473.463	472.132	467.666	473.703	487.031	0.0328543	0.0561828	0.064931	0.0590989	0.0386864	0.035987	0.298919	0.566692	0.76325	0.88859	0.942715	0.925623	0.837315	0.67779
YC18:1383	PHT10	2	1	372	26	8	2	2018	38.0446	40.2214	43.9437	48.2457	52.1612	54.7244	56.6806	72.0171	101.092	140.252	185.842	234.21	281.7	324.66	359.435	382.372	389.914	396.073	410.172	428.485	447.281	462.835	471.417	502.361	568.328	576.29	590.858	0.0435348	0.0744471	0.0860391	0.0783111	0.0512628	0.0391242	0.30673	0.581501	0.783194	0.91181	0.967349	0.949811	0.859195	0.695501
YC18:1384	H96	2	1	484	13	8	1	2018	40.5906	42.4445	45.6148	49.2787	52.6136	54.7966	56.5241	70.2276	96.2069	131.197	171.933	215.151	257.585	295.97	327.043	347.537	354.291	362.224	380.386	403.974	428.187	448.222	459.276	466.847	481.468	497.029	530.291	0.0370781	0.0634058	0.0732786	0.0666967	0.04366	0.034551	0.274071	0.519585	0.699803	0.814724	0.864349	0.848678	0.767711	0.621447
YC18:1385	Va26	2	1	382	17	9	1	2018	43.1504	44.817	47.667	50.9607	53.9586	55.921	57.7216	72.6242	100.877	138.929	183.23	230.229	276.376	318.12	351.912	374.199	381.52	386.079	396.515	410.069	423.982	435.494	441.846	458.536	493.822	511.318	547.925	0.0333319	0.0569995	0.0658749	0.059958	0.0392488	0.0360108	0.298053	0.565051	0.761039	0.886017	0.939985	0.922942	0.83489	0.675827
YC18:1386	N209	2	1	496	25	9	2	2018	36.3197	38.4406	42.0675	46.2591	50.0743	52.5717	54.27	67.0449	91.2638	123.883	161.859	202.148	241.706	277.49	306.457	325.563	331.841	336.217	346.235	359.247	372.602	383.654	389.751	414.684	467.972	477.724	496.721	0.0424183	0.0725379	0.0838327	0.0763028	0.0499482	0.0339662	0.255499	0.484376	0.652382	0.759516	0.805779	0.791169	0.715689	0.579336
YC18:1387	H95	2	1	319	18	9	3	2018	42.3293	44.3746	47.8721	51.9141	55.5932	58.0015	59.5367	70.786	92.1126	120.836	154.277	189.754	224.589	256.1	281.607	298.431	303.953	306.689	312.954	321.09	329.442	336.353	340.166	364.974	418.377	421.457	425.923	0.040905	0.06995	0.0808418	0.0735806	0.0481662	0.0307044	0.224986	0.426531	0.574473	0.668813	0.709551	0.696686	0.630219	0.51015
YC18:1388	Mo1W	2	1	428	20	9	4	2018	34.153	40.8986	54.2554	73.2455	96.8908	124.213	154.235	185.978	218.465	250.717	281.756	310.604	336.283	357.816	374.224	384.53	387.802	391.275	399.226	409.554	420.154	428.926	433.765	444.524	467.145	492.446	546.574	0.134911	0.267136	0.379802	0.472907	0.546452	0.600437	0.634863	0.649729	0.645034	0.62078	0.576966	0.513591	0.430657	0.328163
YC18:1389	N200	2	1	495	>15	9	5	2018	43.0125	43.3238	43.8563	44.4717	45.0318	45.3984	46.8974	61.8158	90.0984	128.191	172.539	219.588	265.784	307.573	341.4	363.711	371.047	376.79	389.94	407.018	424.548	439.053	447.057	468.684	514.449	529.829	561.39	0.00622747	0.0106493	0.0123075	0.0112021	0.00733293	0.0299787	0.29837	0.565651	0.761847	0.886957	0.940982	0.923922	0.835776	0.676544
YC18:1390	L 289	2	1	329	25	9	6	2018	30.3949	33.425	38.6065	44.5949	50.0454	53.6133	55.9882	70.1896	86.6373	93.2769	122.21	177.598	247.989	321.93	387.969	434.653	450.671	451.938	454.838	458.604	462.47	465.669	467.434	494.235	552.327	569.918	605.777	0.0606009	0.103631	0.119767	0.10901	0.0713585	0.0474981	0.284028	0.328953	0.132793	0.578657	1.10776	1.40782	1.47882	1.32078
YC18:1391	PHT55	2	1	375	25	9	7	2018	38.5664	45.6276	59.6095	79.4882	104.24	132.841	164.268	197.496	231.503	265.264	297.755	327.954	354.835	377.375	394.551	405.339	408.763	412.333	420.504	431.117	442.011	451.025	455.999	484.499	545.748	558.242	582.872	0.141224	0.279637	0.397574	0.495036	0.572023	0.628534	0.664571	0.680132	0.675218	0.649829	0.603964	0.537624	0.45081	0.343519
YC18:1392	6M502A	2	1	395	25	9	8	2018	38.8519	40.5145	43.3575	46.6433	49.634	51.5916	54.6448	77.081	103.066	112.157	135.488	180.154	236.918	296.545	349.799	387.446	400.389	405.601	417.532	433.028	448.935	462.096	469.358	493.832	545.925	557.169	579.464	0.0332512	0.0568616	0.0657154	0.0598129	0.0391538	0.0610634	0.448725	0.5197	0.181812	0.466635	0.893312	1.13528	1.19254	1.06509
YC18:1393	N217	2	1	430	26	9	9	2018	39.7006	41.2555	43.9146	46.9877	49.7847	51.6157	53.3275	67.5641	94.5539	130.905	173.226	218.125	262.209	302.088	334.369	355.66	362.658	367.63	379.012	393.796	408.971	421.527	428.455	460.772	530.009	541.324	563.056	0.031099	0.0531811	0.0614619	0.0559414	0.0366195	0.0342351	0.284732	0.539796	0.727025	0.846417	0.897972	0.881691	0.797574	0.645621
YC18:1394	H5	2	1	316	21	9	10	2018	27.7503	30.1342	34.2108	38.9222	43.2104	46.0174	49.0594	70.0518	94.3646	103.116	128.877	178.192	240.865	306.699	365.497	407.063	421.34	424.83	432.821	443.199	453.852	462.666	467.53	495.963	557.086	561.178	567.526	0.0476779	0.081532	0.0942273	0.0857638	0.0561414	0.0608392	0.419848	0.486256	0.175026	0.515212	0.986306	1.25346	1.31668	1.17597
YC18:1395	WIL903	2	1	391	20	9	11	2018	30.186	31.1628	32.8334	34.764	36.5213	37.6716	38.1667	40.482	43.1634	45.7247	74.0952	128.407	197.429	269.933	334.689	380.466	396.188	399.966	408.616	419.851	431.382	440.924	446.189	463.232	499.472	509.644	530.268	0.0195377	0.0334106	0.038613	0.0351447	0.0230059	0.00990373	0.0463045	0.0536286	0.0512261	0.56741	1.08623	1.38045	1.45008	1.29511
YC18:1396	N542	2	1	356	>15	9	12	2018	29.6683	34.0054	41.4219	49.9933	57.7948	62.9018	65.0639	77.506	101.094	132.863	169.85	209.089	247.617	282.469	310.681	329.289	335.4	339.033	347.35	358.152	369.24	378.414	383.476	408.102	460.897	476.869	509.426	0.0867405	0.148331	0.171428	0.15603	0.102138	0.043242	0.248843	0.471757	0.635386	0.73973	0.784787	0.770558	0.697044	0.564243
YC18:1397	W819G	2	1	464	>15	9	13	2018	43.2607	46.0115	50.7155	56.1519	61.1001	64.3391	66.381	81.271	109.5	147.519	191.782	238.742	284.85	326.559	360.321	382.59	389.905	394.597	405.34	419.291	433.612	445.462	452.001	472.745	516.834	522.046	531.544	0.0550154	0.0940796	0.108729	0.0989627	0.0647815	0.0408365	0.2978	0.564571	0.760393	0.885265	0.939186	0.922159	0.834181	0.675253
YC18:1398	R71	2	1	452	>15	9	14	2018	37.3497	41.1452	47.6356	55.1366	61.9638	66.433	69.5999	88.9958	111.46	119.416	141.142	182.733	235.59	291.113	340.702	375.758	387.782	388.002	388.506	389.161	389.834	390.39	390.697	422.505	491.752	494.183	496.575	0.0759084	0.129808	0.15002	0.136545	0.0893833	0.0633377	0.387919	0.449277	0.159121	0.434518	0.831828	1.05714	1.11046	0.991784
YC18:1399	LH204	2	1	264	>15	9	15	2018	43.3297	46.7581	52.6208	59.3964	65.5635	69.6004	70.6295	72.8241	75.3659	77.6186	101.71	147.83	206.443	268.011	323	361.872	375.224	378.497	385.989	395.72	405.709	413.974	418.534	448.525	513.096	513.748	512.464	0.0685676	0.117255	0.135512	0.123341	0.0807394	0.0205819	0.0438922	0.0508347	0.045055	0.48183	0.922401	1.17225	1.23137	1.09977
YC18:1400	B2	2	1	475	>15	9	16	2018	25.1788	27.6348	31.8347	36.6886	41.1066	43.9986	44.4375	43.5139	42.4441	43.7123	69.0215	117.473	179.048	243.728	301.496	342.334	356.373	362.007	374.904	391.655	408.849	423.076	430.926	455.926	509.065	524.872	557.055	0.0491203	0.0839985	0.0970779	0.0883583	0.0578398	0.00877899	-0.018473	-0.0213949	0.0253636	0.506184	0.969023	1.2315	1.29361	1.15536
YC18:1401	PHK56	2	1	366	>15	9	17	2018	44.1646	47.3498	52.7968	59.0919	64.8216	68.5722	70.4898	83.0681	106.914	139.031	176.422	216.091	255.041	290.274	318.795	337.607	343.805	350.809	366.844	387.671	409.048	426.737	436.497	461.63	514.733	522.252	536.393	0.063705	0.108939	0.125902	0.114594	0.0750135	0.0383506	0.251566	0.476921	0.642341	0.747826	0.793376	0.778992	0.704673	0.570419
YC18:1402	B73	2	1	517	>15	9	18	2018	34.8706	39.6462	47.8126	57.2507	65.841	71.4643	75.7423	102.601	133.708	144.237	166.498	209.116	263.277	320.17	370.983	406.903	419.249	423.599	433.56	446.496	459.774	470.762	476.824	515.194	597.764	599.06	598.423	0.0955107	0.163329	0.188761	0.171806	0.112465	0.0855598	0.537178	0.622145	0.210563	0.445238	0.85235	1.08322	1.13786	1.01625
YC18:1403	LH208	2	1	336	>15	9	19	2018	27.5461	31.8091	39.099	47.524	55.1922	60.2119	61.5161	64.4509	67.8499	70.5072	97.041	147.837	212.391	280.201	340.765	383.578	398.285	402.148	410.992	422.479	434.269	444.025	449.408	473.685	525.665	530.574	539.083	0.0852589	0.145798	0.1685	0.153365	0.100394	0.0260844	0.0586962	0.0679803	0.0531447	0.530677	1.01591	1.29109	1.35621	1.21127
YC18:1404	INBRED 141	2	1	419	>15	9	20	2018	24.5901	29.7084	38.4608	48.5761	57.7828	63.8096	65.2169	67.4139	69.9584	72.387	99.2778	150.757	216.179	284.902	346.28	389.669	404.577	409.074	419.371	432.744	446.471	457.83	464.097	500.27	578.02	588.973	609.558	0.102364	0.175049	0.202306	0.184135	0.120536	0.0281469	0.0439399	0.05089	0.0485715	0.537815	1.02958	1.30845	1.37445	1.22756
YC18:1405	CO257	2	1	310	>15	9	21	2018	26.4488	33.5412	47.5849	67.5515	92.4128	121.14	152.706	186.082	220.239	254.149	286.784	317.116	344.116	366.756	384.008	394.843	398.254	397.119	394.52	391.144	387.679	384.812	383.23	391.738	410.542	421.676	445.125	0.141849	0.280874	0.399332	0.497225	0.574553	0.631314	0.66751	0.68314	0.678204	0.652703	0.606635	0.540002	0.452803	0.345039
YC18:1406	B66	2	1	405	>15	9	22	2018	23.6449	27.9221	35.2363	43.6894	51.3833	56.4197	59.2649	75.0671	93.3688	100.284	124.916	172.072	232	294.95	351.174	390.919	404.565	407.115	412.954	420.536	428.32	434.761	438.314	470.029	538.524	545.652	558.298	0.0855434	0.146284	0.169062	0.153877	0.100729	0.0569032	0.316044	0.366034	0.138306	0.492646	0.943106	1.19856	1.25901	1.12446
YC18:1407	B75	2	1	306	12	9	23	2018	28.1204	34.7011	47.7316	66.2577	89.3253	115.98	145.269	176.236	207.929	239.393	269.673	297.817	322.869	343.876	359.883	369.937	373.129	376.591	384.517	394.811	405.378	414.121	418.946	444.864	500.515	506.123	515.998	0.131615	0.260609	0.370522	0.461352	0.533101	0.585767	0.619351	0.633854	0.629274	0.605612	0.562869	0.501043	0.420135	0.320145
YC18:1408	PHG83	2	1	270	>15	9	24	2018	28.0124	32.9712	41.4511	51.2513	60.1713	66.0104	70.3171	97.0728	128.061	138.603	161.661	205.801	261.897	320.823	373.451	410.655	423.423	424.893	428.259	432.631	437.118	440.831	442.88	467.377	520.402	517.098	507.684	0.0991763	0.169597	0.196005	0.1784	0.116782	0.0861331	0.535115	0.619756	0.210855	0.461147	0.882805	1.12193	1.17851	1.05256
YC18:1409	Il778d	2	1	322	6	9	25	2018	NA	NA	NA	NA	NA	NA	NA	NA	NA	NA	NA	NA	NA	NA	NA	NA	NA	NA	NA	NA	NA	NA	NA	NA	NA	NA	NA	NA	NA	NA	NA	NA	NA	NA	NA	NA	NA	NA	NA	NA	NA
YC18:1410	N28Ht	2	1	351	>15	9	26	2018	26.3038	31.8397	42.8011	58.3856	77.7904	100.213	124.851	150.901	177.562	204.029	229.502	253.177	274.251	291.922	305.388	313.845	316.546	321.985	334.435	350.606	367.205	380.939	388.518	422.271	494.528	504.788	524.094	0.110717	0.219229	0.311689	0.388097	0.448453	0.492757	0.521008	0.533208	0.529355	0.509451	0.473494	0.421485	0.353424	0.269311
YC18:1411	6M502	2	1	394	>15	9	27	2018	29.5718	32.9601	38.7545	45.451	51.5461	55.5359	58.6523	78.387	101.243	109.228	129.573	168.52	218.017	270.01	316.446	349.273	360.538	361.749	364.52	368.119	371.814	374.87	376.557	412.697	491.15	492.183	491.145	0.0677674	0.115886	0.133931	0.121901	0.0797972	0.0623265	0.394694	0.457124	0.159698	0.406893	0.778944	0.989933	1.03986	0.92873
YC18:1412	B73	2	1	518	>15	9	28	2018	26.453	32.9822	44.1477	57.0516	68.7966	76.4849	81.0238	106.784	136.618	146.791	169.355	212.551	267.448	325.113	376.616	413.024	425.544	431.042	443.63	459.979	476.761	490.646	498.308	528.773	593.85	600.384	611.88	0.130585	0.223308	0.25808	0.234899	0.153766	0.0907779	0.515197	0.596687	0.203463	0.451284	0.863924	1.09793	1.15331	1.03005
YC18:1413	B77	2	1	478	>15	9	29	2018	34.65	37.2571	41.7156	46.8682	51.5581	54.6281	56.3935	66.2862	77.7436	82.6531	107.355	154.644	214.742	277.871	334.253	374.111	387.803	391.419	399.697	410.449	421.486	430.618	435.657	461.237	516.116	518.34	520.883	0.0521437	0.0891688	0.103053	0.0937969	0.0613999	0.035308	0.197853	0.229148	0.0981897	0.494042	0.945779	1.20196	1.26258	1.12765
YC18:1414	VaW6	2	1	457	>15	9	30	2018	26.3224	32.0578	43.4144	59.5607	79.6651	102.896	128.422	155.412	183.033	210.455	236.846	261.374	283.208	301.516	315.467	324.229	327.009	329.608	335.559	343.288	351.221	357.786	361.408	382.69	428.443	429.263	429.13	0.114708	0.227132	0.322925	0.402088	0.46462	0.51052	0.539791	0.55243	0.548439	0.527816	0.490564	0.43668	0.366165	0.27902
YC18:1415	Mo5	2	1	494	>15	9	31	2018	NA	NA	NA	NA	NA	NA	NA	NA	NA	NA	NA	NA	NA	NA	NA	NA	NA	NA	NA	NA	NA	NA	NA	NA	NA	NA	NA	NA	NA	NA	NA	NA	NA	NA	NA	NA	NA	NA	NA	NA	NA
YC18:1416	INBRED 305	2	1	420	>15	9	32	2018	23.7481	29.5327	40.9865	57.271	77.5475	100.977	126.722	153.943	181.801	209.457	236.074	260.812	282.833	301.298	315.369	324.206	327.017	330.917	339.844	351.439	363.341	373.19	378.624	401.696	451.044	452.303	452.975	0.11569	0.229077	0.32569	0.40553	0.468597	0.514891	0.544412	0.55716	0.553134	0.532335	0.494764	0.440419	0.3693	0.281409
YC18:1417	B119	2	1	299	>15	9	33	2018	34.1876	41.3043	55.3961	75.4312	100.378	129.204	160.878	194.368	228.642	262.668	295.415	325.851	352.943	375.661	392.972	403.845	407.281	408.389	410.926	414.221	417.603	420.402	421.946	452.652	519.29	528.357	545.302	0.142335	0.281836	0.400701	0.49893	0.576522	0.633478	0.669798	0.685482	0.680529	0.65494	0.608715	0.541853	0.454355	0.346221
YC18:1418	B109	2	1	297	>15	9	34	2018	31.5725	37.7272	48.252	60.4156	71.4866	78.7338	81.4647	92.7968	105.921	111.366	136.798	185.485	247.358	312.353	370.402	411.437	425.527	428.297	434.639	442.876	451.331	458.327	462.187	498.824	577.992	574.995	565.152	0.123093	0.210496	0.243272	0.221421	0.144944	0.0546175	0.226642	0.262491	0.108895	0.508642	0.973728	1.23748	1.29989	1.16097
YC18:1419	PHPR5	2	1	369	>15	9	35	2018	19.3656	26.1072	37.6357	50.9593	63.0862	71.0245	72.2	69.419	66.198	66.9924	94.829	148.118	215.842	286.982	350.519	395.434	410.857	414.06	421.392	430.916	440.691	448.779	453.242	477.731	530.329	527.676	519.699	0.134832	0.23057	0.266472	0.242538	0.158766	0.0235105	-0.0556211	-0.0644188	0.0158877	0.556731	1.06579	1.35448	1.42279	1.27073
YC18:1420	PHHH9	2	1	271	>15	9	36	2018	30.7504	37.8807	51.9994	72.0727	97.0668	125.948	157.682	191.236	225.576	259.667	292.477	322.97	350.115	372.876	390.22	401.113	404.558	406.056	409.486	413.94	418.512	422.295	424.383	437.907	467.02	465.066	459.594	0.142607	0.282374	0.401466	0.499882	0.577623	0.634687	0.671077	0.68679	0.681828	0.65619	0.609877	0.542888	0.455223	0.346882
YC18:1421	KUNG-70	2	1	328	>15	9	37	2018	29.6545	33.856	41.0409	49.3444	56.9022	61.8495	63.1879	66.5234	70.3865	73.0399	97.3324	143.837	202.939	265.021	320.468	359.665	373.101	372.103	369.818	366.85	363.803	361.282	359.891	381.815	429.817	432.127	435.146	0.0840301	0.143696	0.166071	0.151155	0.0989467	0.0267673	0.0667102	0.0772619	0.0530681	0.48585	0.930096	1.18203	1.24165	1.10895
YC18:1422	PHG35	2	1	503	0	9	38	2018	NA	NA	NA	NA	NA	NA	NA	NA	NA	NA	NA	NA	NA	NA	NA	NA	NA	NA	NA	NA	NA	NA	NA	NA	NA	NA	NA	NA	NA	NA	NA	NA	NA	NA	NA	NA	NA	NA	NA	NA	NA
YC18:1423	CO258	2	1	311	10	9	39	2018	26.2604	31.3292	41.366	55.6358	73.4037	93.9349	116.494	140.347	164.759	188.994	212.317	233.995	253.292	269.472	281.802	289.546	292.003	294.459	300.08	307.381	314.875	321.077	324.498	352.698	413.558	421.003	434.659	0.101377	0.200735	0.285396	0.355358	0.410623	0.451189	0.477058	0.488228	0.484701	0.466475	0.433552	0.38593	0.323611	0.246593
YC18:1424	HP301	2	1	416	>15	9	40	2018	26.3224	32.0578	43.4144	59.5607	79.6651	102.896	128.422	155.412	183.033	210.455	236.846	261.374	283.208	301.516	315.467	324.229	327.013	330.179	337.426	346.84	356.503	364.498	368.909	401.982	473.292	477.292	483.012	0.114708	0.227132	0.322925	0.402088	0.46462	0.51052	0.539791	0.55243	0.548439	0.527816	0.490564	0.43668	0.366165	0.27902
YC18:1425	W811G	2	1	285	>15	9	41	2018	29.6545	33.856	41.0409	49.3444	56.9022	61.8495	62.6376	61.3685	59.8988	60.8471	82.9194	125.174	178.874	235.283	285.663	321.277	333.502	335.324	339.496	344.914	350.475	355.076	357.615	402.762	500.693	500.946	497.394	0.0840301	0.143696	0.166071	0.151155	0.0989467	0.0157617	-0.0253809	-0.0293955	0.0189664	0.441447	0.845093	1.074	1.12817	1.0076
YC18:1426	R229	2	1	451	>15	9	42	2018	25.3995	29.1797	35.6439	43.1148	49.9146	54.3657	56.2924	65.3394	75.8174	80.4926	106.048	154.972	217.146	282.457	340.788	382.023	396.188	399.885	408.349	419.343	430.628	439.965	445.117	478.765	551.201	555.909	563.124	0.0756029	0.129285	0.149416	0.135996	0.0890235	0.0385338	0.18094	0.20956	0.093504	0.511116	0.978464	1.2435	1.30621	1.16662
YC18:1427	LH205	2	1	425	>15	9	43	2018	30.7021	37.3135	50.4048	69.0174	92.1927	118.972	148.397	179.509	211.35	242.961	273.383	301.657	326.827	347.931	364.013	374.114	377.343	384.31	400.261	420.979	442.244	459.84	469.549	483.977	513.765	525.241	548.975	0.132229	0.261826	0.372252	0.463506	0.535589	0.588502	0.622243	0.636813	0.632212	0.60844	0.565496	0.503382	0.422097	0.32164
YC18:1428	MBST	2	1	343	6	9	44	2018	NA	NA	NA	NA	NA	NA	NA	NA	NA	NA	NA	NA	NA	NA	NA	NA	NA	NA	NA	NA	NA	NA	NA	NA	NA	NA	NA	NA	NA	NA	NA	NA	NA	NA	NA	NA	NA	NA	NA	NA	NA
YC18:1429	WU-TAN-TZAO	2	1	392	12	9	45	2018	29.7362	35.2066	46.0384	61.4385	80.6138	102.771	127.118	152.86	179.205	205.36	230.531	253.926	274.751	292.213	305.519	313.877	316.513	316.608	316.824	317.105	317.393	317.631	317.763	340.531	390.113	384.791	371.13	0.109407	0.216636	0.308003	0.383507	0.443149	0.486929	0.514846	0.526902	0.523095	0.503425	0.467894	0.4165	0.349244	0.266126
YC18:1430	PHN34	2	1	504	>15	9	46	2018	29.7919	35.861	47.8783	64.9639	86.2378	110.82	137.831	166.391	195.619	224.637	252.563	278.518	301.622	320.995	335.758	345.03	347.976	351.524	359.646	370.194	381.022	389.982	394.925	427.868	498.804	505.574	517.337	0.121381	0.240345	0.341712	0.425479	0.491649	0.54022	0.571193	0.584568	0.580344	0.558522	0.519102	0.462084	0.387467	0.295252
YC18:1431	PHWG5	2	1	378	>15	9	47	2018	35.0122	41.7534	55.1015	74.0792	97.7091	125.014	155.016	186.739	219.204	251.435	282.453	311.283	336.946	358.465	374.862	385.161	388.424	390.903	396.577	403.947	411.512	417.772	421.226	452.082	518.723	525.016	535.92	0.134823	0.266962	0.379554	0.472599	0.546096	0.600046	0.634449	0.649305	0.644614	0.620375	0.57659	0.513257	0.430377	0.32795
YC18:1432	B14	2	1	401	23	9	48	2018	24.7066	31.5524	45.1076	64.3799	88.3765	116.105	146.573	178.788	211.757	244.488	275.988	305.265	331.326	353.179	369.831	380.289	383.607	386.723	393.857	403.122	412.632	420.501	424.843	462.102	542.545	553.447	573.806	0.136916	0.271106	0.385445	0.479933	0.554571	0.609359	0.644296	0.659382	0.654618	0.630003	0.585538	0.521222	0.437056	0.333039
YC18:1433	NC326	2	1	435	24	10	48	2018	34.7327	38.153	44.002	50.7617	56.9142	60.9416	65.0693	93.2063	125.794	136.72	158.403	199.911	252.663	308.075	357.565	392.551	404.564	407	412.577	419.82	427.255	433.407	436.801	460.178	510.535	508.235	501.116	0.0684063	0.116979	0.135194	0.12305	0.0805495	0.0825523	0.562741	0.651751	0.218533	0.433651	0.830167	1.05503	1.10824	0.989804
YC18:1434	B57	2	1	476	22	10	47	2018	27.1471	32.5069	43.1198	58.2087	76.9965	98.7062	122.561	147.783	173.595	199.222	223.884	246.806	267.21	284.32	297.357	305.545	308.182	316.86	336.729	362.534	389.022	410.939	423.033	439.713	474.005	477.498	483.666	0.107196	0.212258	0.301778	0.375757	0.434194	0.477089	0.504442	0.516254	0.512524	0.493252	0.458439	0.408084	0.342187	0.260748
YC18:1435	4F-35 BK	2	1	509	12	10	46	2018	23.7916	30.0431	42.4216	60.0208	81.9342	107.256	135.079	164.497	194.604	224.493	253.259	279.994	303.793	323.748	338.955	348.505	351.526	352.807	355.739	359.548	363.458	366.693	368.478	385.266	421.541	424.577	429.665	0.12503	0.24757	0.351983	0.438269	0.506427	0.556459	0.588363	0.602139	0.597789	0.575311	0.534706	0.475974	0.399114	0.304127
YC18:1436	H105W	2	1	313	22	10	45	2018	34.9851	41.4349	54.2061	72.3635	94.9721	121.097	149.802	180.154	211.216	242.053	271.731	299.315	323.869	344.457	360.146	370	373.132	377.119	386.246	398.101	410.269	420.337	425.893	454.092	514.591	515.255	514.167	0.128996	0.255424	0.363149	0.452172	0.522493	0.574111	0.607027	0.621241	0.616753	0.593562	0.551668	0.491073	0.411775	0.313775
YC18:1437	W815G	2	1	462	11	10	44	2018	29.5977	36.3502	49.7207	68.7303	92.3999	119.751	149.803	181.579	214.099	246.384	277.454	306.332	332.038	353.593	370.018	380.334	383.592	384.213	385.636	387.484	389.381	390.951	391.817	424.186	494.564	501.383	513.277	0.13505	0.267411	0.380192	0.473392	0.547013	0.601054	0.635515	0.650396	0.645696	0.621417	0.577558	0.514119	0.4311	0.3285
YC18:1438	H84	2	1	415	23	10	43	2018	34.7438	38.2725	44.3068	51.2808	57.6283	61.7835	63.0874	67.3936	72.3809	75.3739	99.8168	146.61	206.077	268.544	324.334	363.774	377.323	381.009	389.45	400.413	411.667	420.978	426.116	451.144	504.804	501.517	492.112	0.0705747	0.120687	0.139479	0.126951	0.0831027	0.0260779	0.0861242	0.0997467	0.05986	0.488859	0.935856	1.18935	1.24933	1.11582
YC18:1439	W817G	2	1	463	>15	10	42	2018	34.4625	35.2666	36.7651	38.7374	40.9632	43.222	45.2935	46.9573	47.9928	49.9539	77.5917	130.501	197.741	268.372	331.455	376.05	391.351	392.505	395.147	398.579	402.102	405.016	406.625	437.956	505.945	502.358	491.701	0.0160827	0.0299686	0.0394463	0.0445158	0.0451771	0.0414301	0.0332748	0.0207113	0.0392212	0.552756	1.05818	1.3448	1.41263	1.26166
YC18:1440	H110	2	1	414	24	10	41	2018	34.7327	38.153	44.002	50.7617	56.9142	60.9416	62.1868	66.2047	70.8581	73.9237	101.097	153.118	219.229	288.674	350.697	394.543	409.598	412.581	419.41	428.279	437.382	444.915	449.072	485.397	563.837	567.744	572.961	0.0684063	0.116979	0.135194	0.12305	0.0805495	0.0249037	0.0803573	0.0930676	0.0613129	0.543472	1.04041	1.32222	1.38891	1.24047
YC18:1441	PH207	2	1	515	27	10	40	2018	24.4108	27.7673	33.507	40.1404	46.178	50.1302	51.4475	56.188	61.6784	64.8617	89.986	138.083	199.208	263.416	320.762	361.301	375.228	379.21	388.327	400.167	412.321	422.378	427.927	466.053	548.18	552.024	556.948	0.0671286	0.114794	0.132668	0.120752	0.0790449	0.0263452	0.0948108	0.109807	0.0636668	0.502485	0.961942	1.2225	1.28416	1.14692
YC18:1442	A619	2	1	473	22	10	39	2018	33.2752	39.8256	52.796	71.2366	94.1978	120.73	149.883	180.708	212.254	243.573	273.714	301.727	326.664	347.574	363.507	373.515	376.693	380.284	388.506	399.184	410.145	419.215	424.219	455.549	522.959	515.125	495.247	0.131008	0.259407	0.368813	0.459224	0.530641	0.583065	0.616494	0.63093	0.626371	0.602819	0.560272	0.498732	0.418197	0.318669
YC18:1443	CH701-30	2	1	309	24	10	38	2018	26.2875	31.1905	39.5749	49.2648	58.0844	63.8577	66.3299	77.8398	91.1701	96.6919	122.389	171.582	234.1	299.772	358.425	399.888	414.112	414.798	416.371	418.412	420.508	422.243	423.199	453.309	518.746	517.878	513.245	0.0980599	0.167688	0.193799	0.176392	0.115467	0.0494433	0.230197	0.266608	0.110436	0.513938	0.983868	1.25036	1.31343	1.17306
YC18:1444	IDS28	2	1	417	27	10	37	2018	26.2875	31.1905	39.5749	49.2648	58.0844	63.8577	64.736	62.9087	60.7924	61.7316	86.6952	134.485	195.219	259.016	315.996	356.275	370.131	376.924	392.477	412.677	433.412	450.569	460.035	501.16	589.158	596.298	608.154	0.0980599	0.167688	0.193799	0.176392	0.115467	0.0175654	-0.036546	-0.0423266	0.0187838	0.499272	0.955791	1.21468	1.27595	1.13958
YC18:1445	Pa880	2	1	440	26	10	36	2018	26.4668	33.1316	44.5287	57.7005	69.6893	77.5371	81.4897	102.089	125.948	134.375	157.096	200.592	255.87	313.936	365.796	402.457	415.006	411.208	402.513	391.221	379.629	370.037	364.745	366.011	373.227	382.761	390.875	0.133296	0.227943	0.263436	0.239774	0.156958	0.0790507	0.411995	0.477161	0.168554	0.454417	0.869923	1.10556	1.16132	1.0372
YC18:1446	K150	2	1	327	23	10	35	2018	17.8422	24.2279	35.1478	47.768	59.2546	66.7738	68.0504	66.781	65.3109	66.5052	92.5146	142.306	205.585	272.054	331.421	373.388	387.796	390.408	396.386	404.151	412.121	418.716	422.355	457.71	534.121	544.328	563.343	0.127713	0.218398	0.252404	0.229733	0.150384	0.0255315	-0.0253877	-0.0294033	0.023887	0.520188	0.995831	1.26557	1.3294	1.18732
YC18:1447	PHR62	2	1	446	11	10	34	2018	26.3484	32.3632	44.273	61.2059	82.2896	106.652	133.422	161.726	190.693	219.451	247.127	272.85	295.748	314.948	329.579	338.768	341.682	344.262	350.168	357.839	365.714	372.229	375.824	408.466	478.975	489.465	509.343	0.120296	0.238196	0.338656	0.421675	0.487253	0.53539	0.566086	0.579341	0.575155	0.553528	0.514461	0.457952	0.384003	0.292612
YC18:1448	R177	2	1	510	21	10	33	2018	31.471	37.1082	48.2703	64.1401	83.9002	106.733	131.822	158.35	185.498	212.451	238.389	262.498	283.958	301.953	315.665	324.277	327.008	329.355	334.728	341.706	348.869	354.796	358.067	384.327	440.985	448.338	461.969	0.112744	0.223243	0.317396	0.395203	0.456664	0.501779	0.530547	0.54297	0.539047	0.518778	0.482163	0.429202	0.359895	0.274242
YC18:1449	Os426	2	1	438	27	10	32	2018	25.3423	29.4042	36.3504	44.3781	51.6848	56.4678	57.2313	56.0169	54.6105	55.6663	79.1593	124.133	181.29	241.329	294.951	332.858	345.877	348.963	356.027	365.203	374.621	382.414	386.713	425.251	508.486	516.971	531.953	0.081239	0.138923	0.160555	0.146134	0.0956601	0.0152682	-0.0242866	-0.0281281	0.021115	0.46986	0.899485	1.14312	1.20078	1.07245
YC18:1450	N28	2	1	432	4	10	31	2018	NA	NA	NA	NA	NA	NA	NA	NA	NA	NA	NA	NA	NA	NA	NA	NA	NA	NA	NA	NA	NA	NA	NA	NA	NA	NA	NA	NA	NA	NA	NA	NA	NA	NA	NA	NA	NA	NA	NA	NA	NA
YC18:1451	H121	2	1	315	24	10	30	2018	19.5283	26.153	39.2705	57.9203	81.1419	107.975	137.459	168.633	200.538	232.211	262.694	291.026	316.245	337.392	353.506	363.627	366.828	368.296	371.656	376.021	380.501	384.208	386.253	400.924	432.541	442.034	461.373	0.132494	0.26235	0.372996	0.464433	0.536661	0.589679	0.623487	0.638087	0.633476	0.609657	0.566627	0.504389	0.422941	0.322283
YC18:1452	TZU-CHIAO-HSI-WU 105	2	1	281	23	10	29	2018	33.8427	36.964	42.3017	48.4706	54.0853	57.7608	58.4574	58.4448	58.4301	60.1267	87.3312	139.411	205.597	275.121	337.215	381.111	396.178	398.309	403.187	409.523	416.027	421.408	424.378	448.906	501.842	498.768	489.857	0.0624272	0.106754	0.123377	0.112295	0.073509	0.0139328	-0.000253	-0.000293	0.0339313	0.544091	1.04159	1.32372	1.39049	1.24188
YC18:1453	LH190	2	1	333	27	10	28	2018	25.3974	30.0015	37.8746	46.9737	55.2556	60.6769	63.2815	76.4593	91.7215	97.7147	121.876	168.13	226.913	288.661	343.809	382.795	396.168	396.771	398.15	399.942	401.781	403.303	404.142	425.512	471.929	467.598	456.224	0.0920808	0.157464	0.181982	0.165636	0.108426	0.0520926	0.263556	0.305244	0.119863	0.483231	0.925082	1.17566	1.23495	1.10297
YC18:1454	B88	2	1	307	23	10	27	2018	29.6566	33.8784	41.098	49.4418	57.0361	62.0073	62.9864	63.277	63.6136	65.4184	92.7036	144.938	211.32	281.051	343.329	387.355	402.464	404.166	408.064	413.127	418.324	422.623	424.996	444.065	485.208	487.378	490.378	0.0844367	0.144392	0.166875	0.151886	0.0994254	0.0195805	0.00581255	0.00673194	0.0360954	0.545705	1.04468	1.32765	1.39461	1.24557
YC18:1455	B73	2	1	519	27	10	26	2018	26.2185	30.4439	37.6695	46.0203	53.621	58.5964	62.3816	86.1459	113.669	123.325	148.468	196.6	257.77	322.025	379.413	419.982	433.912	436.788	443.37	451.92	460.695	467.956	471.963	502.493	568.331	566.473	559.671	0.0845077	0.144513	0.167015	0.152014	0.099509	0.0757023	0.475288	0.550465	0.193112	0.502855	0.962649	1.2234	1.2851	1.14776
YC18:1456	87916W	2	1	396	25	10	25	2018	26.1378	29.5704	35.4403	42.2242	48.3988	52.4407	54.6559	66.7675	80.7949	86.7356	115.859	171.611	242.464	316.892	383.365	430.356	446.469	446.025	445.011	443.693	442.34	441.22	440.602	466.983	524.565	531.494	544.163	0.0686516	0.117398	0.135678	0.123492	0.0808382	0.0443039	0.242233	0.280547	0.118814	0.582461	1.11504	1.41707	1.48854	1.32946
YC18:1457	B120	2	1	300	27	10	24	2018	34.6224	36.9585	40.9535	45.5704	49.7727	52.5236	57.6568	96.2377	140.921	155.412	177.278	219.138	272.337	328.219	378.128	413.41	425.53	428.791	436.256	445.951	455.902	464.136	468.68	486.488	524.517	535.968	559.302	0.0467228	0.0798987	0.0923397	0.0840457	0.0550168	0.102665	0.771618	0.893667	0.289814	0.437326	0.837203	1.06397	1.11764	0.998192
YC18:1458	Va35	2	1	455	24	10	23	2018	28.93	34.4588	43.9134	54.8402	64.7855	71.2958	72.3271	70.6091	68.6193	69.3179	89.8391	129.124	179.05	231.494	278.334	311.445	322.832	327.835	339.29	354.168	369.439	382.076	389.048	409.406	452.58	459.609	473.101	0.110576	0.189092	0.218535	0.198906	0.130205	0.0206261	-0.0343603	-0.0397951	0.0139723	0.410423	0.785701	0.998521	1.04888	0.936787
YC18:1459	PHW79	2	1	377	4	10	22	2018	NA	NA	NA	NA	NA	NA	NA	NA	NA	NA	NA	NA	NA	NA	NA	NA	NA	NA	NA	NA	NA	NA	NA	NA	NA	NA	NA	NA	NA	NA	NA	NA	NA	NA	NA	NA	NA	NA	NA	NA	NA
YC18:1460	PH207	2	1	513	27	10	21	2018	28.6955	31.9205	37.4353	43.8089	49.6099	53.4073	55.7318	69.1459	84.6818	90.6532	113.18	156.306	211.112	268.683	320.101	356.45	368.941	373.156	382.806	395.34	408.205	418.85	424.724	448.464	499.193	502.221	506.688	0.0644988	0.110297	0.127471	0.116021	0.0759483	0.0464883	0.268283	0.310718	0.119427	0.450544	0.862507	1.09613	1.15142	1.02836
YC18:1461	PHV78	2	1	506	11	10	20	2018	30.2135	31.4615	33.5955	36.0618	38.3066	39.7761	41.3518	54.8854	80.5424	115.099	155.329	198.011	239.919	277.828	308.515	328.755	335.397	338.602	345.938	355.465	365.245	373.338	377.803	388.976	412.561	428.777	463.087	0.0249586	0.0426807	0.0493264	0.0448959	0.0293891	0.0315146	0.270671	0.51314	0.691123	0.804619	0.853629	0.838152	0.758189	0.613739
YC18:1462	J47	2	1	488	21	10	19	2018	34.6796	37.5782	42.5349	48.2634	53.4774	56.8904	58.9151	73.2804	100.514	137.194	179.898	225.202	269.686	309.925	342.498	363.982	371.025	373.298	378.501	385.259	392.195	397.934	401.101	428.072	486.296	502.277	534.624	0.0579711	0.099134	0.11457	0.104279	0.0682618	0.0404923	0.287306	0.544677	0.733599	0.85407	0.906092	0.889664	0.804786	0.651459
YC18:1463	LH59	2	1	341	11	10	18	2018	29.6545	33.856	41.0409	49.3444	56.9022	61.8495	62.421	59.3396	55.7708	56.3894	83.048	134.082	198.94	267.07	327.918	370.932	385.7	388.182	393.866	401.249	408.826	415.096	418.556	435.459	471.7	484.017	509.311	0.0840301	0.143696	0.166071	0.151155	0.0989467	0.0114299	-0.0616281	-0.0713759	0.0123714	0.533173	1.02069	1.29716	1.36258	1.21696
YC18:1464	B37	2	1	304	22	10	17	2018	44.9443	47.3443	51.4485	56.1917	60.5089	63.335	65.1255	75.6157	87.7652	92.7209	114.911	157.391	211.377	268.087	318.736	354.54	366.857	372.996	387.049	405.302	424.037	439.54	448.094	478.8	544.251	552.373	567.31	0.0480005	0.0820838	0.094865	0.0863442	0.0565213	0.0358095	0.209804	0.24299	0.0991138	0.443802	0.849601	1.07973	1.13419	1.01297
YC18:1465	N534	2	1	355	23	10	16	2018	29.489	32.0643	36.4681	41.5576	46.19	49.2224	50.0389	52.0517	54.3829	56.5214	79.7755	124.292	180.867	240.296	293.373	330.894	343.807	351.068	367.693	389.286	411.449	429.788	439.907	472.359	541.349	553.52	577.123	0.0515048	0.0880762	0.101791	0.0926477	0.0606476	0.0163309	0.0402559	0.0466233	0.0427709	0.465081	0.890337	1.1315	1.18857	1.06154
YC18:1466	33-16	2	1	471	19	10	15	2018	38.3331	43.8114	54.6589	70.0814	89.2846	111.474	135.856	161.636	188.019	214.212	239.42	262.848	283.703	301.191	314.517	322.886	325.553	329.924	339.93	352.927	366.267	377.306	383.396	412.501	474.881	486.72	509.877	0.109566	0.216951	0.30845	0.384064	0.443792	0.487636	0.515594	0.527667	0.523854	0.504156	0.468573	0.417105	0.349751	0.266513
YC18:1467	OC19	2	1	361	13	10	14	2018	34.6638	37.4065	42.0966	47.5171	52.4508	55.6803	57.2522	67.256	86.2211	111.764	141.502	173.052	204.029	232.051	254.734	269.695	274.589	274.444	274.111	273.679	273.235	272.868	272.665	284.649	310.792	318.922	335.525	0.0548541	0.0938038	0.10841	0.0986725	0.0645915	0.0314377	0.200075	0.379303	0.510865	0.594759	0.630986	0.619546	0.560438	0.453664
YC18:1468	M14	2	1	493	>15	10	13	2018	44.1232	46.9019	51.6536	57.1452	62.1435	65.4155	66.4792	70.1802	74.4665	77.1702	100.28	144.52	200.744	259.803	312.551	349.839	362.628	362.743	363.007	363.351	363.703	363.995	364.156	385.278	431.272	435.255	441.999	0.0555737	0.0950342	0.109832	0.0999668	0.0654388	0.0212759	0.0740185	0.0857262	0.054075	0.462193	0.884808	1.12447	1.18119	1.05495
YC18:1469	W813G	2	1	389	>15	10	12	2018	27.7641	30.2835	34.5919	39.5711	44.1031	47.0697	47.5142	46.5181	45.3644	46.7623	74.5397	127.716	195.296	266.284	329.686	374.506	389.916	396.37	411.145	430.335	450.033	466.332	475.325	492.32	527.824	534.374	547.144	0.0503883	0.0861671	0.0995841	0.0906394	0.059333	0.00888946	-0.0199219	-0.023073	0.0279571	0.555548	1.06352	1.3516	1.41977	1.26803
YC18:1470	LH214	2	1	338	>15	10	11	2018	18.2633	20.3402	23.8917	27.9963	31.7323	34.1778	38.8404	73.9679	114.652	128.148	152.9	200.285	260.505	323.762	380.259	420.198	433.913	436.831	443.511	452.188	461.095	468.464	472.53	494.044	540.229	542.655	546.001	0.0415375	0.0710316	0.0820918	0.0747183	0.048911	0.0932509	0.70255	0.813674	0.269929	0.495045	0.947699	1.2044	1.26514	1.12994
YC18:1471	YE 4	2	1	467	>15	10	10	2018	23.5346	26.7276	32.1878	38.4982	44.2418	48.0016	49.6402	57.3756	66.3345	70.3814	93.0224	136.366	191.449	249.311	300.989	337.522	350.085	355.718	368.615	385.365	402.558	416.784	424.634	435.31	457.24	462.921	474.37	0.0638599	0.109204	0.126208	0.114872	0.075196	0.0327723	0.154708	0.179178	0.0809362	0.452822	0.866868	1.10167	1.15724	1.03356
YC18:1472	W820G	2	1	465	>15	10	9	2018	35.471	37.6996	41.5105	45.9148	49.9235	52.5476	54.2028	66.2765	89.166	119.995	155.886	193.963	231.351	265.171	292.548	310.604	316.565	325.087	344.597	369.936	395.945	417.467	429.342	446.998	483.456	492.043	509.206	0.0445706	0.0762183	0.0880862	0.0801743	0.0524825	0.0331039	0.241474	0.457789	0.616573	0.717826	0.761549	0.747742	0.676404	0.547536
YC18:1473	PHW65	2	1	448	5	10	8	2018	NA	NA	NA	NA	NA	NA	NA	NA	NA	NA	NA	NA	NA	NA	NA	NA	NA	NA	NA	NA	NA	NA	NA	NA	NA	NA	NA	NA	NA	NA	NA	NA	NA	NA	NA	NA	NA	NA	NA	NA	NA
YC18:1474	LH181	2	1	332	10	10	7	2018	32.9526	35.775	40.6015	46.1795	51.2565	54.5799	56.5517	70.5434	97.069	132.795	174.388	218.514	261.84	301.033	332.759	353.684	360.547	363.2	369.274	377.163	385.261	391.961	395.658	404.11	421.897	423.791	427.17	0.0564481	0.0965296	0.11156	0.10154	0.0664685	0.0394357	0.279834	0.530511	0.714519	0.831857	0.882526	0.866525	0.783855	0.634515
YC18:1475	PHBB3	2	1	364	>15	10	6	2018	18.484	22.7292	29.9888	38.3788	46.0152	51.014	54.7138	77.7272	104.381	113.523	134.538	174.769	225.897	279.603	327.57	361.479	373.152	380.372	396.9	418.367	440.403	458.636	468.696	490.006	534.731	540.252	550.397	0.0849046	0.145192	0.1678	0.152728	0.0999764	0.0739962	0.460269	0.53307	0.182842	0.420303	0.804614	1.02256	1.07413	0.959337
YC18:1476	PHW52	2	1	276	>15	10	5	2018	43.0952	44.2197	46.1427	48.3651	50.3879	51.712	53.3735	68.0904	95.9907	133.568	177.317	223.73	269.302	310.526	343.896	365.906	373.155	380.913	398.673	421.74	445.417	465.009	475.819	492.318	526.434	530.899	539.188	0.0224901	0.0384594	0.0444479	0.0404556	0.0264825	0.0332299	0.294337	0.558007	0.751552	0.874971	0.928266	0.911436	0.824481	0.667402
YC18:1477	NC412	2	1	500	>15	10	4	2018	26.4164	33.1616	46.5177	65.5068	89.1509	116.472	146.492	178.234	210.718	242.968	274.006	302.852	328.531	350.062	366.47	376.774	380.036	381.809	385.87	391.143	396.556	401.035	403.507	415.615	441.576	446.174	455.093	0.134904	0.267122	0.379781	0.472881	0.546423	0.600405	0.634829	0.649694	0.644999	0.620746	0.576935	0.513564	0.430634	0.328146
YC18:1478	ND259	2	1	267	>15	10	3	2018	35.5676	38.7448	44.1779	50.4571	56.1723	59.9135	62.1433	78.0002	108.062	148.55	195.688	245.697	294.798	339.216	375.171	398.886	406.684	412.977	427.383	446.094	465.3	481.191	489.96	503.279	530.811	529.956	526.94	0.0635437	0.108663	0.125583	0.114303	0.0748236	0.0445967	0.317138	0.601232	0.80977	0.94275	1.00017	0.98204	0.888349	0.719101
YC18:1479	B104	2	1	474	>15	10	2	2018	29.8217	36.21	48.8596	66.844	89.2373	115.113	143.545	173.607	204.374	234.917	264.313	291.633	315.953	336.346	351.885	361.645	364.747	368.562	377.296	388.639	400.283	409.918	415.234	446.73	514.452	521.533	534.111	0.127767	0.252991	0.35969	0.447865	0.517515	0.568642	0.601245	0.615323	0.610877	0.587907	0.546413	0.486395	0.407852	0.310786
YC18:1480	PHP85	2	1	443	>15	10	1	2018	33.8289	36.8147	41.9207	47.8217	53.1927	56.7085	56.9944	53.7986	50.0972	50.7056	77.8244	129.74	195.717	265.022	326.921	370.678	385.718	391.21	403.783	420.112	436.874	450.744	458.397	476.001	513.058	518.859	529.933	0.0597168	0.102119	0.11802	0.10742	0.0703174	0.00571816	-0.0639172	-0.0740272	0.0121681	0.542375	1.03831	1.31955	1.3861	1.23797
YC18:1481	DK78371A	2	1	289	7	11	1	2018	NA	NA	NA	NA	NA	NA	NA	NA	NA	NA	NA	NA	NA	NA	NA	NA	NA	NA	NA	NA	NA	NA	NA	NA	NA	NA	NA	NA	NA	NA	NA	NA	NA	NA	NA	NA	NA	NA	NA	NA	NA
YC18:1482	INBRED 321	2	1	325	>15	11	2	2018	31.9247	33.0929	35.0906	37.3994	39.5009	40.8765	40.9848	39.7052	38.2231	39.3815	64.8716	113.669	175.684	240.827	299.008	340.137	354.29	362.052	379.821	402.9	426.589	446.191	457.007	466.703	485.997	494.807	513.174	0.0233646	0.0399548	0.0461762	0.0420286	0.0275121	0.00216732	-0.0255934	-0.0296415	0.0231678	0.509802	0.97595	1.2403	1.30286	1.16362
YC18:1483	B84	2	1	406	13	11	3	2018	50.8297	51.9344	53.8234	56.0066	57.9937	59.2944	60.9274	75.3931	102.817	139.753	182.755	228.376	273.17	313.69	346.491	368.125	375.23	379.437	389.069	401.579	414.42	425.046	430.909	442.917	468.088	477.086	495.619	0.0220932	0.0377807	0.0436635	0.0397416	0.0260151	0.0326597	0.289313	0.548482	0.738723	0.860036	0.912421	0.895878	0.810408	0.656009
YC18:1484	W812G	2	1	388	5	11	4	2018	NA	NA	NA	NA	NA	NA	NA	NA	NA	NA	NA	NA	NA	NA	NA	NA	NA	NA	NA	NA	NA	NA	NA	NA	NA	NA	NA	NA	NA	NA	NA	NA	NA	NA	NA	NA	NA	NA	NA	NA	NA
YC18:1485	R168	2	1	277	>15	11	5	2018	43.1504	44.817	47.667	50.9607	53.9586	55.921	56.7068	60.163	64.1658	67.1342	95.8078	150.7	220.46	293.738	359.185	405.451	421.345	425.782	435.938	449.13	462.67	473.874	480.056	498.071	536.274	542.305	553.834	0.0333319	0.0569995	0.0658749	0.059958	0.0392488	0.0157161	0.0691233	0.0800566	0.0593671	0.573471	1.09784	1.3952	1.46557	1.30894
YC18:1486	PHR47	2	1	275	>15	11	6	2018	25.2526	28.4337	33.8734	40.1603	45.8824	49.6281	50.5489	52.2997	54.3275	56.6943	85.0252	139.261	208.187	280.59	345.255	390.968	406.674	411.252	421.734	435.348	449.323	460.886	467.266	488.383	533.31	539.164	550.025	0.0636211	0.108796	0.125736	0.114443	0.0749148	0.0184148	0.0350168	0.0405554	0.047337	0.566618	1.08472	1.37853	1.44806	1.2933
YC18:1487	Pa778	2	1	363	11	11	7	2018	24.6571	30.9721	43.4762	61.2541	83.3899	108.968	137.074	166.79	197.203	227.396	256.453	283.46	307.5	327.659	343.019	352.667	355.735	359.749	368.939	380.874	393.126	403.263	408.857	409.352	409.485	412.694	419.675	0.126299	0.250083	0.355556	0.442718	0.511568	0.562107	0.594335	0.608252	0.603857	0.581151	0.540134	0.480805	0.403165	0.307214
YC18:1488	4F-234 BX 4	2	1	472	13	11	8	2018	34.5672	36.3613	39.4292	42.9748	46.202	48.3145	49.9744	63.111	88.0156	121.558	160.61	202.039	242.718	279.516	309.303	328.949	335.406	340.039	350.645	364.42	378.559	390.259	396.715	389.896	373.946	407.376	480.815	0.035881	0.0613587	0.0709128	0.0645434	0.0422504	0.0331971	0.262733	0.498092	0.670855	0.781023	0.828595	0.813572	0.735954	0.595741
YC18:1489	78551S	2	1	294	6	11	9	2018	NA	NA	NA	NA	NA	NA	NA	NA	NA	NA	NA	NA	NA	NA	NA	NA	NA	NA	NA	NA	NA	NA	NA	NA	NA	NA	NA	NA	NA	NA	NA	NA	NA	NA	NA	NA	NA	NA	NA	NA	NA
YC18:1490	PH207	2	1	511	>15	11	10	2018	29.4614	31.7656	35.7059	40.2598	44.4046	47.1178	48.3518	54.3648	61.329	64.8993	89.2909	135.985	195.328	257.663	313.336	352.693	366.243	374.766	394.28	419.624	445.638	467.164	479.041	502.956	553.048	553.351	551.911	0.0460839	0.0788062	0.0910771	0.0828965	0.0542645	0.0246796	0.120261	0.139282	0.0714075	0.487831	0.933888	1.18685	1.24671	1.11347
YC18:1491	Pa875	2	1	269	>15	11	11	2018	25.9289	27.3083	29.6672	32.3933	34.8747	36.499	37.9537	47.5452	58.6537	63.5891	90.3436	141.562	206.653	275.027	336.094	379.264	394.119	402.354	421.206	445.692	470.825	491.621	503.096	527.879	579.931	593.894	622.108	0.0275884	0.0471777	0.0545238	0.0496264	0.0324857	0.0290957	0.191829	0.222171	0.0987068	0.535091	1.02436	1.30183	1.36749	1.22134
YC18:1492	PHR58	2	1	445	10	11	12	2018	20.071	23.0168	28.0543	33.8763	39.1753	42.644	44.7969	60.391	89.9543	129.772	176.128	225.307	273.595	317.277	352.636	375.957	383.586	383.274	382.559	381.631	380.678	379.89	379.455	387.437	404.9	423.71	463.923	0.0589166	0.100751	0.116439	0.10598	0.0693751	0.0430581	0.311881	0.591266	0.796346	0.927122	0.983594	0.965761	0.873623	0.707181
YC18:1493	B79	2	1	479	11	11	13	2018	40.6044	42.5938	45.9959	49.9276	53.5062	55.8488	57.4639	69.677	92.8306	124.015	160.321	198.837	236.656	270.867	298.559	316.825	322.811	324.413	328.081	332.845	337.734	341.78	344.013	375.9	444.997	453.132	467.946	0.0397885	0.0680408	0.0786354	0.0715723	0.0468516	0.0323013	0.244261	0.463072	0.623688	0.726111	0.770338	0.756372	0.684211	0.553855
YC18:1494	H91	2	1	318	>15	11	14	2018	32.1454	35.4819	41.1877	47.7819	53.7838	57.7127	60.6304	78.8003	99.8441	107.433	129.959	173.083	227.887	285.456	336.872	373.219	385.713	390.348	400.959	414.74	428.886	440.591	447.05	474.008	531.649	540.135	556.194	0.0667317	0.114115	0.131884	0.120038	0.0785775	0.0583547	0.363397	0.420877	0.15178	0.450526	0.862473	1.09609	1.15137	1.02832
YC18:1495	B14A	2	1	302	>15	11	15	2018	46.4199	49.0446	53.5331	58.7204	63.4418	66.5325	68.4933	82.8327	110.017	146.631	189.257	234.48	278.882	319.049	351.563	373.008	380.046	383.562	391.609	402.062	412.791	421.668	426.566	455.71	518.375	526.367	541.14	0.0524946	0.0897689	0.103747	0.0944282	0.0618132	0.0392175	0.286786	0.543691	0.732271	0.852524	0.904452	0.888054	0.80333	0.65028
YC18:1496	INBRED 309	2	1	324	>15	11	16	2018	26.0944	29.1	34.2399	40.1802	45.5868	49.1261	51.1313	65.0445	91.4211	126.947	168.306	212.185	255.268	294.24	325.788	346.596	353.42	355.988	361.867	369.503	377.341	383.827	387.405	407.52	450.737	451.591	451.638	0.0601137	0.102798	0.118805	0.108133	0.0707847	0.0401051	0.278263	0.527533	0.710508	0.827187	0.877572	0.861661	0.779455	0.630954
YC18:1497	Hy	2	1	321	>15	11	17	2018	43.2056	45.4142	49.1912	53.5563	57.5293	60.1301	61.8304	74.4214	98.2914	130.441	167.87	207.578	246.567	281.836	310.386	329.216	335.396	338.306	344.969	353.624	362.507	369.858	373.913	399.694	455.177	470.87	502.704	0.0441737	0.0755396	0.0873018	0.0794603	0.0520151	0.0340063	0.251819	0.477401	0.642987	0.748578	0.794174	0.779776	0.705382	0.570993
YC18:1498	B105	2	1	469	>15	11	18	2018	25.0124	30.9007	40.97	52.6073	63.1992	70.1328	72.046	77.0344	82.8118	86.0253	110.285	156.726	215.747	277.745	333.117	372.26	385.693	387.188	390.609	395.052	399.613	403.387	405.469	440.264	515.72	522.145	532.97	0.117766	0.201387	0.232745	0.21184	0.138671	0.0382636	0.0997677	0.115548	0.0642715	0.485188	0.928829	1.18042	1.23995	1.10744
YC18:1499	PHN29	2	1	274	>15	11	19	2018	26.4302	33.3231	46.9716	66.3764	90.5381	118.457	149.135	181.571	214.767	247.723	279.44	308.918	335.159	357.162	373.928	384.459	387.802	391.328	399.401	409.885	420.647	429.552	434.465	459.397	512.884	524.199	546.588	0.137858	0.27297	0.388096	0.483235	0.558386	0.61355	0.648728	0.663918	0.659121	0.634337	0.589566	0.524808	0.440062	0.33533
YC18:1500	LH191	2	1	422	12	11	20	2018	26.3967	32.9304	45.8676	64.2612	87.1637	113.628	142.707	173.453	204.919	236.157	266.221	294.163	319.036	339.893	355.785	365.767	368.902	366.819	362.048	355.851	349.49	344.227	341.324	356.173	389.018	394.813	406.051	0.130673	0.258745	0.367871	0.458051	0.529286	0.581576	0.61492	0.629318	0.624771	0.601279	0.558841	0.497458	0.417129	0.317855
YC18:1501	LH211	2	1	491	13	11	21	2018	28.4204	34.7156	47.1805	64.9025	86.969	112.467	140.484	170.108	200.425	230.523	259.49	286.412	310.377	330.472	345.784	355.401	358.46	362.615	372.127	384.48	397.161	407.654	413.443	441.561	501.843	512.763	534.01	0.125903	0.249299	0.354441	0.441329	0.509964	0.560344	0.592471	0.606344	0.601963	0.579328	0.53844	0.479297	0.401901	0.306251
YC18:1502	W810G	2	1	387	>15	11	22	2018	17.6905	22.5854	30.956	40.63	49.4351	55.199	58.3521	75.5749	95.5219	102.781	125.174	168.045	222.527	279.757	330.871	367.004	379.412	382.1	388.252	396.242	404.444	411.23	414.975	438.108	487.876	496.208	512.261	0.0978986	0.167412	0.19348	0.176102	0.115277	0.0630621	0.344457	0.39894	0.145172	0.447878	0.857403	1.08964	1.1446	1.02228
YC18:1503	SG 30A	2	1	280	>15	11	23	2018	33.619	34.5894	36.3976	38.7777	41.4636	44.1895	46.6893	48.697	49.9466	51.854	77.8616	127.65	190.924	257.389	316.752	358.716	373.121	375.26	380.158	386.519	393.049	398.452	401.434	406.734	417.776	421.813	430.138	0.0194077	0.0361645	0.0476016	0.0537192	0.0545171	0.0499955	0.0401542	0.0249933	0.0381466	0.520153	0.995764	1.26548	1.32931	1.18724
YC18:1504	K47	2	1	489	24	11	24	2018	34.6086	36.8092	40.5724	44.9215	48.88	51.4713	53.0444	62.0892	72.5647	77.1288	100.921	146.467	204.35	265.153	319.457	357.846	371.03	374.041	380.933	389.885	399.074	406.677	410.872	435.744	489.222	494.016	502.212	0.0440123	0.0752637	0.086983	0.0791701	0.0518252	0.0314627	0.180896	0.209509	0.0912832	0.475835	0.910925	1.15766	1.21605	1.08609
YC18:1505	LH216	2	1	426	25	11	25	2018	18.4978	22.8785	30.3699	39.0277	46.9078	52.0662	53.3931	56.2969	59.66	62.2213	87.3896	135.571	196.803	261.124	318.57	359.18	373.123	375.595	381.256	388.609	396.156	402.401	405.846	437.385	505.517	515.718	535.067	0.087615	0.149827	0.173156	0.157603	0.103168	0.0265372	0.0580756	0.0672616	0.0512261	0.503367	0.963629	1.22464	1.28641	1.14893
YC18:1506	LH227	2	1	265	24	11	26	2018	34.6086	36.8092	40.5724	44.9215	48.88	51.4713	54.1858	72.781	94.3175	102.099	125.397	169.997	226.677	286.217	339.393	376.985	389.914	395.944	409.749	427.679	446.083	461.312	469.715	494.579	547.329	558.365	580.179	0.0440123	0.0752637	0.086983	0.0791701	0.0518252	0.0542897	0.371905	0.43073	0.155638	0.46595	0.892	1.13361	1.19079	1.06353
YC18:1507	MS67	2	1	348	20	11	27	2018	34.7348	38.1754	44.0591	50.859	57.0481	61.0995	61.5387	58.7746	55.5733	56.2369	81.8897	130.999	193.41	258.968	317.521	358.912	373.117	374.685	378.275	382.938	387.724	391.684	393.869	434.031	521.163	523.107	523.688	0.0688129	0.117674	0.135997	0.123782	0.0810282	0.00878462	-0.0552823	-0.0640264	0.0132723	0.513056	0.982179	1.24822	1.31117	1.17105
YC18:1508	N523	2	1	353	22	11	28	2018	18.624	24.2448	33.8566	44.9651	55.0759	61.6944	66.6521	97.6161	133.478	145.354	166.847	207.992	260.281	315.208	364.265	398.944	410.874	416.709	430.069	447.422	465.233	479.971	488.103	520.442	589.522	611.502	656.455	0.112416	0.192237	0.22217	0.202215	0.132371	0.0991528	0.619281	0.717234	0.237529	0.429853	0.822897	1.04579	1.09854	0.981136
YC18:1509	HUANYAO	2	1	320	11	11	29	2018	29.023	36.0664	50.0128	69.8412	94.5303	123.059	154.406	187.551	221.471	255.147	287.556	317.678	344.491	366.974	384.107	394.867	398.271	399.892	403.605	408.426	413.375	417.47	419.73	445.267	500.523	507.409	520.083	0.140867	0.278929	0.396568	0.493783	0.570575	0.626943	0.662888	0.67841	0.673509	0.648184	0.602435	0.536263	0.449668	0.34265
YC18:1510	PHK35	2	1	272	26	11	30	2018	27.9158	31.926	38.7836	46.709	53.9226	58.6446	59.2734	57.0296	54.431	55.3292	81.904	132.778	197.432	265.347	326.003	368.883	383.615	388.017	398.093	411.181	424.614	435.73	441.863	473.934	542.769	547.461	554.79	0.0802032	0.137152	0.158508	0.144271	0.0944405	0.012576	-0.0448751	-0.0519731	0.0179652	0.531495	1.01748	1.29308	1.3583	1.21313
YC18:1511	PHR55	2	1	371	11	11	31	2018	26.367	32.5814	44.8863	62.381	84.1643	109.335	136.993	166.236	196.164	225.876	254.471	281.048	304.705	324.542	339.658	349.152	352.147	352.243	352.463	352.748	353.041	353.283	353.417	387.111	460.5	457.884	449.115	0.124287	0.2461	0.349892	0.435666	0.503419	0.553154	0.584868	0.598563	0.594238	0.571894	0.53153	0.473147	0.396743	0.302321
YC18:1512	H114	2	1	314	13	11	32	2018	18.6219	24.2224	33.7995	44.8678	54.942	61.5366	63.0135	64.8896	67.0626	69.0699	90.9687	132.891	186.169	242.134	292.117	327.452	339.579	341.055	344.435	348.824	353.329	357.057	359.114	378.825	421.419	414.963	399.125	0.112009	0.191542	0.221367	0.201484	0.131892	0.0295373	0.0375238	0.043459	0.0401469	0.437976	0.838447	1.06555	1.1193	0.999676
YC18:1513	LH224	2	1	340	12	11	33	2018	34.0601	39.8078	51.1889	67.3699	87.5175	110.798	136.379	163.427	191.108	218.589	245.036	269.617	291.498	309.846	323.827	332.608	335.413	341.173	354.36	371.488	389.068	403.616	411.642	430.638	470.664	481.738	504.167	0.114955	0.227621	0.32362	0.402953	0.465619	0.511619	0.540952	0.553618	0.549618	0.528952	0.491619	0.437619	0.366953	0.27962
YC18:1514	INB 101LFY/LFY (A632 X M16 S5)	2	1	323	21	11	34	2018	26.4668	33.1316	44.5287	57.7005	69.6893	77.5371	79.6148	84.5263	90.2147	92.8763	108.724	139.063	177.62	218.121	254.293	279.865	288.67	294.413	307.562	324.64	342.169	356.674	364.677	393.977	456.459	463.798	477.154	0.133296	0.227943	0.263436	0.239774	0.156958	0.0415534	0.0982308	0.113768	0.0532307	0.316959	0.606776	0.771131	0.810024	0.723455
YC18:1515	W607S	2	1	283	21	11	35	2018	17.6767	22.4361	30.575	39.9811	48.5424	54.1467	54.7912	51.2769	47.2066	47.6373	73.647	123.439	186.718	253.188	312.555	354.523	368.945	373.827	385.003	399.519	414.418	426.747	433.549	462.386	524.061	530.971	543.427	0.0951881	0.162777	0.188123	0.171226	0.112085	0.0128907	-0.0702874	-0.0814049	0.00861435	0.520192	0.99584	1.26558	1.32941	1.18733
YC18:1516	W23	2	1	384	24	11	36	2018	29.6614	33.9307	41.2314	49.6689	57.3485	62.3756	64.5761	74.9984	87.0692	92.1532	116.765	163.881	223.759	286.657	342.834	382.546	396.168	396.771	398.15	399.942	401.781	403.303	404.142	453.361	560.452	572.287	593.561	0.0853853	0.146014	0.16875	0.153593	0.100542	0.0440089	0.208446	0.241416	0.10168	0.492236	0.942321	1.19756	1.25796	1.12352
YC18:1517	LH185	2	1	261	19	11	37	2018	24.6954	31.4215	44.7397	63.6748	87.2517	114.495	144.43	176.082	208.474	240.633	271.582	300.347	325.952	347.422	363.783	374.059	377.317	380.094	386.453	394.712	403.19	410.205	414.075	441.613	500.954	505.128	511.727	0.134521	0.266364	0.378703	0.471539	0.544871	0.598701	0.633026	0.647849	0.643168	0.618984	0.575297	0.512106	0.429412	0.327214
YC18:1518	R78	2	1	380	22	11	38	2018	34.9739	41.304	53.8381	71.6585	93.8473	119.487	147.66	177.448	207.933	238.198	267.325	294.397	318.494	338.701	354.098	363.769	366.83	368.584	372.598	377.812	383.164	387.592	390.035	420.711	487.13	493.765	505.424	0.126601	0.250682	0.356407	0.443778	0.512793	0.563453	0.595758	0.609708	0.605303	0.582542	0.541427	0.481956	0.404131	0.30795
YC18:1519	MBPM	2	1	427	24	11	39	2018	20.3967	25.3603	33.8483	43.658	52.5866	58.4313	61.8409	81.0811	103.365	111.319	133.87	177.041	231.906	289.538	341.011	377.398	389.908	395.048	406.816	422.1	437.789	450.77	457.933	493.868	570.948	572.703	573.293	0.0992719	0.169761	0.196194	0.178572	0.116894	0.0681912	0.384805	0.44567	0.159093	0.451022	0.863421	1.09729	1.15264	1.02945
YC18:1520	IDS91	2	1	418	19	11	40	2018	30.6946	37.2263	50.1595	68.5474	91.4429	117.899	146.969	177.705	209.162	240.39	270.445	298.379	323.244	344.094	359.982	369.96	373.123	375.643	381.413	388.907	396.6	402.965	406.477	433.996	493.359	501.968	518.222	0.130633	0.258665	0.367757	0.45791	0.529123	0.581396	0.61473	0.629124	0.624579	0.601093	0.558669	0.497304	0.417	0.317756
YC18:2001	PHW17	1	2	186	20	11	41	2018	28.7783	32.8164	39.7217	47.7023	54.966	59.7209	62.6115	79.2418	98.5025	105.757	131.303	180.21	242.363	307.65	365.961	407.182	421.322	421.999	423.547	425.559	427.623	429.332	430.274	466.985	546.808	539.478	520.179	0.0807614	0.138107	0.159611	0.145275	0.0950978	0.0578128	0.332605	0.385214	0.145083	0.510936	0.978121	1.24306	1.30576	1.16621
YC18:2002	ICI 893	1	2	224	21	11	42	2018	31.7666	33.9158	37.591	41.8385	45.7044	48.2351	49.0509	51.8551	55.1028	57.59	82.1151	129.065	188.732	251.409	307.388	346.96	360.557	364.781	374.452	387.013	399.906	410.574	416.461	440.625	492.275	497.676	507.269	0.0429833	0.0735041	0.0849493	0.0773192	0.0506135	0.0163164	0.0560834	0.0649543	0.0497441	0.490502	0.939002	1.19335	1.25353	1.11957
YC18:2003	PHW20	1	2	33	22	11	43	2018	27.2771	34.0339	47.4129	66.4345	90.1192	117.487	147.559	179.355	211.895	244.201	275.291	304.187	329.91	351.478	367.914	378.236	381.523	386.577	398.148	413.176	428.602	441.366	448.409	476.736	537.261	540.743	545.786	0.135135	0.26758	0.380433	0.473693	0.54736	0.601435	0.635918	0.650808	0.646106	0.621811	0.577924	0.514445	0.431373	0.328709
YC18:2004	W8304	1	2	195	22	11	44	2018	26.1633	29.8466	36.1453	43.4247	50.0503	54.3874	54.9824	53.0677	50.8501	52.0361	81.4229	137.68	209.175	284.277	351.352	398.768	415.044	417.424	422.871	429.945	437.207	443.216	446.531	476.87	542.407	540.432	533.387	0.0736659	0.125973	0.145588	0.132511	0.0867427	0.0119002	-0.0382947	-0.0443518	0.0237198	0.587736	1.12514	1.42991	1.50203	1.3415
YC18:2005	Oh43	1	2	25	19	11	45	2018	21.5043	26.7091	35.6095	45.8959	55.2583	61.3869	65.1419	86.8213	111.93	120.786	144.488	189.863	247.528	308.102	362.202	400.447	413.571	414.917	418	422.004	426.113	429.514	431.39	460.382	523.231	515.354	495.574	0.104095	0.178009	0.205726	0.187248	0.122574	0.0750998	0.433587	0.502168	0.177126	0.474045	0.907496	1.15331	1.21148	1.082
YC18:2006	H42	1	2	222	>15	11	46	2018	27.2051	32.6781	42.0372	52.8537	62.6986	69.1431	70.253	69.2974	68.1906	69.3816	93.6309	140.053	199.049	261.021	316.37	355.497	368.928	370.905	375.432	381.311	387.346	392.34	395.096	420.829	476.429	475.625	471.548	0.10946	0.187183	0.216329	0.196898	0.128891	0.0221986	-0.0191127	-0.0221358	0.0238206	0.484985	0.928441	1.17992	1.23944	1.10697
YC18:2007	WR3	1	2	141	20	11	47	2018	34.912	40.0941	48.9558	59.1974	68.519	74.621	77.2891	89.916	104.54	110.377	135.041	182.256	242.261	305.291	361.586	401.382	415.037	416.226	418.948	422.483	426.112	429.115	430.772	464.594	538.005	544.373	555.159	0.103642	0.177234	0.204831	0.186433	0.12204	0.0533617	0.252537	0.292482	0.116743	0.493273	0.944307	1.20009	1.26062	1.12589
YC18:2008	PHR30	1	2	89	23	11	48	2018	26.2116	30.3692	37.479	45.6958	53.1746	58.0703	61.7026	84.3148	110.504	119.669	143.241	188.367	245.715	305.956	359.759	397.794	410.836	410.659	410.252	409.724	409.181	408.733	408.485	440.459	510.163	506.355	495.145	0.0831524	0.142196	0.164337	0.149576	0.0979132	0.0726455	0.452245	0.523778	0.18331	0.471441	0.902511	1.14697	1.20482	1.07606
YC18:2009	LH93	1	2	228	17	12	48	2018	26.2599	30.8918	38.8127	47.967	56.299	61.7532	62.9813	64.5884	66.4497	68.4641	91.9392	136.879	193.992	253.985	307.567	345.445	358.452	361.262	367.696	376.051	384.628	391.725	395.641	426.547	493.218	513.107	553.607	0.092639	0.158418	0.183085	0.166641	0.109084	0.0245617	0.0321421	0.0372261	0.0402873	0.469502	0.898799	1.14225	1.19986	1.07163
YC18:2010	A73	1	2	103	27	12	47	2018	39.3484	45.8898	57.0759	70.0038	81.7705	89.473	92.6026	106.547	122.698	128.763	149.902	190.369	241.798	295.821	344.071	378.179	389.904	394.454	404.869	418.396	432.281	443.77	450.109	473.472	523.298	530.413	543.814	0.130827	0.223722	0.258558	0.235334	0.154051	0.0625921	0.278895	0.323008	0.121301	0.422778	0.809353	1.02858	1.08046	0.964987
YC18:2011	PHW86	1	2	34	25	12	46	2018	20.4158	26.7497	37.581	50.0988	61.4923	68.9506	73.4329	99.0853	128.795	138.824	159.657	199.54	250.226	303.468	351.021	384.636	396.196	401.226	412.743	427.701	443.054	455.758	462.768	484.436	530.456	522.648	503.725	0.126678	0.216626	0.250357	0.22787	0.149165	0.0896471	0.513048	0.594197	0.200568	0.41667	0.79766	1.01372	1.06485	0.951046
YC18:2012	LH74	1	2	227	25	12	45	2018	28.1677	32.1184	38.8745	46.6825	53.7892	58.4413	60.8539	73.6476	88.4648	94.3549	118.958	166.058	225.915	288.792	344.948	384.646	398.292	403.308	414.792	429.708	445.018	457.686	464.676	489.71	543.066	545.43	548.34	0.0790155	0.135121	0.156161	0.142134	0.0930419	0.0482521	0.255873	0.296345	0.117802	0.492065	0.941993	1.19715	1.25753	1.12313
YC18:2013	AS6103	1	2	213	24	12	44	2018	29.5166	32.3629	37.2302	42.8554	47.9753	51.3269	52.7496	59.3272	66.9453	70.8611	97.7057	149.096	214.407	283.011	344.284	387.598	402.489	408.323	421.681	439.029	456.836	471.571	479.701	507.61	567.037	572.07	580.536	0.0569257	0.0973463	0.112504	0.102399	0.0670308	0.0284541	0.131553	0.152361	0.078316	0.536892	1.02781	1.30621	1.37209	1.22545
YC18:2014	NY 159 (Neveh Yaar)	1	2	176	21	12	43	2018	31.565	38.212	51.3736	70.0862	93.386	120.309	149.892	181.172	213.183	244.964	275.549	303.976	329.28	350.499	366.667	376.822	380.042	382.806	389.133	397.352	405.787	412.768	416.619	442.723	498.945	515.167	548.124	0.13294	0.263233	0.374251	0.465996	0.538467	0.591663	0.625586	0.640234	0.635608	0.611708	0.568534	0.506086	0.424364	0.323368
YC18:2015	PHK74	1	2	28	27	12	42	2018	28.3105	32.8197	40.5307	49.4424	57.5536	62.8632	65.5729	79.8066	96.2918	102.619	126.384	171.878	229.695	290.427	344.67	383.014	396.203	402.376	416.509	434.864	453.705	469.295	477.898	505.247	563.378	559.434	548.411	0.0901841	0.15422	0.178234	0.162225	0.106193	0.0541924	0.284676	0.329703	0.126551	0.47529	0.909879	1.15634	1.21466	1.08484
YC18:2016	NK778	1	2	58	23	12	41	2018	34.4542	35.1724	36.5107	38.2722	40.2602	42.2776	44.1278	45.6137	46.5386	48.496	76.4724	130.03	198.094	269.591	333.447	378.588	394.082	396.318	401.436	408.083	414.906	420.552	423.667	453.615	518.335	514.281	502.742	0.0143641	0.0267662	0.0352311	0.0397588	0.0403494	0.0370028	0.029719	0.0184981	0.0391464	0.559529	1.07114	1.36128	1.42994	1.27712
YC18:2017	A572	1	2	3	24	12	40	2018	24.7577	31.5225	43.0908	56.4603	68.6289	76.5946	78.9991	86.4587	95.0981	99.1706	123.723	170.726	230.461	293.208	349.25	388.867	402.438	399.951	394.256	386.861	379.269	372.988	369.522	381.745	408.963	395.981	366.582	0.135296	0.231364	0.26739	0.243373	0.159313	0.048091	0.149191	0.172789	0.08145	0.491055	0.940061	1.19469	1.25495	1.12083
YC18:2018	IA2132	1	2	21	26	12	39	2018	32.0902	34.8847	39.6634	45.1863	50.2131	53.5036	55.0187	62.4659	71.0911	75.2698	101.588	151.97	215.999	283.258	343.329	385.794	400.365	401.653	404.603	408.433	412.366	415.619	417.414	433.835	469.306	464.713	453.228	0.0558899	0.095575	0.110457	0.100536	0.0658112	0.030301	0.148945	0.172504	0.0835737	0.52636	1.00765	1.28058	1.34517	1.20141
YC18:2019	B103	1	2	152	26	12	38	2018	34.6775	37.5558	42.4777	48.166	53.3434	56.7326	58.748	70.2253	83.5179	88.9346	113.128	159.444	218.304	280.134	335.355	374.393	387.795	390.216	395.759	402.957	410.346	416.46	419.834	445.266	500.106	505.492	514.92	0.0575645	0.0984388	0.113767	0.103548	0.0677831	0.0403079	0.229545	0.265853	0.108334	0.483871	0.926308	1.17721	1.23659	1.10443
YC18:2020	L 135	1	2	22	>15	12	37	2018	34.6224	36.9585	40.9535	45.5704	49.7727	52.5236	54.8946	70.3621	88.2762	95.1144	120.335	168.616	229.976	294.429	351.995	392.689	406.663	409.547	416.148	424.723	433.524	440.806	444.824	474.102	537.211	531.884	517.642	0.0467228	0.0798987	0.0923397	0.0840457	0.0550168	0.0474203	0.309351	0.358282	0.136765	0.50441	0.965627	1.22718	1.28908	1.15131
YC18:2021	W117Ht	1	2	35	>15	12	36	2018	34.7693	38.5487	45.0118	52.4812	59.2798	63.7301	67.0737	87.9776	112.188	120.759	144.124	188.854	245.698	305.41	358.741	396.441	409.373	409.795	410.763	412.02	413.31	414.377	414.966	426.935	452.911	441.687	416.167	0.075589	0.129262	0.149389	0.135971	0.0890072	0.0668706	0.418079	0.484207	0.171429	0.4673	0.894584	1.1369	1.19424	1.06661
YC18:2022	W613S	1	2	93	14	12	35	2018	NA	NA	NA	NA	NA	NA	NA	NA	NA	NA	NA	NA	NA	NA	NA	NA	NA	NA	NA	NA	NA	NA	NA	NA	NA	NA	NA	NA	NA	NA	NA	NA	NA	NA	NA	NA	NA	NA	NA	NA	NA
YC18:2023	LIBC 4	1	2	76	>15	12	34	2018	23.0598	28.3446	37.3819	47.8265	57.3329	63.5558	64.7486	64.8383	64.9422	66.63	93.1384	143.885	208.378	276.123	336.628	379.4	394.086	396.888	403.303	411.635	420.187	427.264	431.169	448.139	484.451	482.384	476.363	0.105696	0.180747	0.208891	0.190128	0.124459	0.0238553	0.00179381	0.00207754	0.033757	0.530167	1.01494	1.28985	1.3549	1.2101
YC18:2024	DJ7	1	2	196	>15	12	33	2018	34.7327	38.153	44.002	50.7617	56.9142	60.9416	62.3482	67.7163	73.9335	77.3519	102.823	151.583	213.551	278.644	336.78	377.878	392.012	398.342	412.834	431.656	450.976	466.962	475.783	505.385	568.385	568.659	566.616	0.0684063	0.116979	0.135194	0.12305	0.0805495	0.0281309	0.107362	0.124344	0.0683693	0.509413	0.975204	1.23935	1.30186	1.16273
YC18:2025	Ny821	1	2	177	>15	12	32	2018	27.971	32.5232	40.3079	49.3046	57.4933	62.8536	65.2528	76.8081	90.1912	95.4213	116.205	155.992	206.557	259.672	307.11	340.646	352.153	353.249	355.758	359.016	362.361	365.128	366.655	399.394	470.463	470.069	466.233	0.091045	0.155692	0.179935	0.163773	0.107207	0.0479831	0.231107	0.267662	0.104602	0.415673	0.79575	1.01129	1.0623	0.948769
YC18:2026	MS226	1	2	233	>15	12	31	2018	34.7189	38.0037	43.6209	50.1128	56.0215	59.8894	60.88	63.0213	65.5012	67.5745	89.0852	130.265	182.598	237.572	286.67	321.378	333.295	335.466	340.436	346.892	353.518	359.001	362.026	384.58	433.205	440.485	454.293	0.0656959	0.112344	0.129837	0.118175	0.0773579	0.0198121	0.0428254	0.0495991	0.0414651	0.430215	0.823591	1.04667	1.09946	0.981963
YC18:2027	2FADB	1	2	201	9	12	30	2018	NA	NA	NA	NA	NA	NA	NA	NA	NA	NA	NA	NA	NA	NA	NA	NA	NA	NA	NA	NA	NA	NA	NA	NA	NA	NA	NA	NA	NA	NA	NA	NA	NA	NA	NA	NA	NA	NA	NA	NA	NA
YC18:2028	W701BC	1	2	10	>15	12	29	2018	33.6496	34.8736	36.9668	39.386	41.5878	43.0291	45.7547	66.2707	90.0316	98.3057	119.026	158.691	209.1	262.052	309.345	342.777	354.264	357.726	365.653	375.947	386.514	395.258	400.083	411.62	435.94	434.655	430.838	0.024481	0.041864	0.0483826	0.0440369	0.0288268	0.0545119	0.410318	0.475219	0.165482	0.414396	0.793307	1.00819	1.05904	0.945856
YC18:2029	MS224	1	2	129	>15	12	28	2018	29.2455	31.9614	36.6058	41.9734	46.8589	50.057	52.7219	69.9386	89.8784	97.2266	121.088	166.768	224.822	285.803	340.267	378.768	391.995	395.664	404.062	414.971	426.168	435.433	440.545	462.851	510.586	523.08	548.276	0.0543188	0.0928884	0.107352	0.0977096	0.0639612	0.0532998	0.344332	0.398796	0.146965	0.477233	0.913601	1.16106	1.21962	1.08928
YC18:2030	LH198	1	2	168	>15	12	27	2018	33.7461	35.9188	39.6343	43.9283	47.8366	50.395	52.3441	64.5874	78.7673	84.5728	110.816	161.056	224.905	291.973	351.874	394.219	408.768	412.999	422.685	435.266	448.18	458.866	464.762	489.71	543.066	544.348	544.902	0.0434541	0.0743091	0.0858797	0.078166	0.0511679	0.0389828	0.244867	0.283598	0.116109	0.524873	1.0048	1.27697	1.34137	1.19802
YC18:2031	R181B	1	2	246	>15	12	26	2018	38.0032	39.7734	42.8005	46.299	49.4832	51.5676	52.9742	61.4314	71.2263	75.7038	101.308	150.324	212.616	278.05	336.491	377.804	391.999	396.296	406.134	418.911	432.026	442.878	448.866	481.834	552.649	562.459	580.846	0.0354035	0.060542	0.069969	0.0636843	0.0416881	0.0281326	0.169144	0.195897	0.0895516	0.512082	0.980313	1.24585	1.30868	1.16882
YC18:2032	BO9	1	2	156	>15	12	25	2018	25.984	27.9055	31.1914	34.989	38.4454	40.708	44.8488	75.9016	111.866	123.797	145.677	187.564	240.797	296.715	346.656	381.961	394.067	393.765	393.073	392.174	391.252	390.489	390.068	434.658	531.879	535.308	538.7	0.0384301	0.0657178	0.0759507	0.0691288	0.0452521	0.0828167	0.621056	0.71929	0.238617	0.437606	0.83774	1.06466	1.11835	0.998832
YC18:2033	PHVJ4	1	2	8	>15	12	24	2018	28.5852	30.7259	34.3868	38.6176	42.4685	44.9892	47.6426	65.8379	86.9113	94.6902	120.115	168.787	230.642	295.618	353.649	394.672	408.756	411.173	416.707	423.894	431.271	437.376	440.744	455.416	486.813	485.586	481.6	0.0428152	0.0732166	0.0846171	0.0770168	0.0504156	0.0530663	0.363908	0.421468	0.155578	0.508491	0.97344	1.23711	1.29951	1.16063
YC18:2034	764	1	2	95	>15	12	23	2018	26.367	32.5814	44.8863	62.381	84.1643	109.335	136.993	166.236	196.164	225.876	254.471	281.048	304.705	324.542	339.658	349.152	352.19	359.28	375.513	396.595	418.235	436.141	446.021	452.365	464.513	463.946	462.204	0.124287	0.2461	0.349892	0.435666	0.503419	0.553154	0.584868	0.598563	0.594238	0.571894	0.53153	0.473147	0.396743	0.302321
YC18:2035	PHN82	1	2	184	>15	12	22	2018	26.122	29.3987	35.0021	41.478	47.3722	51.2306	52.9893	61.5729	71.5142	75.8748	98.9196	143.036	199.102	257.996	310.595	347.779	360.569	366.717	380.793	399.074	417.84	433.367	441.935	469.142	526.969	533.331	544.757	0.0655346	0.112068	0.129518	0.117885	0.0771679	0.0351742	0.171672	0.198826	0.0872116	0.460897	0.882326	1.12132	1.17787	1.05199
YC18:2036	B115	1	2	217	>15	12	21	2018	35.8357	42.1894	54.7701	72.6567	94.9281	120.663	148.941	178.839	209.438	239.816	269.051	296.223	320.411	340.692	356.147	365.854	368.938	372.629	381.08	392.057	403.323	412.646	417.79	438.804	483.719	509.008	562.176	0.127072	0.251614	0.357733	0.445428	0.5147	0.565549	0.597974	0.611976	0.607554	0.584709	0.543441	0.483749	0.405634	0.309095
YC18:2037	B114	1	2	216	>15	12	20	2018	26.1495	29.6973	35.7642	42.7758	49.1576	53.3351	55.4739	69.5152	96.1348	131.987	173.728	218.011	261.49	300.822	332.66	353.66	360.557	364.834	374.625	387.341	400.394	411.195	417.154	435.33	473.922	483.609	503.077	0.0709555	0.121338	0.140231	0.127636	0.0835511	0.0427756	0.280826	0.532392	0.717052	0.834807	0.885655	0.869598	0.786634	0.636765
YC18:2038	CR14	1	2	107	9	12	19	2018	NA	NA	NA	NA	NA	NA	NA	NA	NA	NA	NA	NA	NA	NA	NA	NA	NA	NA	NA	NA	NA	NA	NA	NA	NA	NA	NA	NA	NA	NA	NA	NA	NA	NA	NA	NA	NA	NA	NA	NA	NA
YC18:2039	L 139	1	2	72	>15	12	18	2018	30.5308	34.8957	42.36	50.9866	58.8383	63.9781	64.8177	63.6738	62.349	63.4847	87.8719	134.558	193.89	256.215	311.878	351.228	364.753	369.525	380.45	394.639	409.204	421.255	427.905	449.819	496.438	501.053	509.146	0.0872988	0.149286	0.172531	0.157034	0.102796	0.016792	-0.0228773	-0.0264958	0.0227127	0.487746	0.933725	1.18664	1.24649	1.11327
YC18:2040	W9	1	2	11	>15	12	17	2018	39.8523	42.898	48.1063	54.1256	59.6042	63.1906	64.0779	65.8023	67.7995	70.0052	95.9009	145.475	208.477	274.656	333.763	375.547	389.915	396.226	410.674	429.44	448.702	464.64	473.434	492.765	533.393	533.226	531.161	0.0609139	0.104166	0.120386	0.109573	0.071727	0.0177462	0.0344888	0.039944	0.0441124	0.517915	0.99148	1.26004	1.32359	1.18214
YC18:2041	4226	1	2	199	>15	12	16	2018	26.0806	28.9507	33.8589	39.5313	44.6942	48.0738	49.7157	58.0822	67.7722	72.1457	96.5785	143.352	202.794	265.235	321.003	360.426	374	382.676	402.54	428.339	454.822	476.734	488.825	501.728	527.793	558.67	624.791	0.0574032	0.0981629	0.113448	0.103258	0.0675932	0.0328367	0.167332	0.193799	0.0874706	0.488655	0.935466	1.18885	1.24881	1.11535
YC18:2042	PHJ89	1	2	83	>15	12	15	2018	54.2658	55.3465	57.1948	59.3307	61.2749	62.5475	63.4989	69.4374	76.3151	79.8618	104.281	151.028	210.437	272.842	328.579	367.98	381.522	386.352	397.409	411.77	426.512	438.709	445.44	468.953	519.042	525.016	535.92	0.0216157	0.036964	0.0427197	0.0388826	0.0254527	0.0190286	0.118769	0.137555	0.0709344	0.48838	0.934939	1.18818	1.24811	1.11472
YC18:2043	N193	1	2	173	>15	12	14	2018	32.0254	34.1829	37.8724	42.1364	46.0175	48.558	51.7583	74.4997	100.838	109.934	131.698	173.362	226.312	281.931	331.607	366.724	378.802	384.427	397.304	414.029	431.197	445.402	453.241	468.232	499.566	498.39	494.518	0.0431508	0.0737904	0.0852803	0.0776204	0.0508107	0.0640069	0.454827	0.526768	0.181927	0.435276	0.833279	1.05899	1.1124	0.993514
YC18:2044	LH145	1	2	116	12	12	13	2018	36.1065	38.6662	43.0436	48.1025	52.7071	55.7213	57.6268	71.5401	97.9169	133.443	174.802	218.681	261.765	300.738	332.286	353.094	359.956	368.708	388.744	414.766	441.478	463.58	475.775	491.922	525.036	530.776	541.881	0.0511953	0.0875471	0.101179	0.092091	0.0602833	0.0381105	0.278265	0.527537	0.710514	0.827194	0.877579	0.861668	0.779461	0.630959
YC18:2045	PH207	1	2	254	>15	12	12	2018	26.0254	28.3535	32.3346	36.9357	41.1234	43.8648	46.1158	60.594	77.3622	83.6884	106.101	149.006	203.533	260.81	311.966	348.129	360.585	369.378	389.508	415.652	442.488	464.694	476.946	492.733	525.052	534.846	554.812	0.0465615	0.0796229	0.0920209	0.0837555	0.0548268	0.0450195	0.289564	0.335365	0.126523	0.448245	0.858107	1.09054	1.14554	1.02312
YC18:2046	G80	1	2	112	>15	12	11	2018	32.7595	33.6846	35.2666	37.0949	38.759	39.8483	42.7125	64.9476	90.6996	99.8431	125.115	173.495	234.98	299.566	357.249	398.027	412.039	416.549	426.874	440.284	454.048	465.438	471.722	481.332	501.204	511.91	534.383	0.0185019	0.0316394	0.0365659	0.0332816	0.0217863	0.0572837	0.444702	0.515041	0.18287	0.505442	0.967603	1.22969	1.29172	1.15367
YC18:2047	N201	1	2	234	>15	12	10	2018	38.8105	40.0665	42.2143	44.6966	46.9559	48.4349	52.8212	87.1742	126.961	140.024	162.067	204.266	257.894	314.227	364.54	400.107	412.354	420.408	438.847	462.795	487.377	507.718	518.941	542.31	591.325	598.133	610.9	0.0251199	0.0429565	0.0496453	0.0451861	0.0295791	0.0877276	0.68706	0.795733	0.261272	0.440858	0.843966	1.07257	1.12666	1.00626
YC18:2048	PHVA9	1	2	32	>15	12	9	2018	37.8653	38.2803	38.9899	39.8099	40.5564	41.045	41.7623	46.9877	53.0396	56.3883	81.5198	129.631	190.773	255	312.362	352.912	366.928	384.493	424.707	476.937	530.549	574.91	599.387	585.731	551.831	553.583	558.819	0.00829903	0.0141918	0.0164016	0.0149284	0.00977223	0.0143458	0.104508	0.121039	0.0669744	0.502629	0.962218	1.22285	1.28453	1.14725
YC18:2049	CA-4	1	2	17	>15	12	8	2018	40.5078	41.5486	43.3284	45.3853	47.2575	48.483	48.2824	44.6562	40.4564	40.6088	62.7754	105.21	159.14	215.789	266.384	302.15	314.444	318.986	329.383	342.886	356.747	368.216	374.544	387.493	414.632	414.673	413.625	0.0208155	0.0355957	0.0411382	0.0374432	0.0245105	-0.0040115	-0.0725246	-0.083996	0.00304788	0.443331	0.8487	1.07858	1.13298	1.0119
YC18:2050	A272	1	2	205	>15	12	7	2018	33.5806	34.1271	35.0615	36.1414	37.1244	37.7678	39.3066	54.0921	82.1225	119.875	163.828	210.457	256.241	297.658	331.183	353.296	360.574	367.56	383.553	404.325	425.646	443.289	453.023	468.492	500.544	504.654	512.257	0.0109288	0.0186889	0.021599	0.0196589	0.0128688	0.0307754	0.295709	0.560608	0.755054	0.879049	0.932593	0.915684	0.828324	0.670512
YC18:2051	OS602	1	2	80	>15	12	6	2018	30.3515	32.9546	37.4062	42.5509	47.2334	50.2987	51.9243	60.6551	70.7668	75.2865	100.076	147.532	207.842	271.194	327.776	367.775	381.521	386.275	397.158	411.293	425.802	437.807	444.431	459.893	492.458	497.66	507.619	0.052063	0.0890308	0.102894	0.0936518	0.061305	0.0325128	0.174615	0.202235	0.0903942	0.495788	0.949121	1.20621	1.26704	1.13163
YC18:2052	A663	1	2	212	>15	12	5	2018	42.3293	44.3746	47.8721	51.9141	55.5932	58.0015	58.4789	58.6458	58.8391	60.3939	84.3526	130.218	188.508	249.737	304.423	343.081	356.363	360.234	369.098	380.611	392.428	402.206	407.601	427.262	469.182	489.016	530.434	0.040905	0.06995	0.0808418	0.0735806	0.0481662	0.00954813	0.00333842	0.00386647	0.0310943	0.479174	0.917317	1.16579	1.22459	1.09371
YC18:2053	A258	1	2	147	>15	12	4	2018	25.6084	32.0772	44.8858	63.0966	85.7715	111.973	140.763	171.203	202.356	233.284	263.05	290.714	315.34	335.989	351.724	361.606	364.77	372.414	389.913	412.64	435.969	455.272	465.923	482.081	515.481	528.883	556.656	0.129375	0.256173	0.364215	0.453499	0.524026	0.575796	0.608809	0.623064	0.618562	0.595303	0.553287	0.492514	0.412983	0.314696
YC18:2054	MS200	1	2	128	>15	12	3	2018	43.2194	45.5636	49.5723	54.2052	58.422	61.1823	63.0371	76.9232	103.249	138.705	179.984	223.778	266.777	305.674	337.161	357.928	364.757	370.195	382.646	398.817	415.417	429.152	436.73	439.236	443.413	454.234	477.615	0.0468841	0.0801746	0.0926585	0.0843359	0.0552067	0.0370943	0.277723	0.526509	0.709129	0.825582	0.875868	0.859988	0.777942	0.629729
YC18:2055	SD44	1	2	190	>15	12	2	2018	31.2829	34.5916	40.2496	46.7886	52.7403	56.6363	58.4615	67.5411	78.0569	82.4996	104.16	145.625	198.322	253.676	303.115	338.065	350.088	356.192	370.168	388.319	406.951	422.368	430.875	450.805	492.787	499.007	510.787	0.0661734	0.11316	0.130781	0.119034	0.0779202	0.0365027	0.181593	0.210316	0.0888546	0.433201	0.829306	1.05394	1.10709	0.988777
YC18:2056	Pa392	1	2	239	24	12	1	2018	44.8339	46.1498	48.4	51.0005	53.3675	54.9169	55.8241	60.9524	66.8919	70.1486	94.3358	140.639	199.484	261.297	316.504	355.531	368.941	373.146	382.772	395.274	408.107	418.726	424.585	442.209	479.613	486.85	501.037	0.026317	0.0450036	0.0520111	0.0473395	0.0309887	0.0181438	0.102567	0.11879	0.0651333	0.483744	0.926063	1.1769	1.23626	1.10414
YC18:2057	A305	1	2	14	18	13	1	2018	49.091	50.0043	51.5662	53.3712	55.0141	56.0895	56.9913	62.8277	69.5873	73.3202	101.272	154.783	222.788	294.223	358.024	403.126	418.652	428.144	449.875	478.1	507.071	531.043	544.27	564.282	605.641	604.357	599.827	0.0182663	0.0312365	0.0361003	0.0328578	0.0215089	0.0180355	0.116728	0.135191	0.0746582	0.559043	1.07022	1.3601	1.4287	1.27601
YC18:2058	Mo47	1	2	230	23	13	2	2018	26.3782	32.7123	45.2543	63.086	85.2891	110.945	139.136	168.942	199.447	229.732	258.877	285.966	310.079	330.298	345.706	355.383	358.491	367.605	388.472	415.573	443.392	466.41	479.111	487.65	504.103	514.323	535.88	0.126682	0.250842	0.356634	0.44406	0.513119	0.563812	0.596137	0.610096	0.605688	0.582913	0.541772	0.482263	0.404388	0.308146
YC18:2059	N197	1	2	79	18	13	3	2018	44.0542	46.1553	49.7483	53.9007	57.6801	60.1542	62.0145	76.5266	104.039	141.093	184.233	230.001	274.939	315.589	348.495	370.198	377.356	386.466	407.322	434.41	462.215	485.222	497.917	508.976	530.919	535.578	544.8	0.0420214	0.0718591	0.0830483	0.0755888	0.0494809	0.0372061	0.290242	0.550243	0.741095	0.862797	0.91535	0.898755	0.81301	0.658116
YC18:2060	CH9	1	2	142	25	13	4	2018	25.3147	29.1056	35.5882	43.0803	49.8995	54.3633	57.4493	76.1769	97.8666	105.792	130.657	178.258	238.753	302.299	359.053	399.174	412.97	418.935	432.59	450.324	468.528	483.591	491.902	511.14	551.645	558.605	572.057	0.0758181	0.129653	0.149842	0.136383	0.0892769	0.0617199	0.374551	0.433794	0.158499	0.497304	0.952024	1.2099	1.27092	1.13509
YC18:2061	LH206	1	2	118	24	13	5	2018	42.2466	43.4787	45.5857	48.0207	50.2371	51.6879	53.3459	67.7746	95.1286	131.97	174.862	220.367	265.046	305.463	338.18	359.759	366.861	373.604	389.042	409.092	429.674	446.704	456.1	465.448	484.222	485.34	486.986	0.0246423	0.0421399	0.0487014	0.044327	0.0290167	0.0331591	0.288574	0.547081	0.736835	0.857838	0.91009	0.893589	0.808337	0.654333
YC18:2062	PHP02	1	2	86	18	13	6	2018	27.7365	29.9849	33.8297	38.2733	42.3177	44.9652	46.0461	50.8828	56.4845	59.6104	83.2932	128.631	186.249	246.773	300.828	339.041	352.198	360.622	379.906	404.952	430.661	451.934	463.672	478.77	509.677	514.034	522.224	0.0449675	0.076897	0.0888706	0.0808882	0.0529499	0.0216183	0.0967337	0.112034	0.0625184	0.473655	0.906751	1.15236	1.21048	1.08111
YC18:2063	1538	1	2	96	22	13	7	2018	25.8875	26.8603	28.524	30.4466	32.1966	33.3422	34.1073	38.6889	43.9951	47.2348	74.1255	125.604	191.027	259.749	321.127	364.516	379.446	387.542	406.077	430.149	454.859	475.305	486.587	497.568	519.582	521.939	526.146	0.019457	0.0332727	0.0384536	0.0349997	0.022911	0.0153026	0.0916316	0.106125	0.0647941	0.537813	1.02957	1.30845	1.37444	1.22755
YC18:2064	LH61	1	2	75	14	13	8	2018	30.6835	37.0954	49.7915	67.8423	90.3181	116.289	144.826	174.999	205.879	236.535	266.039	293.46	317.87	338.337	353.934	363.73	366.847	371.357	381.683	395.094	408.86	420.25	426.535	437.725	461.039	467.446	480.417	0.128238	0.253923	0.361015	0.449515	0.519423	0.570738	0.603461	0.617591	0.613129	0.590074	0.548427	0.488188	0.409356	0.311931
YC18:2065	MS1334	1	2	171	22	13	9	2018	27.3038	28.3414	30.1158	32.1664	34.0329	35.2547	35.3436	34.1457	32.7583	34.1619	63.1291	118.583	189.057	263.086	329.204	375.943	391.995	395.625	403.937	414.732	425.813	434.981	440.04	413.579	355.07	370.085	405.219	0.020752	0.0354871	0.0410128	0.037329	0.0244358	0.00177843	-0.0239577	-0.0277472	0.028072	0.579344	1.10908	1.40949	1.48058	1.32235
YC18:2066	W612S	1	2	194	23	13	10	2018	33.5668	33.9777	34.6804	35.4925	36.2317	36.7156	36.6255	35.1026	33.3389	34.5979	63.0207	117.432	186.582	259.22	324.095	369.956	385.701	388.563	395.41	404.924	415.784	426.67	436.262	443.242	446.288	442.832	435.223	0.00821837	0.0140539	0.0162422	0.0147833	0.00967725	-0.0018017	-0.0304572	-0.0352747	0.0251804	0.568456	1.08823	1.383	1.45275	1.2975
YC18:2067	BEI 10 = NORTH 10	1	2	155	20	13	11	2018	38.8816	40.8355	44.1768	48.0385	51.5532	53.854	57.0662	80.2877	107.182	116.317	136.088	173.937	222.037	272.563	317.69	349.591	360.546	363.042	368.756	376.178	383.796	390.1	393.578	413.222	455.433	457.018	458.701	0.0390787	0.0668269	0.0772324	0.0702954	0.0460157	0.0642438	0.464431	0.537891	0.182702	0.395415	0.756969	0.962007	1.01053	0.90253
YC18:2068	2MA22	1	2	202	17	13	12	2018	28.5438	30.278	33.2436	36.6709	39.7904	41.8325	43.1145	50.5963	59.2615	63.4798	90.2431	141.478	206.591	274.988	336.075	379.259	394.08	395.983	400.338	405.994	411.8	416.604	419.255	427.362	444.578	437.446	421.198	0.0346839	0.0593115	0.0685469	0.06239	0.0408408	0.0256404	0.149636	0.173304	0.0843655	0.535268	1.0247	1.30226	1.36794	1.22174
YC18:2069	PHGW7	1	2	27	26	13	13	2018	38.8795	40.8131	44.1197	47.9411	51.4193	53.6962	57.4492	85.2348	117.415	128.582	156.014	208.529	275.27	345.376	407.99	452.253	467.456	471.194	479.753	490.869	502.279	511.72	516.93	523.4	536.613	539.314	544.641	0.0386721	0.0661316	0.0764289	0.069564	0.045537	0.0750616	0.555711	0.643609	0.223332	0.548645	1.05031	1.3348	1.40212	1.25228
YC18:2070	PHB09	1	2	240	27	13	14	2018	28.53	30.1287	32.8625	36.022	38.8977	40.7802	45.1553	78.7721	117.706	130.528	152.712	195.18	249.151	305.845	356.479	392.274	404.564	406.998	412.571	419.808	427.237	433.384	436.776	452.198	485.223	489.988	498.976	0.0319735	0.0546765	0.0631902	0.0575144	0.0376492	0.087501	0.672336	0.778681	0.25644	0.443677	0.849361	1.07942	1.13387	1.01269
YC18:2071	ML606	1	2	125	20	13	15	2018	45.6826	46.8908	48.957	51.3449	53.5183	54.941	55.588	58.7406	62.3919	65.0765	90.8621	140.225	202.959	268.858	327.713	369.319	383.616	388.098	398.36	411.688	425.369	436.689	442.935	461.921	502.227	497.803	486.485	0.0241648	0.0413232	0.0477576	0.043468	0.0284544	0.0129402	0.0630527	0.0730259	0.053691	0.515713	0.987265	1.25468	1.31796	1.17711
YC18:2072	A674	1	2	15	27	13	16	2018	26.8189	28.4973	31.3674	34.6844	37.7035	39.6798	43.8146	75.2715	111.704	123.656	143.682	182.017	230.736	281.912	327.619	359.93	371.044	376.36	388.529	404.334	420.558	433.982	441.389	452.558	475.638	470.965	459.827	0.0335675	0.0574024	0.0663405	0.0603817	0.0395262	0.0826951	0.629139	0.728652	0.239047	0.400501	0.766707	0.974382	1.02353	0.91414
YC18:2073	LH202	1	2	73	24	13	17	2018	54.9903	54.7438	54.3222	53.835	53.3915	53.1012	56.2816	83.3552	114.711	125.524	151.167	200.258	262.646	328.181	386.712	428.089	442.314	447.908	460.717	477.352	494.428	508.558	516.354	531.544	563.319	564.508	565.766	-0.0049305	-0.0084315	-0.0097444	-0.0088692	-0.0058058	0.0636074	0.541472	0.627118	0.216251	0.51287	0.981822	1.24776	1.3107	1.17062
YC18:2074	LH184	1	2	117	27	13	18	2018	39.6868	41.1062	43.5335	46.3388	48.8921	50.5635	50.6397	48.6213	46.2837	47.3837	75.9593	130.663	200.185	273.213	338.437	384.544	400.402	407.723	424.483	446.251	468.595	487.083	497.284	507.966	529.51	532.617	538.48	0.0283886	0.0485461	0.0561052	0.0510658	0.033428	0.00152536	-0.0403678	-0.0467529	0.0220003	0.571511	1.09408	1.39043	1.46056	1.30447
YC18:2075	MS72	1	2	56	21	13	19	2018	35.4848	37.8489	41.8915	46.5637	50.8162	53.5999	54.4545	57.1806	60.338	62.7408	86.3398	131.517	188.931	249.241	303.106	341.184	354.297	363.149	383.415	409.735	436.752	459.108	471.443	477.561	488.802	501.952	530.105	0.047281	0.0808533	0.0934429	0.0850498	0.0556741	0.0170912	0.0545233	0.0631474	0.0480555	0.471981	0.903545	1.14828	1.2062	1.07729
YC18:2076	LH57	1	2	170	6	13	20	2018	NA	NA	NA	NA	NA	NA	NA	NA	NA	NA	NA	NA	NA	NA	NA	NA	NA	NA	NA	NA	NA	NA	NA	NA	NA	NA	NA	NA	NA	NA	NA	NA	NA	NA	NA	NA	NA	NA	NA	NA	NA
YC18:2077	PHP55	1	2	87	24	13	21	2018	38.7416	39.3199	40.309	41.4521	42.4925	43.1736	44.562	55.0974	67.2993	72.3174	95.2599	139.18	194.997	253.63	305.996	343.014	355.762	364.204	383.531	408.633	434.399	455.719	467.483	488.438	532.102	543.743	567.254	0.0115677	0.0197814	0.0228616	0.0208082	0.0136211	0.0277687	0.210709	0.244037	0.100362	0.458851	0.878409	1.11634	1.17264	1.04732
YC18:2078	LP5	1	2	77	27	13	22	2018	29.6906	30.8675	32.8802	35.2063	37.3235	38.7094	43.2051	78.6209	119.639	132.996	153.962	194.099	245.107	298.687	346.542	380.371	391.998	396.104	405.506	417.717	430.251	440.622	446.344	454.125	470.107	479.715	499.96	0.0235395	0.0402539	0.0465218	0.0423432	0.0277181	0.0899145	0.708317	0.820353	0.267156	0.419317	0.802728	1.02016	1.07161	0.957088
YC18:2079	DK78010	1	2	220	24	13	23	2018	34.4844	35.4654	37.1428	39.0814	40.8459	42.001	43.7016	56.0959	70.4507	76.1908	100.568	147.234	206.54	268.838	324.478	363.811	377.332	382.523	394.409	409.845	425.691	438.802	446.036	467.191	512.058	516.02	522.764	0.0196184	0.0335486	0.0387724	0.0352898	0.0231009	0.0340125	0.247887	0.287096	0.114802	0.487536	0.933323	1.18613	1.24595	1.1128
YC18:2080	A374	1	2	98	20	13	24	2018	31.8143	31.8984	32.0421	32.2082	32.3594	32.4584	35.5353	61.1248	90.7618	100.971	125.039	171.113	229.667	291.175	346.109	384.943	398.301	404.889	419.97	439.558	459.663	476.3	485.479	513.718	573.686	576.183	579.105	0.00168105	0.00287469	0.0033223	0.00302389	0.00197946	0.0615388	0.511789	0.59274	0.204184	0.481352	0.921486	1.17109	1.23015	1.09868
YC18:2081	91IFC2	1	2	13	23	13	25	2018	28.4886	29.6807	31.7193	34.0753	36.2197	37.6234	40.5827	63.1135	89.208	98.337	121.769	166.628	223.636	283.521	337.005	374.814	387.822	394.576	410.037	430.119	450.732	467.788	477.199	493.41	527.136	526.055	522.29	0.0238421	0.0407715	0.04712	0.0428876	0.0280745	0.0591849	0.450616	0.521891	0.182581	0.468648	0.897164	1.14018	1.19768	1.06968
YC18:2082	ICI581	1	2	71	22	13	26	2018	32.104	35.034	40.0445	45.8352	51.1057	54.5559	57.4447	76.1333	97.7779	105.595	128.949	173.657	230.475	290.158	343.463	381.146	394.11	400.821	416.185	436.14	456.623	473.572	482.924	510.337	568.479	578.783	598.776	0.0586003	0.10021	0.115814	0.105411	0.0690028	0.0577758	0.373773	0.432893	0.156344	0.467077	0.894158	1.13636	1.19367	1.0661
YC18:2083	A672	1	2	101	27	13	27	2018	26.0668	28.8014	33.4778	38.8824	43.8015	47.0216	48.5949	56.6421	65.9622	70.2642	95.2905	143.2	204.087	268.044	325.166	365.547	379.451	388.356	408.744	435.223	462.404	484.894	497.303	517.833	560.46	566.797	578.805	0.0546928	0.0935279	0.108091	0.0983823	0.0644016	0.0314672	0.160944	0.186401	0.0860401	0.500526	0.958191	1.21773	1.27915	1.14245
YC18:2084	78010	1	2	200	21	13	28	2018	24.4798	28.5138	35.4123	43.3849	50.6414	55.3915	58.6272	78.1523	100.766	108.83	131.582	175.139	230.494	288.641	340.574	377.286	389.909	395.235	407.426	423.261	439.515	452.964	460.385	475.335	506.651	510.774	518.438	0.0806808	0.137969	0.159452	0.14513	0.0950028	0.0647138	0.390502	0.452268	0.161283	0.455052	0.871138	1.1071	1.16294	1.03865
YC18:2085	B107	1	2	215	19	13	29	2018	34.4431	35.0174	35.9996	37.1347	38.1679	38.8442	40.3476	54.6992	81.9071	118.552	161.215	206.476	250.917	291.118	323.66	345.124	352.169	355.831	364.215	375.104	386.281	395.53	400.633	427.03	483.677	491.67	506.694	0.011487	0.0196435	0.0227022	0.0206631	0.0135262	0.030069	0.287032	0.544158	0.732899	0.853256	0.905228	0.888816	0.804019	0.650838
YC18:2086	PHP76	1	2	88	23	13	30	2018	19.5135	22.0496	26.3864	31.3985	35.9604	38.9467	40.8389	51.9255	64.7657	69.9229	92.092	134.532	188.467	245.123	295.724	331.495	343.795	349.157	361.431	377.373	393.737	407.278	414.749	439.472	492.072	488.322	477.954	0.0507214	0.0867365	0.100242	0.0912384	0.0597252	0.0378435	0.221732	0.256804	0.103145	0.443382	0.848797	1.07871	1.13311	1.01202
YC18:2087	A427	1	2	99	24	13	31	2018	32.8995	35.2002	39.1344	43.6813	47.8197	50.5287	53.1198	70.4955	90.6195	97.8912	119.663	161.341	214.31	269.949	319.643	354.772	366.823	367.391	368.691	370.38	372.113	373.547	374.339	392.334	431.406	422.805	402.445	0.0460129	0.0786848	0.0909368	0.0827688	0.0541809	0.0518222	0.347513	0.40248	0.145433	0.435431	0.833575	1.05936	1.11279	0.993867
YC18:2088	PHW80	1	2	188	23	13	32	2018	25.9289	27.3083	29.6672	32.3933	34.8747	36.499	40.4963	71.3627	107.111	118.858	138.814	177.015	225.565	276.563	322.111	354.309	365.334	362.494	355.99	347.544	338.874	331.7	327.741	354.978	414.991	424.239	441.854	0.0275884	0.0471777	0.0545238	0.0496264	0.0324857	0.0799462	0.617328	0.714972	0.234942	0.399106	0.764037	0.970988	1.01996	0.910957
YC18:2089	W64A	1	2	63	26	13	33	2018	34.6913	37.7051	42.8588	48.8149	54.2361	57.7849	61.3923	85.9377	114.365	123.976	144.145	182.755	231.824	283.368	329.404	361.947	373.128	376.457	384.078	393.976	404.135	412.542	417.181	435.718	475.32	471.281	460.831	0.060275	0.103074	0.119123	0.108424	0.0709747	0.072149	0.490908	0.568556	0.192206	0.403378	0.772214	0.981381	1.03088	0.920706
YC18:2090	LH165	1	2	167	23	13	34	2018	26.2323	30.5932	38.0506	46.6692	54.5137	59.6487	61.4725	68.5715	76.7934	80.6566	103.823	148.173	204.536	263.741	316.619	354	366.839	370.116	377.619	387.363	397.365	405.641	410.208	433.986	485.018	487.821	491.785	0.0872181	0.149148	0.172372	0.156889	0.102701	0.0364757	0.14198	0.164438	0.0772642	0.463336	0.886996	1.12725	1.18411	1.05756
YC18:2091	B73	1	2	258	20	13	35	2018	19.7687	24.8119	33.4361	43.4032	52.475	58.4135	61.1079	74.2148	89.3949	95.4497	120.982	169.862	231.98	297.232	355.511	396.709	410.874	416.805	430.383	448.019	466.121	481.099	489.364	514.279	567.163	564.195	555.519	0.100865	0.172484	0.199342	0.181437	0.11877	0.0538879	0.262139	0.303602	0.121096	0.510655	0.977583	1.24238	1.30504	1.16557
YC18:2092	PHG50	1	2	136	>15	13	36	2018	30.3722	33.1786	37.9778	43.5242	48.5725	51.8771	53.4345	61.2144	70.2247	74.3937	98.7463	145.366	204.614	266.85	322.434	361.728	375.246	382.133	397.898	418.375	439.393	456.784	466.38	490.584	541.693	549.133	563.188	0.0561287	0.0959833	0.110929	0.100965	0.0660923	0.0311492	0.155596	0.180207	0.0833786	0.487052	0.932397	1.18495	1.24472	1.11169
YC18:2093	A680	1	2	149	>15	13	37	2018	32.925	35.4764	39.8394	44.8817	49.4712	52.4754	55.3844	74.9511	97.6126	105.749	129.43	174.763	232.377	292.896	346.947	385.157	398.303	405.162	420.865	441.259	462.193	479.515	489.072	516.787	575.551	579.915	586.953	0.0510272	0.0872596	0.100847	0.0917886	0.0600853	0.0581805	0.391332	0.45323	0.162726	0.473616	0.906676	1.15226	1.21038	1.08103
YC18:2094	W603S	1	2	140	>15	13	38	2018	31.1174	32.7998	35.6768	39.0018	42.0281	44.0092	44.8992	49.1981	54.1768	57.3118	84.0655	135.282	200.371	268.743	329.808	372.976	387.807	392.18	402.192	415.195	428.542	439.586	445.68	452.235	465.483	469.013	476.14	0.0336481	0.0575403	0.0664999	0.0605268	0.0396212	0.0178009	0.0859765	0.0995756	0.0626991	0.535073	1.02433	1.30178	1.36744	1.2213
YC18:2095	B73	1	2	257	>15	13	39	2018	26.1495	29.6973	35.7642	42.7758	49.1576	53.3351	56.6679	77.9151	102.523	111.193	134.263	178.428	234.557	293.516	346.174	383.399	396.201	402.026	415.363	432.685	450.466	465.178	473.296	502.312	564.157	568.711	576.034	0.0709555	0.121338	0.140231	0.127636	0.0835511	0.0666547	0.424944	0.492158	0.173396	0.461408	0.883305	1.12256	1.17918	1.05316
YC18:2096	DE4	1	2	219	>15	13	40	2018	19.321	22.4992	27.9341	34.2153	39.9323	43.6746	47.2317	71.0476	98.6305	108.298	133.351	181.311	242.261	306.286	363.468	403.892	417.774	420.949	428.218	437.659	447.349	455.367	459.792	480.001	523.282	523.313	521.568	0.063564	0.108698	0.125624	0.11434	0.0748476	0.071141	0.476318	0.551658	0.19335	0.501052	0.959198	1.21901	1.2805	1.14365
YC18:2097	PHN11	1	2	29	>15	13	41	2018	26.0116	28.2042	31.9536	36.2868	40.2308	42.8125	43.4035	44.2447	45.2191	47.1973	74.2607	126.07	191.913	261.076	322.848	366.516	381.529	387.535	401.285	419.143	437.473	452.641	461.01	480.714	522.225	524.995	529.286	0.043851	0.0749878	0.0866642	0.07888	0.0516352	0.0118189	0.0168256	0.0194869	0.0395642	0.541268	1.03619	1.31685	1.38327	1.23544
YC18:2098	NC310	1	2	236	>15	13	42	2018	38.1751	39.0998	40.6812	42.5088	44.1723	45.2612	48.2501	71.5296	98.4911	107.763	129.415	170.863	223.538	278.87	328.288	363.223	375.231	379.689	389.896	403.152	416.759	428.018	434.231	450.198	483.934	488.541	497.156	0.0184951	0.0316278	0.0365525	0.0332694	0.0217783	0.0597783	0.465588	0.539231	0.185447	0.433022	0.828963	1.0535	1.10664	0.988368
YC18:2099	B-18 INBR.FR.SUPERGOLD	1	2	151	>15	13	43	2018	26.122	29.3987	35.0021	41.478	47.3722	51.2306	53.9889	70.937	90.5659	97.8198	121.633	167.222	225.158	286.016	340.371	378.795	391.983	393.757	397.818	403.091	408.505	412.984	415.455	444.091	506.061	513.372	526.691	0.0655346	0.112068	0.129518	0.117885	0.0771679	0.0551667	0.338962	0.392576	0.145078	0.476273	0.911762	1.15873	1.21717	1.08709
YC18:2100	PHH93	1	2	82	>15	13	44	2018	26.0254	28.3535	32.3346	36.9357	41.1234	43.8648	46.3729	63.0032	82.2639	89.5259	115.199	164.346	226.806	292.416	351.015	392.439	406.681	412.502	425.83	443.139	460.906	475.607	483.719	510.379	567.089	567.033	564.532	0.0465615	0.0796229	0.0920209	0.0837555	0.0548268	0.0501632	0.332605	0.385214	0.14524	0.513459	0.98295	1.2492	1.3122	1.17197
YC18:2101	ND265	1	2	6	>15	13	45	2018	25.0091	27.7406	32.4116	37.8099	42.7233	45.9397	48.9232	68.7761	91.7691	99.9895	123.458	168.385	225.481	285.457	339.023	376.89	389.901	393.817	402.782	414.426	426.378	436.268	441.725	478.51	557.73	548.809	526.072	0.0546296	0.0934198	0.107966	0.0982686	0.0643271	0.0596704	0.397057	0.459861	0.164408	0.469366	0.898539	1.14192	1.19952	1.07132
YC18:2102	Eng-Li Chih	1	2	162	>15	13	46	2018	25.3147	29.1056	35.5882	43.0803	49.8995	54.3633	58.4351	85.4118	116.655	127.151	148.251	188.643	239.977	293.9	342.059	376.105	387.805	391.78	400.88	412.7	424.832	434.871	440.41	464.981	517.577	518.428	518.076	0.0758181	0.129653	0.149842	0.136383	0.0892769	0.0814365	0.539532	0.624871	0.20991	0.421994	0.807853	1.02667	1.07845	0.963198
YC18:2103	Ia 453	1	2	20	>15	13	47	2018	43.178	45.1156	48.4291	52.2585	55.744	58.0256	61.3965	85.9772	114.446	124.089	144.588	183.831	233.703	286.091	332.88	365.956	377.325	381.34	390.533	402.473	414.729	424.87	430.465	451.528	496.47	495.989	493.059	0.0387528	0.0662695	0.0765883	0.0697091	0.045632	0.0674194	0.491613	0.569372	0.192859	0.409983	0.784858	0.99745	1.04776	0.935782
YC18:2104	PHV37	1	2	31	>15	13	48	2018	21.1632	26.3947	35.341	45.6802	55.0908	61.251	65.2615	89.0281	116.554	125.837	145.007	181.705	228.343	277.333	321.088	352.019	362.669	369.412	384.849	404.899	425.48	442.509	451.906	476.194	527.52	527.191	524.325	0.104631	0.178925	0.206785	0.188212	0.123204	0.0802086	0.475332	0.550517	0.185659	0.383395	0.73396	0.932765	0.97981	0.875096
YC18:2105	LH166	1	2	52	>15	14	48	2018	24.4108	27.7673	33.507	40.1404	46.178	50.1302	54.5851	85.5803	121.478	133.352	154.628	195.359	247.123	301.497	350.061	384.391	396.197	401.471	413.543	429.223	445.318	458.635	465.983	484.471	523.505	517.723	503.5	0.0671286	0.114794	0.132668	0.120752	0.0790449	0.0890981	0.619905	0.717956	0.23747	0.42553	0.814621	1.03527	1.08749	0.971268
YC18:2106	PHG72	1	2	81	>15	14	47	2018	33.8957	35.0885	37.1284	39.4858	41.6315	43.0361	45.6045	64.8633	87.1683	95.1263	117.631	160.713	215.464	272.977	324.343	360.654	373.151	380.242	396.477	417.561	439.204	457.113	466.994	488.823	534.709	530.44	519.226	0.0238569	0.0407967	0.0471491	0.0429141	0.0280918	0.0513676	0.385176	0.4461	0.159161	0.450089	0.861636	1.09502	1.15025	1.02732
YC18:2107	OQ403	1	2	7	>15	14	46	2018	32.8285	34.4312	37.1719	40.3394	43.2224	45.1096	47.9261	68.4945	92.3161	100.842	125.311	172.152	231.681	294.213	350.062	389.542	403.118	408.997	422.456	439.936	457.878	472.725	480.917	501.412	544.678	539.203	525.474	0.0320541	0.0548145	0.0633496	0.0576595	0.0377442	0.056331	0.411366	0.476433	0.170525	0.489367	0.936828	1.19058	1.25063	1.11697
YC18:2108	PHG47	1	2	26	>15	14	45	2018	26.1516	29.7197	35.8214	42.8731	49.2915	53.493	54.235	53.7661	53.2229	54.4007	75.7901	116.737	168.776	223.439	272.26	306.773	318.627	321.664	328.617	337.647	346.917	354.586	358.818	354.98	345.901	354.286	372.919	0.071362	0.122033	0.141035	0.128367	0.0840298	0.0148406	-0.0093788	-0.0108623	0.0235557	0.427788	0.818944	1.04077	1.09326	0.976423
YC18:2109	H99	1	2	113	>15	14	44	2018	21.9476	26.44	34.1223	43.0007	51.0817	56.3716	58.6281	69.1024	81.2334	86.0266	105.704	143.374	191.248	241.536	286.45	318.2	329.114	333.113	342.269	354.16	366.366	376.466	382.039	398.779	434.308	425.206	403.904	0.0898479	0.153645	0.177569	0.16162	0.105797	0.0451313	0.209485	0.24262	0.0958635	0.393551	0.753402	0.957473	1.00576	0.898277
YC18:2110	790	1	2	64	>15	14	43	2018	32.9388	35.6257	40.2205	45.5306	50.3638	53.5277	54.1789	54.5994	55.0864	56.5875	78.309	119.892	172.738	228.25	277.829	312.877	324.932	330.588	343.536	360.354	377.616	391.9	399.781	426.974	484.885	487.857	491.899	0.0537377	0.0918946	0.106203	0.0966642	0.0632769	0.0130245	0.00840982	0.00974002	0.0300218	0.434429	0.831658	1.05693	1.11023	0.991581
YC18:2111	B91	1	2	154	>15	14	42	2018	28.5714	30.5766	34.0057	37.9687	41.5758	43.937	46.8259	67.2466	90.8972	99.0081	117.635	153.293	198.61	246.212	288.727	318.782	329.126	335.087	348.733	366.457	384.65	399.704	408.01	440.207	508.949	520.942	544.169	0.0401048	0.0685816	0.0792604	0.0721412	0.047224	0.0577788	0.408413	0.473013	0.162216	0.372532	0.713164	0.906337	0.952049	0.850302
YC18:2112	MS71	1	2	172	>15	14	41	2018	32.9664	35.9244	40.9826	46.8284	52.1492	55.6322	56.1654	55.0908	53.8462	54.9425	78.3244	123.086	179.972	239.727	293.096	330.823	343.785	347.456	355.861	366.777	377.982	387.254	392.37	416.876	469.403	475.094	485.28	0.0591585	0.101165	0.116917	0.106415	0.0696601	0.0106634	-0.021492	-0.0248915	0.0219267	0.467638	0.895231	1.13772	1.1951	1.06738
YC18:2113	W182E	1	2	36	>15	14	40	2018	25.9289	27.3083	29.6672	32.3933	34.8747	36.499	37.4711	43.0238	49.4548	52.9218	78.1642	126.487	187.9	252.41	310.025	350.755	364.73	365.831	368.352	371.626	374.987	377.768	379.302	408.994	473.425	472.949	469.214	0.0275884	0.0471777	0.0545238	0.0496264	0.0324857	0.0194425	0.111054	0.12862	0.0693399	0.504848	0.966466	1.22825	1.2902	1.15231
YC18:2114	FC46	1	2	19	8	14	39	2018	NA	NA	NA	NA	NA	NA	NA	NA	NA	NA	NA	NA	NA	NA	NA	NA	NA	NA	NA	NA	NA	NA	NA	NA	NA	NA	NA	NA	NA	NA	NA	NA	NA	NA	NA	NA	NA	NA	NA	NA	NA
YC18:2115	Lp215D	1	2	55	14	14	38	2018	34.6362	37.1078	41.3345	46.2193	50.6654	53.5758	54.6843	59.3339	64.719	67.6451	89.1501	130.319	182.639	237.597	286.682	321.381	333.316	338.853	351.53	367.994	384.895	398.879	406.595	429.182	477.087	481.653	489.587	0.0494332	0.0845337	0.0976964	0.0889213	0.0582083	0.0221699	0.092992	0.107701	0.0585225	0.430101	0.823372	1.0464	1.09917	0.981702
YC18:2116	L 127	1	2	50	>15	14	37	2018	34.4844	35.4654	37.1428	39.0814	40.8459	42.001	42.8508	48.126	54.2357	57.6164	82.9878	131.558	193.284	258.124	316.034	356.972	371.034	374.654	382.943	393.709	404.759	413.902	418.948	442.677	493.523	488.56	475.626	0.0196184	0.0335486	0.0387724	0.0352898	0.0231009	0.0169967	0.105505	0.122193	0.0676136	0.507429	0.971406	1.23453	1.29679	1.1582
YC18:2117	LH295	1	2	74	>15	14	36	2018	27.7503	30.1342	34.2108	38.9222	43.2104	46.0174	48.8451	68.0443	90.2802	98.4241	124.225	173.618	236.389	302.327	361.218	402.849	417.139	419.252	424.088	430.37	436.819	442.154	445.098	467.252	515.02	504.949	481.026	0.0476779	0.081532	0.0942273	0.0857638	0.0561414	0.0565531	0.383983	0.444719	0.162878	0.516021	0.987855	1.25543	1.31875	1.17781
YC18:2118	PHW30	1	2	187	>15	14	35	2018	25.5758	32.525	46.2849	65.8482	90.2072	118.354	149.282	181.984	215.451	248.676	280.652	310.371	336.825	359.008	375.911	386.528	389.911	395.515	408.346	425.01	442.116	456.269	464.079	478.343	508.098	512.722	521.541	0.138983	0.275199	0.391265	0.48718	0.562945	0.61856	0.654025	0.669339	0.664503	0.639516	0.59438	0.529093	0.443656	0.338068
YC18:2119	A548	1	2	42	>15	14	34	2018	32.1336	35.355	40.8638	47.2303	53.025	56.8182	58.5617	67.1217	77.0355	81.4236	105.037	150.243	207.693	268.041	321.939	360.041	373.156	380.966	398.846	422.068	445.906	465.63	476.513	496.76	539.029	539.908	540.05	0.0644278	0.110175	0.127331	0.115894	0.0758647	0.0348701	0.171199	0.198278	0.087762	0.472276	0.904109	1.149	1.20695	1.07796
YC18:2120	PHV57	1	2	91	>15	14	33	2018	34.5258	35.9133	38.286	41.0281	43.524	45.1577	46.3632	53.8534	62.5283	66.4479	88.3893	130.393	183.774	239.848	289.929	325.332	337.543	348.827	374.661	408.214	442.655	471.153	486.877	506.805	547.56	545.436	539.104	0.0277497	0.0474536	0.0548426	0.0499166	0.0326757	0.0241094	0.149804	0.173498	0.078393	0.438827	0.840077	1.06763	1.12147	1.00162
YC18:2121	W153R	1	2	61	>15	14	32	2018	25.9013	27.0096	28.905	31.0955	33.0893	34.3944	34.7273	35.4384	36.262	38.0302	62.4418	109.175	168.566	230.953	286.672	326.061	339.605	345.365	358.55	375.675	393.253	407.799	415.824	432.324	466.915	470.93	478.222	0.0221675	0.0379077	0.0438103	0.0398752	0.0261025	0.00665783	0.0142222	0.0164717	0.0353628	0.488233	0.934658	1.18783	1.24774	1.11439
YC18:2122	DKFBHJ	1	2	110	>15	14	31	2018	42.1362	42.2842	42.5371	42.8295	43.0956	43.2698	44.4671	54.2081	65.4899	70.3042	94.3091	140.263	198.665	260.012	314.803	353.536	366.869	374.96	393.482	417.539	442.233	462.666	473.94	496.635	544.17	551.809	566.444	0.0029588	0.00505973	0.00584757	0.00532234	0.00348403	0.0239444	0.194821	0.225636	0.0962862	0.480098	0.919084	1.16803	1.22694	1.09582
YC18:2123	DK78002A	1	2	109	>15	14	30	2018	31.0415	31.9786	33.5809	35.4328	37.1184	38.2218	38.4499	38.6055	38.7857	40.4692	66.55	116.478	179.931	246.583	306.113	348.195	362.686	372.324	394.389	423.047	452.463	476.803	490.233	512.956	560.187	566.417	577.999	0.0187407	0.0320477	0.0370378	0.0337111	0.0220674	0.00456354	0.00311135	0.00360348	0.0336706	0.521617	0.998567	1.26905	1.33305	1.19059
YC18:2124	DKIB014	1	2	221	>15	14	29	2018	38.7416	39.3199	40.309	41.4521	42.4925	43.1736	44.6129	58.2858	84.207	119.119	159.764	202.885	245.224	283.524	314.527	334.975	341.7	347.214	359.837	376.232	393.06	406.985	414.669	436.217	481.863	490.411	507.107	0.0115677	0.0197814	0.0228616	0.0208082	0.0136211	0.0287865	0.273458	0.518423	0.698239	0.812903	0.862418	0.846781	0.765995	0.620058
YC18:2125	MQ305	1	2	126	>15	14	28	2018	38.8678	40.6862	43.7958	47.3895	50.6605	52.8017	55.4871	74.5538	96.6364	104.587	128.023	172.887	229.903	289.795	343.286	381.1	394.106	400.203	414.161	432.29	450.898	466.296	474.792	489.726	520.824	511.979	491.422	0.0363682	0.0621918	0.0718757	0.0654198	0.0428241	0.053707	0.381335	0.441651	0.159018	0.468709	0.897282	1.14033	1.19784	1.06982
YC18:2126	W605S	1	2	193	>15	14	27	2018	42.1638	42.5828	43.2993	44.1273	44.881	45.3744	47.2834	62.4737	80.0667	86.7363	110.768	156.775	215.243	276.66	331.513	370.29	383.622	389.15	401.806	418.243	435.115	449.075	456.778	489.582	559.746	566.058	576.858	0.00837969	0.0143298	0.016561	0.0150735	0.00986721	0.0381814	0.303806	0.351859	0.133392	0.480643	0.920128	1.16936	1.22834	1.09706
YC18:2127	PH207	1	2	255	>15	14	26	2018	43.109	44.369	46.5238	49.014	51.2806	52.7643	54.3241	65.0185	77.4044	82.4951	105.734	150.221	206.758	266.147	319.189	356.685	369.588	376.756	393.165	414.478	436.354	454.456	464.443	487.07	534.676	538.631	545.247	0.0252006	0.0430944	0.0498047	0.0453312	0.029674	0.0311978	0.213887	0.247719	0.101814	0.464771	0.889743	1.13074	1.18778	1.06084
YC18:2128	3IJI1	1	2	97	19	14	25	2018	34.5258	35.9133	38.286	41.0281	43.524	45.1577	45.6082	46.7812	48.1396	50.1309	75.5992	124.355	186.317	251.405	309.536	350.63	364.765	371.632	387.353	407.772	428.731	446.073	455.642	476.14	519.178	525.973	538.963	0.0277497	0.0474536	0.0548426	0.0499166	0.0326757	0.00901017	0.0234582	0.0271686	0.0398259	0.509367	0.975117	1.23924	1.30175	1.16263
YC18:2129	SD107	1	2	247	21	14	24	2018	19.4052	20.8774	23.395	26.3046	28.9529	30.6864	32.3981	43.9657	57.363	62.8712	88.0379	136.216	197.444	261.76	319.203	359.81	373.772	379.55	392.778	409.958	427.593	442.185	450.237	477.171	534.489	540.975	552.694	0.0294444	0.0503517	0.0581919	0.0529651	0.0346712	0.0342341	0.231352	0.267945	0.110165	0.503333	0.963564	1.22456	1.28632	1.14885
YC18:2130	DKPB80	1	2	161	27	14	23	2018	27.7089	29.6863	33.0676	36.9755	40.5323	42.8607	46.6572	74.7247	107.232	118.175	140.511	183.269	237.609	294.69	345.67	381.709	394.084	396.562	402.236	409.605	417.17	423.429	426.882	448.943	496.422	495.307	490.891	0.0395466	0.067627	0.0781571	0.071137	0.0465667	0.075931	0.561349	0.650139	0.218876	0.446708	0.855164	1.0868	1.14161	1.01961
YC18:2131	A385	1	2	2	21	14	22	2018	19.9882	22.1209	25.7679	29.9829	33.8192	36.3305	36.7178	35.9669	35.0973	36.5137	63.2541	114.445	179.502	247.841	308.875	352.022	366.839	370.021	377.305	386.766	396.478	404.513	408.947	420.791	445.844	447.261	449.295	0.0426539	0.0729407	0.0842983	0.0767266	0.0502256	0.00774566	-0.0150173	-0.0173926	0.0283288	0.534809	1.02382	1.30114	1.36677	1.2207
YC18:2132	ICI 740	1	2	223	25	14	21	2018	37.9619	39.3255	41.6573	44.3522	46.8051	48.4108	48.4841	46.5457	44.3006	45.3216	72.1974	123.648	189.034	257.719	319.063	362.428	377.314	379.654	385.01	391.966	399.107	405.016	408.276	435.179	493.242	491.122	484.072	0.0272721	0.046637	0.0538988	0.0490575	0.0321133	0.00146674	-0.0387688	-0.044901	0.0204188	0.537517	1.02901	1.30773	1.37369	1.22688
YC18:2133	N6	1	2	235	23	14	20	2018	26.0551	27.8303	30.8661	34.3745	37.5678	39.6581	40.9226	48.1809	56.5873	60.6061	85.3962	132.853	193.165	256.519	313.102	353.101	366.843	370.691	379.502	390.945	402.691	412.41	417.773	434.713	470.713	476.688	488.187	0.0355045	0.0607147	0.0701686	0.063866	0.041807	0.0252897	0.145166	0.168127	0.0803775	0.4958	0.949144	1.20624	1.26707	1.13166
YC18:2134	CH157	1	2	106	23	14	19	2018	39.6243	40.4298	41.8073	43.3992	44.8482	45.7967	48.094	65.8092	86.3265	93.8613	117.995	164.197	222.913	284.591	339.676	378.618	391.989	394.72	400.971	409.091	417.425	424.321	428.126	442.78	474.063	473.703	471.61	0.0161103	0.0275495	0.0318392	0.0289794	0.0189701	0.0459455	0.354304	0.410345	0.150697	0.482682	0.924032	1.17432	1.23355	1.10172
YC18:2135	LH143 (Maintainer)	1	2	166	25	14	18	2018	32.0074	33.9888	37.377	41.2929	44.857	47.19	49.0564	60.9648	74.7568	80.448	106.686	156.916	220.751	287.805	347.694	390.03	404.577	409.027	419.214	432.446	446.028	457.266	463.467	483.554	526.268	521.321	508.762	0.0396272	0.0677649	0.0783165	0.0712821	0.0466617	0.0373264	0.238169	0.275841	0.113824	0.524763	1.00459	1.2767	1.34109	1.19777
YC18:2136	FBLA	1	2	68	24	14	17	2018	47.3937	48.5222	50.4521	52.6825	54.7125	56.0414	56.5257	58.466	60.7133	63.0804	90.3852	142.657	209.087	278.867	341.19	385.248	400.405	408.269	426.272	449.653	473.654	493.513	504.471	520.881	554.776	556.179	557.813	0.0225708	0.0385974	0.0446073	0.0406007	0.0265774	0.0096861	0.0388069	0.0449451	0.0473432	0.546096	1.04543	1.3286	1.39561	1.24646
YC18:2137	Va99	1	2	250	26	14	16	2018	26.9017	29.3932	33.6538	38.5778	43.0596	45.9934	48.4485	64.3289	82.7212	89.5372	112.155	155.453	210.479	268.281	319.905	356.4	368.959	376.031	392.221	413.249	434.833	452.693	462.547	479.596	515.072	526.083	548.564	0.0498301	0.0852125	0.0984808	0.0896353	0.0586757	0.0491022	0.317609	0.367846	0.136319	0.452351	0.865966	1.10053	1.15603	1.03249
YC18:2138	PH207	1	2	253	27	14	15	2018	49.9949	51.3427	53.6475	56.3112	58.7356	60.3226	60.787	62.1506	63.7298	65.7493	90.632	138.267	198.804	262.395	319.189	359.338	373.156	381.014	399.003	422.367	446.349	466.194	477.143	498.078	541.834	546.14	553.68	0.0269559	0.0460962	0.0532738	0.0484887	0.0317409	0.00928823	0.0272705	0.031584	0.0403904	0.497654	0.952694	1.21075	1.27181	1.13589
YC18:2139	PHG86	1	2	242	23	14	14	2018	26.0392	28.5028	32.7157	37.5846	42.0161	44.917	47.3677	63.263	81.6724	88.5514	112.097	157.173	214.457	274.631	328.375	366.367	379.454	388.931	410.627	438.805	467.729	491.663	504.868	529.018	579.397	585.905	597.963	0.0492719	0.0842579	0.0973776	0.0886311	0.0580184	0.0490128	0.317905	0.368189	0.137581	0.470916	0.901507	1.1457	1.20348	1.07486
YC18:2140	A556	1	2	43	24	14	13	2018	34.6638	37.4065	42.0966	47.5171	52.4508	55.6803	58.3559	75.6104	95.5942	102.779	123.815	164.087	215.267	269.028	317.043	350.986	362.66	368.018	380.283	396.213	412.565	426.096	433.561	448.66	480.29	476.508	466.947	0.0548541	0.0938038	0.10841	0.0986725	0.0645915	0.0535103	0.345092	0.399676	0.14369	0.420729	0.805431	1.0236	1.07522	0.960311
YC18:2141	EAST 028	1	2	67	25	14	12	2018	28.0208	29.6841	32.5283	35.8154	38.8073	40.7658	44.3239	70.984	101.861	112.366	135.342	179.325	235.222	293.938	346.379	383.451	396.201	402.041	415.41	432.775	450.599	465.347	473.485	487.442	516.472	514.605	509.324	0.0332648	0.0568848	0.0657423	0.0598373	0.0391698	0.0711622	0.533203	0.61754	0.210102	0.459508	0.879668	1.11794	1.17433	1.04882
YC18:2142	PHG29	1	2	135	17	14	11	2018	42.2603	43.628	45.9667	48.6696	51.1298	52.7402	52.7527	50.2977	47.4543	48.2275	73.9518	123.198	185.782	251.524	310.239	351.746	366.027	373.557	390.795	413.185	436.166	455.183	465.675	482.535	517.491	521.968	530.248	0.0273528	0.0467749	0.0540582	0.0492026	0.0322083	0.00025005	-0.0491006	-0.0568669	0.0154644	0.514485	0.984914	1.25169	1.31483	1.17431
YC18:2143	SD40	1	2	248	25	14	10	2018	18.3598	21.3854	26.5592	32.5387	37.981	41.5436	45.7943	75.6998	110.336	121.889	143.975	186.255	239.987	296.43	346.84	382.476	394.745	402.524	420.332	443.461	467.202	486.847	497.686	515.756	553.289	566.999	595.268	0.0605106	0.103477	0.119589	0.108847	0.0712521	0.0850133	0.598111	0.692715	0.231069	0.441714	0.845603	1.07465	1.12885	1.00821
YC18:2144	LH223	1	2	120	25	14	9	2018	21.7407	24.2003	28.4063	33.2672	37.6915	40.5877	42.8023	56.7305	72.8618	79.2989	106.479	158.51	224.636	294.097	356.134	399.99	415.07	421.639	436.679	456.212	476.261	492.852	502.005	517.324	549.149	537.782	511.705	0.0491912	0.0841199	0.0972182	0.088486	0.0579234	0.0442932	0.278564	0.322625	0.128742	0.543593	1.04064	1.32251	1.38922	1.24075
YC18:2145	DKMBNA	1	2	111	26	14	8	2018	32.0764	34.7354	39.2824	44.5374	49.3204	52.4514	53.5711	57.9645	63.0527	66.1644	92.0317	141.551	204.484	270.591	329.632	371.37	385.72	391.473	404.646	421.754	439.315	453.846	461.864	459.229	452.131	444.677	428.748	0.0531795	0.09094	0.1051	0.0956601	0.0626196	0.0223954	0.0878669	0.101765	0.0622338	0.517346	0.99039	1.25865	1.32214	1.18084
YC18:2146	LH146Ht	1	2	23	23	14	7	2018	25.1492	27.3138	31.0155	35.2935	39.1873	41.7362	42.4347	44.2287	46.3064	48.8444	79.6774	138.703	213.717	292.514	362.891	412.641	429.75	437.41	454.947	477.723	501.103	520.448	531.122	543.069	567.29	562.159	549.975	0.0432928	0.0740333	0.0855609	0.0778758	0.0509779	0.0139711	0.0358791	0.0415541	0.0507591	0.616661	1.18052	1.50028	1.57595	1.40752
YC18:2147	I29	1	2	114	23	14	6	2018	26.1654	29.869	36.2024	43.522	50.1842	54.5452	56.6314	67.1564	79.3461	84.3771	107.582	152.005	208.461	267.763	320.729	358.171	371.019	372.172	374.814	378.244	381.766	384.679	386.287	402.244	436.736	433.269	424.275	0.0740725	0.126668	0.146392	0.133243	0.0872214	0.041724	0.210499	0.243795	0.100619	0.4641	0.888458	1.12911	1.18606	1.0593
YC18:2148	LH127	1	2	226	4	14	5	2018	NA	NA	NA	NA	NA	NA	NA	NA	NA	NA	NA	NA	NA	NA	NA	NA	NA	NA	NA	NA	NA	NA	NA	NA	NA	NA	NA	NA	NA	NA	NA	NA	NA	NA	NA	NA	NA	NA	NA	NA	NA
YC18:2149	NC262	1	2	174	17	14	4	2018	26.0827	28.129	31.6282	35.6723	39.3532	41.7627	42.5102	44.9356	47.7446	49.9506	72.0397	114.326	168.067	224.518	274.936	310.578	322.82	325.871	332.857	341.93	351.244	358.95	363.202	366.671	373.508	370.024	362.155	0.0409254	0.0699848	0.0808821	0.0736172	0.0481902	0.0149508	0.0485075	0.0561801	0.044121	0.441781	0.845732	1.07481	1.12902	1.00836
YC18:2150	PHR36	1	2	244	24	14	3	2018	43.178	45.1156	48.4291	52.2585	55.744	58.0256	59.684	72.4702	96.7104	129.358	167.368	207.692	247.286	283.102	312.094	331.217	337.534	347.347	369.813	398.991	428.941	453.724	467.398	488.425	531.921	529.763	523.243	0.0387528	0.0662695	0.0765883	0.0697091	0.045632	0.033168	0.255725	0.484805	0.652959	0.760188	0.806492	0.791869	0.716322	0.579849
YC18:2151	NK807	1	2	59	25	14	2	2018	25.9013	27.0096	28.905	31.0955	33.0893	34.3944	35.4028	41.7659	49.1354	52.815	77.0479	123.439	182.395	244.325	299.636	338.737	352.202	361.234	381.911	408.767	436.333	459.143	471.728	489.474	526.005	521.987	511.711	0.0221675	0.0379077	0.0438103	0.0398752	0.0261025	0.020167	0.127262	0.147391	0.0735907	0.484658	0.927814	1.17913	1.2386	1.10623
YC18:2152	PHW03	1	2	92	22	14	1	2018	43.1642	44.9663	48.048	51.6096	54.8513	56.9733	59.0372	72.9343	89.0295	95.3641	121.074	170.291	232.839	298.543	357.224	398.707	412.968	418.589	431.457	448.169	465.324	479.519	487.351	510.932	560.983	551.033	527.275	0.0360423	0.0616345	0.0712316	0.0648335	0.0424404	0.0412778	0.277942	0.321905	0.126692	0.514188	0.984345	1.25097	1.31407	1.17363
YC18:2153	CR 22 INBRED	1	2	66	18	15	1	2018	43.0125	43.3238	43.8563	44.4717	45.0318	45.3984	49.9018	87.0016	129.97	143.518	158.372	186.807	222.944	260.904	294.807	318.774	327.05	336.263	357.354	384.747	412.865	436.131	448.969	475.29	530.464	542.423	566.144	0.00622747	0.0106493	0.0123075	0.0112021	0.00733293	0.0900673	0.741996	0.859359	0.270969	0.297071	0.568703	0.722746	0.759199	0.678062
YC18:2154	PH207	1	2	252	27	15	2	2018	27.6124	28.6411	30.4002	32.4332	34.2836	35.4948	35.8011	36.4389	37.1776	39.0384	65.3301	115.662	179.627	246.819	306.829	349.252	363.871	375.283	401.408	435.34	470.169	498.989	514.891	532.73	568.902	571.705	576.291	0.0205735	0.0351819	0.04066	0.0370079	0.0242256	0.00612611	0.0127562	0.0147739	0.037215	0.525834	1.00664	1.27931	1.34383	1.20021
YC18:2155	PHK42	1	2	137	26	15	3	2018	43.806	43.4676	42.8891	42.2204	41.6118	41.2135	41.6905	46.315	51.6711	54.855	80.6197	129.943	192.626	258.47	317.278	358.85	373.173	383.835	408.245	439.947	472.489	499.416	514.273	526.528	550.713	551.428	551.973	-0.0067665	-0.0115712	-0.0133729	-0.0121717	-0.0079677	0.00953999	0.0924914	0.107121	0.0636786	0.515294	0.986462	1.25366	1.31689	1.17615
YC18:2156	N192	1	2	130	19	15	4	2018	26.1241	28.5769	32.7714	37.619	42.0312	44.9194	48.5365	74.2119	103.948	113.92	133.715	171.61	219.77	270.359	315.541	347.481	358.488	367.155	386.995	412.764	439.215	461.102	473.179	489.246	522.205	527.814	538.642	0.0490567	0.0838898	0.0969523	0.088244	0.057765	0.0723407	0.513508	0.594731	0.199426	0.395903	0.757904	0.963194	1.01177	0.903644
YC18:2157	LH222	1	2	54	21	15	5	2018	43.0125	43.3238	43.8563	44.4717	45.0318	45.3984	45.8233	48.7954	52.2376	54.775	79.1886	125.925	185.321	247.713	303.437	342.829	356.407	367.564	393.105	426.278	460.329	488.504	504.051	525.236	568.76	568.784	567.012	0.00622747	0.0106493	0.0123075	0.0112021	0.00733293	0.00849675	0.0594426	0.0688448	0.0507474	0.488272	0.934733	1.18792	1.24784	1.11448
YC18:2158	PHHV4	1	2	181	25	15	6	2018	30.4225	31.7812	34.1047	36.7899	39.234	40.8339	44.237	70.17	100.205	110.325	131.09	170.841	221.361	274.428	321.824	355.329	366.878	376.392	398.174	426.464	455.503	479.531	492.789	517.656	569.59	572.95	578.088	0.027174	0.0464692	0.0537049	0.0488811	0.0319978	0.068062	0.518661	0.600699	0.202392	0.415299	0.795036	1.01038	1.06135	0.947917
YC18:2159	NQ508	1	2	175	24	15	7	2018	27.5848	28.3424	29.638	31.1354	32.4982	33.3903	34.783	45.0184	56.8727	61.8555	85.8656	131.83	190.244	251.605	306.407	345.149	358.5	369.119	393.429	425.002	457.411	484.228	499.024	524.81	578.483	588.37	607.641	0.0151526	0.0259118	0.0299466	0.0272567	0.0178424	0.0278534	0.204708	0.237087	0.099656	0.480202	0.919283	1.16829	1.22721	1.09606
YC18:2160	PHR63	1	2	185	23	15	8	2018	34.9331	40.8241	52.4888	69.0732	89.7231	113.584	139.803	167.525	195.896	224.062	251.169	276.362	298.789	317.594	331.923	340.923	343.825	354.067	377.514	407.967	439.227	465.092	479.363	494.508	525.085	536.292	559.407	0.11782	0.233295	0.331687	0.412998	0.477226	0.524373	0.554437	0.567419	0.56332	0.542138	0.503874	0.448528	0.376101	0.286591
YC18:2161	Oh40B	1	2	132	21	15	9	2018	34.4155	34.7188	35.2375	35.8369	36.3825	36.7396	39.4205	61.2855	86.6089	95.5045	118.827	163.474	220.215	279.818	333.051	370.682	383.64	392.093	411.446	436.581	462.382	483.73	495.509	478.23	438.588	446.36	464.937	0.00606615	0.0103735	0.0119887	0.0109119	0.00714298	0.0536175	0.437299	0.506468	0.177914	0.466446	0.89295	1.13482	1.19206	1.06466
YC18:2162	SD102	1	2	139	22	15	10	2018	34.3741	34.2708	34.0943	33.8902	33.7045	33.5829	36.6587	62.5892	92.6213	102.747	123.616	163.568	214.341	267.675	315.309	348.983	360.569	366.745	380.885	399.251	418.102	433.7	442.307	454.487	479.566	483.76	491.839	-0.0020652	-0.0035316	-0.0040815	-0.0037149	-0.0024318	0.0615163	0.518611	0.600641	0.202506	0.417387	0.799034	1.01546	1.06668	0.952683
YC18:2163	A659	1	2	211	25	15	11	2018	35.3607	36.505	38.462	40.7236	42.7821	44.1295	44.7987	48.2567	52.2615	54.8048	76.6706	118.53	171.727	227.608	277.516	312.797	324.962	335.426	359.384	390.5	422.44	448.868	463.451	489.272	543.058	547.106	553.664	0.022887	0.0391382	0.0452323	0.0411696	0.0269498	0.013384	0.0691581	0.080097	0.0508663	0.437316	0.837183	1.06395	1.11761	0.998169
YC18:2164	PHBW8	1	2	134	11	15	12	2018	25.9426	27.4576	30.0482	33.0422	35.7673	37.5512	38.1398	40.2291	42.6489	44.8513	68.7108	114.387	172.434	233.41	287.869	326.367	339.569	339.46	339.21	338.885	338.551	338.275	338.123	318.478	275.704	285.953	310.056	0.0302988	0.0518128	0.0598805	0.054502	0.0356773	0.0117707	0.0417866	0.0483961	0.0440486	0.477189	0.913515	1.16096	1.21951	1.08918
YC18:2165	Pa405	1	2	178	>15	15	13	2018	39.6316	40.5089	42.0092	43.7432	45.3213	46.3544	46.9463	50.2571	54.0915	56.6645	79.8052	124.105	180.404	239.543	292.361	329.699	342.557	351.132	370.761	396.257	422.427	444.081	456.029	465.095	482.825	490.927	507.821	0.0175468	0.0300061	0.0346783	0.0315635	0.0206616	0.011838	0.0662156	0.0766891	0.0514595	0.462813	0.885995	1.12598	1.18277	1.05637
YC18:2166	PHT69	1	2	90	10	15	14	2018	30.2549	31.9094	34.7387	38.0085	40.9847	42.9329	43.2621	42.9201	42.524	44.0309	69.9931	119.694	182.858	249.207	308.466	350.357	364.765	371.484	386.867	406.847	427.355	444.324	453.688	466.818	493.84	490.679	482.665	0.0330899	0.0565857	0.0653966	0.0595227	0.0389639	0.00658378	-0.0068397	-0.0079215	0.0301373	0.519244	0.994024	1.26327	1.32699	1.18517
YC18:2167	912	1	2	38	>15	15	15	2018	49.9811	51.1933	53.2664	55.6623	57.8429	59.2704	61.8804	81.4517	104.119	112.023	131.972	170.161	218.694	269.675	315.208	347.396	358.467	363.657	375.541	390.975	406.818	419.927	427.16	435.259	451.678	451.585	450.693	0.0242454	0.0414611	0.047917	0.0436131	0.0285494	0.0522014	0.391425	0.453338	0.158091	0.398974	0.763782	0.970665	1.01962	0.910654
YC18:2168	B-28	1	2	214	>15	15	16	2018	23.507	26.4289	31.4257	37.2004	42.4565	45.8971	46.687	47.8276	49.1486	50.9127	72.9239	115.061	168.613	224.865	275.105	310.621	322.858	332.051	353.098	380.434	408.494	431.711	444.522	466.446	512.044	518.414	530.37	0.058439	0.0999342	0.115495	0.105121	0.0688128	0.0157972	0.0228121	0.0264204	0.0352831	0.440224	0.84275	1.07102	1.12504	1.00481
YC18:2169	NORTH 7	1	2	24	>15	15	17	2018	51.5681	51.4809	51.3319	51.1597	51.003	50.9004	52.9826	70.5684	90.9358	98.3297	120.914	164.149	219.095	276.813	328.361	364.802	377.342	384.267	400.12	420.71	441.845	459.333	468.982	482.702	510.961	504.164	488.185	-0.0017425	-0.0029799	-0.0034438	-0.0031345	-0.0020519	0.0416431	0.351716	0.407348	0.147879	0.45169	0.864701	1.09892	1.15435	1.03098
YC18:2170	PHJ90	1	2	182	>15	15	18	2018	33.7482	35.097	37.4036	40.0693	42.4956	44.0838	47.1604	70.3799	97.272	106.467	127.205	166.905	217.358	270.356	317.69	351.151	362.681	371.371	391.267	417.107	443.631	465.579	477.688	502.916	555.827	560.78	569.344	0.0269763	0.046131	0.053314	0.0485253	0.0317649	0.061532	0.46439	0.537843	0.183897	0.414758	0.793999	1.00907	1.05996	0.946681
YC18:2171	4F-306 108	1	2	146	>15	15	19	2018	37.0718	38.1365	39.9571	42.0612	43.9763	45.2299	45.6181	46.8738	48.3281	50.185	73.0526	116.83	172.465	230.906	283.101	319.999	332.672	335.843	343.101	352.528	362.204	370.211	374.629	379.53	389.459	406.421	442.928	0.021293	0.0364123	0.0420821	0.0383022	0.0250729	0.00776386	0.0251137	0.0290859	0.037137	0.457353	0.875543	1.1127	1.16882	1.0439
YC18:2172	911	1	2	12	>15	15	20	2018	34.512	35.764	37.9049	40.3792	42.6313	44.1055	46.4647	63.8627	84.0125	91.1561	110.758	148.283	195.972	246.066	290.807	322.435	333.327	340.735	357.696	379.724	402.336	421.045	431.369	450.205	489.495	484.072	470.622	0.0250392	0.0428186	0.0494858	0.045041	0.0294841	0.0471844	0.34796	0.402997	0.142872	0.392033	0.750497	0.953781	1.00189	0.894813
YC18:2173	Mo17	1	2	229	>15	15	21	2018	42.8544	44.1467	46.3567	48.9107	51.2353	52.757	54.3381	67.8239	93.3903	127.824	167.913	210.444	252.203	289.979	320.558	340.726	347.358	352.667	364.821	380.606	396.809	410.217	417.614	442.764	496.305	505.603	523.599	0.0258462	0.0441986	0.0510807	0.0464926	0.0304343	0.0316215	0.269715	0.511328	0.688682	0.801777	0.850614	0.835192	0.755511	0.611571
YC18:2174	C123	1	2	157	10	15	22	2018	25.0664	26.4179	28.7291	31.4001	33.8312	35.4226	37.0037	50.3515	75.6563	109.738	149.417	191.512	232.845	270.234	300.499	320.462	327.025	332.191	344.017	359.376	375.142	388.188	395.386	404.989	424.694	422.464	416.786	0.0270301	0.0462232	0.0534205	0.0486223	0.0318284	0.031622	0.266955	0.506096	0.681635	0.793573	0.84191	0.826646	0.74778	0.605314
YC18:2175	AQA3	1	2	16	>15	15	23	2018	33.5806	34.1271	35.0615	36.1414	37.1244	37.7678	41.5369	72.0528	107.395	119.086	140.041	180.157	231.138	284.691	332.521	366.333	377.948	381.04	388.12	397.314	406.753	414.562	418.871	421.468	426.395	421.115	409.415	0.0109288	0.0186889	0.021599	0.0196589	0.0128688	0.0753821	0.610316	0.706852	0.233807	0.419102	0.802315	1.01963	1.07106	0.956595
YC18:2176	A641	1	2	4	>15	15	24	2018	26.2482	29.9207	36.201	43.4591	50.0653	54.3898	57.9309	80.6885	107.046	116.12	137.434	178.236	230.091	284.562	333.211	367.602	379.403	380.49	382.98	386.213	389.532	392.278	393.794	396.988	403.69	399.99	391.655	0.0734507	0.125605	0.145163	0.132124	0.0864893	0.0708229	0.455152	0.527145	0.181475	0.42628	0.816057	1.0371	1.08941	0.97298
YC18:2177	DK4676A	1	2	108	>15	15	25	2018	28.4197	28.9342	29.814	30.8308	31.7563	32.3621	33.6342	43.3158	54.5288	59.4732	85.8822	136.439	200.689	268.18	328.459	371.071	385.713	390.386	401.084	414.979	429.241	441.042	447.554	454.561	468.725	471.978	478.465	0.0102899	0.0175964	0.0203363	0.0185097	0.0121166	0.0254421	0.193632	0.224259	0.0988881	0.52818	1.01113	1.28501	1.34982	1.20557
YC18:2178	W552	1	2	62	>15	15	26	2018	31.145	33.0984	36.4389	40.2996	43.8135	46.1137	48.7732	67.3705	88.9093	96.6664	119.555	163.373	219.059	277.554	329.798	366.73	379.433	385.439	399.188	417.046	435.377	450.544	458.913	471.732	498.242	496.627	492.001	0.039069	0.0668103	0.0772133	0.070278	0.0460043	0.053189	0.371946	0.430777	0.155141	0.457777	0.876354	1.11373	1.1699	1.04487
YC18:2179	PH207	1	2	251	>15	15	27	2018	36.9615	36.9419	36.9086	36.87	36.8348	36.8119	38.2738	50.5433	64.7536	70.4379	94.6017	140.86	199.648	261.401	316.555	355.544	368.956	375.585	390.762	410.473	430.706	447.447	456.684	470.989	500.591	506.809	519.103	-0.0003905	-0.0006678	-0.0007718	-0.0007025	-0.0004598	0.0292388	0.245391	0.284205	0.113687	0.483275	0.925167	1.17576	1.23506	1.10307
YC18:2180	MS211	1	2	232	>15	15	28	2018	34.6086	36.8092	40.5724	44.9215	48.88	51.4713	52.089	53.1395	54.3561	55.9442	75.6305	113.317	161.212	211.523	256.457	288.221	299.174	308.718	330.568	358.948	388.078	412.181	425.481	449.384	499.21	495.402	485.025	0.0440123	0.0752637	0.086983	0.0791701	0.0518252	0.0123549	0.0210087	0.0243316	0.0317626	0.393726	0.753737	0.957899	1.00621	0.898676
YC18:2181	R113	1	2	245	11	15	29	2018	34.6584	33.97	32.7928	31.4323	30.194	29.3834	29.5128	31.8831	34.6284	36.7056	57.0331	95.9473	145.402	197.351	243.748	276.547	287.844	295.592	313.332	336.373	360.023	379.592	390.39	397.646	411.627	426.264	457.54	-0.0137678	-0.0235438	-0.0272098	-0.0247658	-0.0162118	0.00258614	0.0474075	0.0549061	0.0415441	0.406549	0.778284	0.989096	1.03898	0.927944
YC18:2182	Va52	1	2	249	>15	15	30	2018	31.8764	32.5703	33.7569	35.1283	36.3765	37.1936	40.8271	69.9329	103.642	114.692	133.067	168.243	212.948	259.908	301.849	331.498	341.695	346.452	357.344	371.489	386.008	398.023	404.652	430.265	484.948	492.131	505.477	0.013878	0.0237323	0.0274276	0.024964	0.0163416	0.0726714	0.582115	0.674189	0.220988	0.367502	0.703534	0.894098	0.939193	0.83882
YC18:2183	A340	1	2	41	>15	15	31	2018	40.3699	40.0555	39.5177	38.8963	38.3307	37.9604	37.87	37.702	37.5074	38.9612	63.1278	109.392	168.187	229.947	285.107	324.101	337.515	344.228	359.598	379.56	400.05	417.005	426.36	451.978	506.21	517.479	539.736	-0.006289	-0.0107545	-0.0124291	-0.0113127	-0.0074053	-0.0018081	-0.0033596	-0.0038911	0.0290758	0.483332	0.925275	1.1759	1.23521	1.1032
YC18:2184	LH82	1	2	123	>15	15	32	2018	19.0982	20.9319	24.0677	27.6918	30.9904	33.1496	36.5415	61.4915	90.388	100.14	120.372	159.103	208.326	260.031	306.21	338.855	350.102	358.434	377.508	402.282	427.712	448.754	460.364	480.385	522.038	523.231	524.083	0.0366748	0.0627161	0.0724816	0.0659713	0.0431851	0.0678375	0.499001	0.577929	0.195038	0.404639	0.774628	0.984448	1.0341	0.923584
YC18:2185	LH172	1	2	53	>15	15	33	2018	38.7554	39.4693	40.6901	42.101	43.3852	44.2258	45.7827	60.3666	88.0148	125.253	168.606	214.6	259.76	300.611	333.68	355.491	362.66	367.965	380.11	395.885	412.077	425.475	432.868	442.722	462.94	459.37	450.749	0.0142781	0.0244164	0.0282183	0.0256837	0.0168127	0.0311382	0.291677	0.552964	0.744759	0.867063	0.919876	0.903199	0.81703	0.66137
YC18:2186	PHN66	1	2	183	>15	15	34	2018	26.1082	29.2494	34.621	40.8291	46.4795	50.1783	52.0587	61.9142	73.3285	78.0893	100.615	143.739	198.543	256.111	307.527	343.874	356.41	368.048	394.69	429.293	464.811	494.201	510.417	530.542	571.641	582.486	604.373	0.0628241	0.107433	0.124161	0.113009	0.0739763	0.0376078	0.197109	0.228286	0.0952155	0.450523	0.862468	1.09608	1.15136	1.02832
YC18:2187	A334	1	2	40	>15	15	35	2018	34.65	37.2571	41.7156	46.8682	51.5581	54.6281	55.0819	53.9998	52.7465	53.7825	76.2401	119.232	173.87	231.263	282.522	318.758	331.238	339.803	359.413	384.881	411.023	432.655	444.59	472.166	530.224	528.67	522.855	0.0521437	0.0891688	0.103053	0.0937969	0.0613999	0.00907649	-0.0216422	-0.0250654	0.0207199	0.449153	0.859844	1.09275	1.14786	1.02519
YC18:2188	ICI 441	1	2	163	>15	15	36	2018	34.581	36.5106	39.8103	43.6237	47.0947	49.3668	50.8559	59.7047	69.9531	74.253	94.8837	134.378	184.571	237.295	284.385	317.673	329.143	337.783	357.564	383.256	409.627	431.449	443.489	466.573	514.827	521.419	533.746	0.0385915	0.0659937	0.0762695	0.0694189	0.045442	0.0297818	0.176976	0.204969	0.0859972	0.412614	0.789896	1.00385	1.05448	0.941788
YC18:2189	Os420	1	2	238	>15	15	37	2018	32.732	33.386	34.5045	35.7971	36.9736	37.7438	39.2981	51.08	64.7254	70.1604	92.9891	136.692	192.232	250.573	302.679	339.514	352.204	361.522	382.856	410.564	439.005	462.538	475.523	503.977	563.771	576.758	602.522	0.013081	0.0223693	0.0258525	0.0235304	0.0154031	0.0310864	0.235637	0.272909	0.1087	0.456573	0.87405	1.1108	1.16683	1.04212
YC18:2190	IBB15	1	2	49	>15	15	38	2018	32.7044	33.0874	33.7423	34.4993	35.1882	35.6392	36.7514	45.3404	55.2881	59.7955	85.1603	133.718	195.428	260.25	318.145	359.072	373.154	380.611	397.685	419.86	442.622	461.456	471.848	493.517	538.968	540.387	541.572	0.00766015	0.0130993	0.015139	0.0137792	0.00901994	0.0222426	0.171781	0.198952	0.0901496	0.507294	0.971148	1.2342	1.29645	1.15789
YC18:2191	2FACC	1	2	145	>15	15	39	2018	36.168	36.7982	37.8758	39.1212	40.2548	40.9968	42.5217	56.9662	84.3502	121.232	164.171	209.726	254.454	294.915	327.668	349.27	356.383	363.636	380.239	401.803	423.938	442.253	452.359	476.588	527.666	532.159	539.801	0.0126035	0.0215527	0.0249086	0.0226713	0.0148408	0.0304967	0.28889	0.54768	0.737643	0.858779	0.911088	0.894569	0.809223	0.655051
YC18:2192	T242	1	2	9	>15	15	40	2018	41.1634	40.1993	38.5505	36.645	34.9107	33.7754	33.5922	33.8639	34.1785	35.7932	60.1416	106.753	165.991	228.216	283.791	323.078	336.606	345.397	365.525	391.667	418.5	440.704	452.955	473.111	514.95	512.081	504.081	-0.019283	-0.032975	-0.0381095	-0.0346865	-0.022706	-0.0036637	0.00543314	0.00629251	0.0322941	0.486968	0.932236	1.18475	1.2445	1.1115
YC18:2193	OH33	1	2	237	>15	15	41	2018	34.3921	34.4696	34.6139	34.8039	35.0183	35.2359	35.4355	35.5957	35.6955	37.5015	66.0286	120.64	190.044	262.948	328.061	374.091	389.934	399.249	420.575	448.274	476.705	500.231	513.211	539.334	594.049	613.907	654.841	0.00154926	0.0028869	0.00379989	0.00428824	0.00435193	0.00399098	0.00320538	0.00199514	0.0361202	0.570542	1.09223	1.38808	1.45809	1.30226
YC18:2194	PHTM9	1	2	30	>15	15	42	2018	33.6634	35.0229	37.3479	40.0349	42.4805	44.0814	45.4593	54.4446	64.851	69.6028	96.7189	148.629	214.6	283.899	345.791	389.544	404.588	410.952	425.522	444.445	463.868	479.94	488.808	510.409	555.969	550.724	537.397	0.0271915	0.046499	0.0537393	0.0489125	0.0320184	0.0275581	0.179705	0.208129	0.095035	0.542323	1.03821	1.31942	1.38597	1.23785
YC18:2195	ND247	1	2	57	14	15	43	2018	34.6638	37.4065	42.0966	47.5171	52.4508	55.6803	56.0093	53.6285	50.8712	51.4772	74.1214	117.471	172.562	230.432	282.118	318.655	331.234	339.085	357.059	380.404	404.366	424.194	435.134	437.876	441.997	438.033	429.231	0.0548541	0.0938038	0.10841	0.0986725	0.0645915	0.00657881	-0.0476147	-0.055146	0.0121185	0.452885	0.866989	1.10183	1.1574	1.03371
YC18:2196	CH753-4	1	2	46	>15	15	44	2018	24.2591	26.1248	29.3152	33.0024	36.3585	38.5553	38.8902	38.2003	37.4013	38.4785	59.46	99.6263	150.672	204.293	252.183	286.037	297.705	307.007	328.302	355.961	384.351	407.842	420.804	435.143	464.188	454.733	432.935	0.0373137	0.0638086	0.0737442	0.0671205	0.0439374	0.00669702	-0.0137973	-0.0159796	0.0215426	0.41963	0.803326	1.02092	1.07241	0.957801
YC18:2197	PHG80	1	2	241	>15	15	45	2018	22.7846	26.2099	32.0675	38.8372	44.9988	49.0322	51.7659	68.2298	87.2977	94.4359	119.033	166.12	225.961	288.821	344.962	384.65	398.308	405.905	423.297	445.885	469.072	488.257	498.843	512.141	539.32	557.184	594.931	0.0685073	0.117152	0.135393	0.123232	0.0806684	0.0546741	0.329277	0.381359	0.142763	0.491934	0.941742	1.19683	1.25719	1.12283
YC18:2198	A322	1	2	1	>15	15	46	2018	24.4936	28.6631	35.7933	44.0338	51.5341	56.4438	59.6799	78.9546	101.278	109.339	133.408	179.485	238.042	299.553	354.49	393.327	406.673	411.176	421.485	434.874	448.617	459.989	466.264	473.608	488.547	486.276	480.709	0.0833912	0.142604	0.164809	0.150006	0.0981944	0.0647217	0.385495	0.446469	0.161226	0.481378	0.921536	1.17115	1.23022	1.09874
YC18:2199	MS116	1	2	5	>15	15	47	2018	32.8147	34.2819	36.7909	39.6905	42.3297	44.0573	46.5681	64.8315	85.9837	93.632	116.597	160.56	216.431	275.12	327.537	364.592	377.323	381.024	389.499	400.506	411.804	421.153	426.311	442.596	477.201	482.455	492.442	0.0293437	0.0501795	0.0579928	0.0527839	0.0345526	0.0502157	0.365268	0.423044	0.152965	0.459296	0.879263	1.11743	1.17378	1.04834
YC18:2200	793	1	2	37	>15	15	48	2018	29.3373	30.4218	32.2763	34.4197	36.3705	37.6475	39.6158	54.0561	70.7804	77.148	100.429	144.998	201.639	261.136	314.275	351.84	364.76	370.818	384.686	402.698	421.186	436.484	444.925	469.187	520.617	519.772	515.777	0.0216899	0.0370911	0.0428665	0.0390162	0.0255402	0.0393659	0.288806	0.334487	0.127351	0.465623	0.891374	1.13282	1.18995	1.06278
YC18:2201	A239	1	2	204	24	16	48	2018	28.3507	28.1876	27.9087	27.5863	27.2929	27.1008	30.5332	59.5597	93.1774	104.179	122.217	156.749	200.635	246.734	287.906	317.011	327.048	335.98	356.428	382.986	410.247	432.803	445.249	468.688	517.647	523.492	534.163	-0.0032623	-0.0055787	-0.0064473	-0.0058682	-0.0038414	0.0686482	0.58053	0.672354	0.220028	0.360766	0.69064	0.877711	0.92198	0.823446
YC18:2202	CR1HT	1	2	119	4	16	47	2018	NA	NA	NA	NA	NA	NA	NA	NA	NA	NA	NA	NA	NA	NA	NA	NA	NA	NA	NA	NA	NA	NA	NA	NA	NA	NA	NA	NA	NA	NA	NA	NA	NA	NA	NA	NA	NA	NA	NA	NA	NA
YC18:2203	LH149	1	2	51	27	16	46	2018	22.5914	24.9637	29.0205	33.7089	37.9762	40.7696	45.385	79.5655	119.152	132.137	153.849	195.415	248.24	303.729	353.287	388.321	400.361	404.354	413.496	425.37	437.558	447.643	453.208	471.167	509.353	505.238	494.682	0.0474456	0.0811348	0.0937682	0.0853459	0.0558679	0.0923089	0.68361	0.791739	0.259686	0.434251	0.831316	1.05649	1.10978	0.991173
YC18:2204	W604S	1	2	192	22	16	45	2018	23.3691	24.9358	27.615	30.7114	33.5296	35.3745	35.6604	35.1207	34.4955	35.9653	62.4108	113.037	177.376	244.961	305.322	347.993	362.659	367.917	379.954	395.587	411.633	424.911	432.237	450.511	489.083	490.775	492.843	0.0313346	0.053584	0.0619275	0.0563652	0.0368969	0.00571847	-0.0107951	-0.0125026	0.0293961	0.528909	1.01253	1.28679	1.35169	1.20723
YC18:2205	792	1	2	197	11	16	44	2018	25.8461	26.4124	27.3808	28.4999	29.5186	30.1854	31.5622	44.6105	69.3475	102.665	141.453	182.604	223.009	259.559	289.146	308.66	315.058	317.11	321.808	327.91	334.174	339.357	342.216	366.389	418.571	417.883	414.198	0.0113257	0.0193677	0.0223834	0.0203729	0.0133362	0.0275355	0.260966	0.494741	0.666342	0.775768	0.823021	0.808099	0.731003	0.591733
YC18:2206	A635	1	2	209	24	16	43	2018	36.0852	35.9023	35.5894	35.2278	34.8987	34.6833	34.5747	34.009	33.3539	34.6201	57.9503	102.613	159.373	218.996	272.247	309.891	322.872	334.398	360.787	395.06	430.24	459.349	475.411	493.198	529.231	522.813	507.331	-0.0036592	-0.0062574	-0.0072318	-0.0065822	-0.0043087	-0.0021705	-0.0113139	-0.0131034	0.0253242	0.466604	0.893251	1.1352	1.19246	1.06502
YC18:2207	A634	1	2	148	19	16	42	2018	38.5898	37.6775	36.1173	34.3142	32.673	31.5987	31.4869	32.2591	33.1534	34.8734	58.183	102.806	159.517	219.087	272.291	309.902	322.869	333.861	359.026	391.711	425.26	453.021	468.338	481.682	508.161	518.284	539.21	-0.0182472	-0.0312037	-0.0360625	-0.0328233	-0.0214863	-0.0022357	0.0154432	0.0178859	0.0344002	0.466193	0.892466	1.13421	1.19141	1.06408
YC18:2208	CS405	1	2	47	25	16	41	2018	39.6793	38.4915	36.4604	34.1129	31.9763	30.5777	30.4347	31.4609	32.6494	34.5181	58.8237	105.354	164.487	226.603	282.081	321.299	334.813	345.158	368.843	399.605	431.182	457.309	471.726	492.663	535.838	540.6	549.156	-0.0237555	-0.0406233	-0.0469487	-0.0427318	-0.0279725	-0.0028606	0.0205237	0.0237699	0.0373738	0.486114	0.930601	1.18267	1.24232	1.10955
YC18:2209	ICI 193	1	2	70	24	16	40	2018	37.7635	37.1783	36.1776	35.021	33.9684	33.2793	35.5822	55.9474	79.5338	88.0704	113.809	163.081	225.7	291.476	350.224	391.753	406.032	411.945	425.481	443.063	461.109	476.042	484.281	502.854	541.925	555.239	582.585	-0.011704	-0.0200146	-0.0231311	-0.0210534	-0.0137817	0.0460583	0.407304	0.471729	0.170732	0.514764	0.985447	1.25237	1.31554	1.17494
YC18:2210	PHBA6	1	2	180	27	16	39	2018	29.2842	29.8469	30.8092	31.9214	32.9337	33.5963	35.8421	53.5807	74.1252	81.8983	109.716	162.969	230.647	301.739	365.232	410.117	425.558	433.362	451.226	474.428	498.245	517.952	528.825	558.346	620.821	627.619	639.801	0.0112547	0.0192462	0.0222431	0.0202452	0.0132526	0.0449156	0.354773	0.410889	0.155463	0.556354	1.06507	1.35356	1.42183	1.26987
YC18:2211	MEF156-55-2	1	2	124	18	16	38	2018	29.1177	28.72	28.0401	27.2542	26.5389	26.0707	27.7582	42.6229	59.8387	66.1865	86.8424	126.385	176.639	229.428	276.574	309.904	321.366	326.589	338.546	354.076	370.017	383.208	390.486	408.214	445.607	446.938	448.269	-0.0079528	-0.0135997	-0.0157173	-0.0143056	-0.0093645	0.0337502	0.297294	0.344317	0.126956	0.413118	0.790859	1.00508	1.05577	0.942937
YC18:2212	29MIBZ2	1	2	39	26	16	37	2018	36.9615	36.9419	36.9086	36.87	36.8348	36.8119	41.5583	81.3118	127.353	142.024	160.392	195.556	240.245	287.187	329.113	358.751	368.946	373.875	385.16	399.817	414.862	427.311	434.18	451.958	489.528	488.669	485.227	-0.0003905	-0.0006678	-0.0007718	-0.0007025	-0.0004598	0.0949297	0.795069	0.920827	0.293418	0.367367	0.703277	0.893771	0.93885	0.838513
YC18:2213	MS132	1	2	231	22	16	36	2018	41.1744	40.3187	38.8554	37.1642	35.6249	34.6172	37.366	61.9686	90.4625	100.096	120.332	159.07	208.301	260.015	306.202	338.853	350.093	356.964	372.694	393.125	414.096	431.449	441.024	454.182	481.229	485.536	493.78	-0.0171146	-0.029267	-0.0338241	-0.030786	-0.0201527	0.054976	0.492051	0.56988	0.192678	0.404709	0.774762	0.984619	1.03428	0.923745
YC18:2214	PHJR5	1	2	84	25	16	35	2018	30.1584	30.8642	32.0712	33.4662	34.7359	35.567	36.6365	44.2643	53.0987	57.4502	85.5502	139.344	207.709	279.521	343.659	389	404.592	411.566	427.53	448.265	469.549	487.16	496.877	515.754	555.236	564.805	583.982	0.0141168	0.0241406	0.0278995	0.0253936	0.0166228	0.0213892	0.152557	0.176687	0.0870305	0.562	1.07588	1.36729	1.43626	1.28276
YC18:2215	PHG71	1	2	60	24	16	34	2018	22.5618	24.6427	28.2012	32.3137	36.0569	38.5072	38.8381	37.7126	36.4089	37.9875	69.3601	129.419	205.745	285.922	357.529	408.15	425.545	431.177	444.07	460.815	478.003	492.226	500.073	511.082	533.739	540.134	553.105	0.0416181	0.0711695	0.0822512	0.0748634	0.049006	0.00661839	-0.0225113	-0.026072	0.0315718	0.627452	1.20117	1.52653	1.60352	1.43215
YC18:2216	IBB14	1	2	48	>15	16	33	2018	38.6588	38.4241	38.0226	37.5587	37.1364	36.86	38.2774	50.5776	64.8232	70.6864	97.5452	148.963	214.308	282.948	344.253	387.591	402.472	405.608	412.787	422.111	431.682	439.601	443.971	433.938	411.339	502.606	702.223	-0.004695	-0.0080287	-0.0092788	-0.0084454	-0.0055284	0.0283491	0.246002	0.284913	0.117265	0.537175	1.02835	1.3069	1.37281	1.2261
YC18:2217	LH209	1	2	169	24	16	32	2018	25.7495	25.3672	24.7133	23.9576	23.2698	22.8196	26.6019	58.9668	96.451	108.745	129.299	168.646	218.65	271.177	318.09	351.254	362.675	370.494	388.395	411.645	435.51	455.257	466.152	483.766	520.295	524.491	532.095	-0.0076474	-0.0130775	-0.0151138	-0.0137562	-0.0090049	0.0756469	0.647299	0.749684	0.245885	0.411069	0.786937	1.00009	1.05053	0.938261
YC18:2218	PHK76	1	2	243	6	16	31	2018	NA	NA	NA	NA	NA	NA	NA	NA	NA	NA	NA	NA	NA	NA	NA	NA	NA	NA	NA	NA	NA	NA	NA	NA	NA	NA	NA	NA	NA	NA	NA	NA	NA	NA	NA	NA	NA	NA	NA	NA	NA
YC18:2219	CI 40H	1	2	158	23	16	30	2018	22.5066	24.0454	26.6769	29.7181	32.4862	34.2982	36.9691	56.4387	78.9879	86.9107	107.705	147.512	198.101	251.242	298.704	332.256	343.8	349.995	364.177	382.597	401.504	417.148	425.78	449.209	498.79	511.312	536.492	0.0307764	0.0526294	0.0608243	0.0553611	0.0362396	0.0534191	0.389392	0.450983	0.158456	0.415877	0.796142	1.01179	1.06282	0.949235
YC18:2220	C103	1	2	218	>15	16	29	2018	34.312	33.5989	32.3795	30.9701	29.6874	28.8477	30.0531	44.2997	71.3085	107.685	150.036	194.966	239.081	278.988	311.292	332.598	339.6	344.476	355.638	370.135	385.017	397.33	404.124	408.793	417.815	420.194	424.996	-0.0142622	-0.0243892	-0.0281868	-0.025655	-0.0167939	0.0241084	0.284932	0.540175	0.727535	0.847011	0.898603	0.88231	0.798134	0.646074
YC18:2221	B76	1	2	153	26	16	28	2018	29.3925	31.0191	33.8006	37.0153	39.9412	41.8565	44.5074	63.6446	85.8088	93.6164	114.376	154.119	204.626	257.681	305.065	338.563	350.105	359.005	379.379	405.84	433.002	455.477	467.878	481.209	508.152	516.847	534.646	0.0325317	0.0556311	0.0642934	0.0585186	0.0383066	0.0530173	0.382744	0.443284	0.156153	0.415201	0.794848	1.01015	1.06109	0.947693
YC18:2222	Q381	1	2	138	24	16	27	2018	33.5668	33.9777	34.6804	35.4925	36.2317	36.7156	38.2472	50.2942	64.2467	69.7844	92.8132	136.899	192.926	251.778	304.342	341.499	354.286	361.41	377.719	398.9	420.642	438.633	448.559	470.835	517.687	519.661	521.993	0.00821837	0.0140539	0.0162422	0.0147833	0.00967725	0.0306324	0.24094	0.27905	0.110754	0.460576	0.881712	1.12054	1.17705	1.05126
YC18:2223	A71	1	2	150	21	16	26	2018	28.775	32.7805	39.6302	47.5465	54.7518	59.4684	61.8777	74.5418	89.2091	94.8858	116.782	158.699	211.97	267.928	317.905	353.236	365.377	369.416	378.664	390.674	403.003	413.204	418.832	439.989	485.131	497.399	522.211	0.0801109	0.136994	0.158326	0.144105	0.0943318	0.0481875	0.253282	0.293344	0.113535	0.437921	0.838342	1.06542	1.11916	0.999551
YC18:2224	ZS635	1	2	94	23	16	25	2018	32.6906	32.9381	33.3613	33.8504	34.2956	34.587	37.2403	58.9793	84.1567	92.9905	116.007	160.07	216.067	274.889	327.425	364.563	377.349	385.398	403.823	427.754	452.318	472.644	483.859	499.261	530.916	545.296	575.271	0.00494971	0.0084643	0.00978226	0.00890362	0.00582836	0.0530666	0.434779	0.503549	0.176675	0.460335	0.881251	1.11995	1.17644	1.05071
YC18:2225	ICI 986	1	2	225	21	16	24	2018	30.117	30.4163	30.928	31.5195	32.0579	32.4103	32.9544	36.9478	41.5727	44.3089	66.3456	108.532	162.145	218.463	268.761	304.318	316.579	327.406	352.193	384.385	417.429	444.772	459.859	470.104	489.87	505.191	537.711	0.00598549	0.0102355	0.0118293	0.0107668	0.007048	0.0108835	0.0798666	0.0924993	0.0547226	0.440734	0.843728	1.07227	1.12635	1.00597
YC18:2226	A682	1	2	102	>15	16	23	2018	30.9105	30.5601	29.9608	29.2683	28.6379	28.2253	29.6891	45.7855	76.3013	117.402	165.251	216.015	265.859	310.948	347.446	371.519	379.41	381.654	386.793	393.466	400.316	405.985	409.112	426.114	462.627	464.302	466.419	-0.0070085	-0.011985	-0.0138511	-0.012607	-0.0082526	0.0292755	0.321929	0.610316	0.822004	0.956994	1.01528	0.996877	0.901771	0.729966
YC18:2227	OQ603	1	2	133	26	16	22	2018	26.7223	27.4521	28.6999	30.1421	31.4547	32.314	36.7834	72.816	114.548	128.087	148.602	187.875	237.786	290.214	337.039	370.14	381.55	390.917	412.362	440.215	468.806	492.462	505.516	519.821	548.779	548.28	545.981	0.0145944	0.0249573	0.0288433	0.0262526	0.0171851	0.089388	0.720653	0.83464	0.270788	0.410296	0.785458	0.998212	1.04856	0.936497
YC18:2228	PHKE6	1	2	85	27	16	21	2018	45.5998	45.9949	46.6706	47.4514	48.1622	48.6274	50.2861	63.4256	78.6435	84.4996	106.676	149.131	203.086	259.761	310.38	346.163	358.472	364.568	378.522	396.646	415.25	430.644	439.138	457.663	496.586	503.998	518.502	0.00790213	0.0135131	0.0156172	0.0142145	0.00930487	0.0331731	0.262791	0.304357	0.117121	0.443538	0.849095	1.07909	1.13351	1.01237
YC18:2229	B87	1	2	105	26	16	20	2018	29.2476	29.4512	29.7994	30.2018	30.568	30.8078	34.2451	62.6259	95.4957	106.288	124.495	159.35	203.646	250.176	291.733	321.11	331.241	340.187	360.668	387.269	414.574	437.167	449.633	469.072	509.313	521.041	544.884	0.00407205	0.00696345	0.00804772	0.00732487	0.0047949	0.0687454	0.567616	0.657397	0.215846	0.364139	0.697096	0.885916	0.930599	0.831144
YC18:2230	A208	1	2	65	16	16	19	2018	31.0484	32.0532	33.7715	35.7573	37.5647	38.7479	39.4859	43.7804	48.7543	51.7567	76.4147	123.619	183.61	246.626	302.907	342.694	356.369	361.251	372.428	386.945	401.845	414.175	420.978	439.2	477.749	474.67	466.354	0.0200959	0.0343652	0.0397162	0.0361489	0.0236633	0.0147595	0.0858912	0.0994768	0.0600496	0.493159	0.944088	1.19981	1.26032	1.12563
YC18:2231	6F629	1	2	203	19	16	18	2018	25.0526	26.2686	28.348	30.7512	32.9385	34.3704	37.9014	65.1724	96.7569	107.252	126.738	164.043	211.451	261.251	305.729	337.171	348	355.356	372.198	394.073	416.526	435.105	445.356	467.765	514.849	522.767	538.029	0.0243197	0.0415881	0.0480638	0.0437467	0.0286368	0.0706216	0.54542	0.63169	0.209896	0.38973	0.746086	0.948176	0.995999	0.889555
YC18:2232	W602S	1	2	191	19	16	17	2018	51.4715	50.4357	48.6645	46.6174	44.7542	43.5346	44.6957	59.2331	86.7932	123.913	167.128	212.975	257.991	298.712	331.676	353.417	360.546	363.009	368.647	375.969	383.485	389.705	393.136	409.396	444.239	456.955	483.175	-0.0207156	-0.035425	-0.040941	-0.0372636	-0.024393	0.0232222	0.290748	0.551202	0.742387	0.864302	0.916947	0.900322	0.814428	0.659263
YC18:2233	IBC2	1	2	69	27	16	16	2018	32.6492	32.4901	32.2181	31.9037	31.6175	31.4302	35.3854	68.7785	107.453	120.043	139.733	177.426	225.33	275.649	320.59	352.36	363.324	374.376	399.68	432.544	466.277	494.19	509.591	522.01	546.457	555.129	572.984	-0.0031816	-0.0054408	-0.0062879	-0.0057231	-0.0037464	0.0791032	0.667863	0.7735	0.251799	0.393794	0.753866	0.958063	1.00638	0.89883
YC18:2234	NS501	1	2	131	26	16	15	2018	51.6922	52.8248	54.7615	56.9999	59.0372	60.3708	61.8948	75.1582	100.303	134.169	173.597	215.426	256.497	293.65	323.724	343.56	350.107	359.215	380.069	407.154	434.955	457.959	470.652	482.257	505.392	504.905	502.875	0.0226514	0.0387353	0.0447667	0.0407458	0.0266724	0.0304808	0.265267	0.502895	0.677325	0.788555	0.836586	0.821418	0.743051	0.601486
YC18:2235	LH38	1	2	121	13	16	14	2018	21.7545	24.3496	28.7873	33.9161	38.5842	41.6399	43.6823	58.9417	87.8706	126.834	172.195	220.319	267.571	310.315	344.915	367.737	375.194	373.706	370.298	365.872	361.329	357.57	355.495	373.468	412.977	414.296	415.512	0.0519017	0.088755	0.102575	0.0933616	0.061115	0.0408479	0.305188	0.578578	0.779258	0.907228	0.962488	0.945037	0.854877	0.692006
YC18:2236	B73	1	2	259	>15	16	13	2018	36.5902	37.9905	40.385	43.1524	45.6712	47.32	50.9358	78.571	110.577	121.273	142.001	181.68	232.107	285.077	332.386	365.83	377.373	389.197	416.266	451.424	487.512	517.373	533.849	555.511	599.915	616.459	650.61	0.0280052	0.0478906	0.0553476	0.0503763	0.0329766	0.0723163	0.552703	0.640126	0.213924	0.414541	0.793584	1.00854	1.05941	0.946186
YC18:2237	SD101	1	2	189	>15	16	12	2018	28.4886	29.6807	31.7193	34.0753	36.2197	37.6234	41.6689	73.2887	109.91	121.98	143.006	183.258	234.413	288.148	336.14	370.067	381.748	389.228	406.354	428.596	451.428	470.319	480.743	491.293	512.513	516.259	523.524	0.0238421	0.0407715	0.04712	0.0428876	0.0280745	0.0809091	0.632396	0.732424	0.241406	0.420524	0.805038	1.0231	1.0747	0.959842
YC18:2238	B73	1	2	260	>15	16	11	2018	38.7691	39.6186	41.0711	42.7499	44.2779	45.2781	48.6278	75.067	105.688	116.236	141.105	188.711	249.213	312.766	369.528	409.653	423.472	432.789	454.121	481.826	510.265	533.797	546.781	568.64	614.065	613.955	611.812	0.0169886	0.0290515	0.0335751	0.0305593	0.0200043	0.0669937	0.528784	0.612423	0.210966	0.497362	0.952135	1.21004	1.27107	1.13522
YC18:2239	MS153	1	2	127	>15	16	10	2018	31.8419	32.197	32.8042	33.506	34.1448	34.5629	38.2774	68.6938	103.921	115.751	139.47	184.878	242.586	303.204	357.344	395.616	408.774	414.086	426.247	442.042	458.254	471.669	479.071	504.312	558.05	558.609	557.574	0.00710193	0.0121447	0.0140358	0.0127751	0.00836263	0.0742887	0.60833	0.704551	0.236588	0.474391	0.90816	1.15415	1.21236	1.08279
YC18:2240	DK3IIH6	1	2	159	>15	16	9	2018	29.3394	30.4442	32.3335	34.517	36.5044	37.8053	41.2194	67.7192	98.4106	108.52	126.037	159.571	202.189	246.956	286.939	315.204	324.939	331.738	347.302	367.517	388.267	405.437	414.911	419.894	429.146	443.629	474.768	0.0220965	0.0377863	0.04367	0.0397475	0.0260189	0.0682811	0.529997	0.613828	0.202187	0.350344	0.670687	0.852353	0.895343	0.799656
YC18:2241	INBRED 2-687	1	2	164	>15	16	8	2018	31.9936	33.8395	36.996	40.644	43.9643	46.1378	47.7451	60.2125	83.8484	115.682	152.744	192.063	230.67	265.593	293.862	312.508	318.655	326.115	343.194	365.376	388.145	406.986	417.381	438.804	483.719	499.981	533.499	0.0369168	0.0631299	0.0729598	0.0664065	0.0434701	0.0321465	0.249349	0.472717	0.636679	0.741234	0.786383	0.772126	0.698462	0.565391
YC18:2242	A627	1	2	207	>15	16	7	2018	27.0534	31.0356	37.8455	45.7157	52.8791	57.5682	58.947	63.0306	67.7602	70.5322	92.652	134.997	188.813	245.342	295.831	331.522	343.823	353.789	376.604	406.236	436.652	461.82	475.707	494.166	532.029	543.351	566.409	0.079645	0.136198	0.157405	0.143267	0.0937832	0.0275746	0.0816729	0.0945913	0.0554409	0.442396	0.846909	1.07631	1.13059	1.00976
YC18:2243	A401	1	2	206	>15	16	6	2018	26.4005	32.974	45.9903	64.4962	87.5387	114.165	143.421	174.355	206.013	237.442	267.69	295.803	320.828	341.811	357.801	367.844	371.031	374.271	381.686	391.318	401.204	409.384	413.898	429.986	464.271	478.578	508.284	0.131472	0.260325	0.370118	0.460849	0.532519	0.585128	0.618676	0.633163	0.628588	0.604952	0.562255	0.500497	0.419677	0.319796
YC18:2244	PHB47	1	2	179	>15	16	5	2018	43.0263	43.4731	44.2374	45.1206	45.9245	46.4507	48.6334	66.061	86.2452	93.6726	117.652	163.558	221.899	283.181	337.915	376.607	389.933	399.134	420.199	447.557	475.64	498.877	511.698	530.803	570.255	571.713	573.233	0.00893791	0.0152844	0.0176643	0.0160777	0.0105245	0.0436539	0.348552	0.403683	0.148548	0.479594	0.91812	1.16681	1.22566	1.09467
YC18:2245	A648	1	2	210	>15	16	4	2018	20.3678	26.7766	39.4665	57.5084	79.9731	105.932	134.454	164.613	195.477	226.118	255.608	283.016	307.413	327.871	343.46	353.251	356.393	365.169	385.26	411.354	438.139	460.302	472.531	489.687	524.994	535.121	555.687	0.128175	0.253798	0.360838	0.449295	0.519168	0.570458	0.603165	0.617288	0.612828	0.589785	0.548158	0.487948	0.409155	0.311778
YC18:2246	B73	1	2	256	>15	16	3	2018	36.6454	38.5877	41.9093	45.748	49.2419	51.5291	54.172	72.6522	94.0553	101.905	126.915	174.794	235.641	299.558	356.643	396.998	410.9	420.973	444.034	473.986	504.731	530.171	544.207	567.802	616.829	612.774	601.892	0.038847	0.0664307	0.0767746	0.0698786	0.0457429	0.0528593	0.369603	0.428063	0.156997	0.500203	0.957573	1.21695	1.27833	1.14171
YC18:2247	A632	1	2	208	>15	16	2	2018	26.4343	33.3719	47.109	66.6396	90.958	119.058	149.935	182.582	215.993	249.163	281.085	310.755	337.165	359.311	376.186	386.785	390.182	398.936	418.976	445.004	471.722	493.829	506.027	534.338	593.955	601.492	615.402	0.138752	0.274741	0.390613	0.486368	0.562007	0.617529	0.652935	0.668224	0.663396	0.638451	0.593389	0.528211	0.442916	0.337505
YC18:2248	W614S	1	2	144	>15	16	1	2018	42.4831	42.9989	43.8809	44.9002	45.828	46.4353	46.8232	49.1037	51.745	54.3147	83.0079	137.937	207.745	281.074	346.566	392.864	408.783	415.532	430.983	451.05	471.648	488.692	498.096	508.923	530.918	525.215	511.879	0.0103153	0.0176398	0.0203865	0.0185554	0.0121464	0.00775809	0.045611	0.0528254	0.0513938	0.573865	1.09859	1.39616	1.46658	1.30984
YC18:2249	2369	1	2	198	11	17	1	2018	42.2052	43.0307	44.4425	46.074	47.559	48.5311	49.9928	63.3216	88.5904	122.624	162.246	204.282	245.555	282.891	313.114	333.047	339.599	344.366	355.279	369.452	384	396.038	402.681	401.806	398.777	395.486	388.45	0.016511	0.0282348	0.0326312	0.0297003	0.019442	0.0292328	0.266576	0.505376	0.680666	0.792445	0.840713	0.82547	0.746717	0.604453
YC18:2250	A679	1	2	44	>15	17	2	2018	22.5385	24.8969	28.9299	33.5909	37.8332	40.6103	41.5061	44.5883	48.1579	50.9008	78.0038	129.889	195.828	265.093	326.955	370.687	385.739	394.562	414.763	441	467.931	490.215	502.511	506.843	514.197	516.569	521.424	0.0471682	0.0806604	0.0932199	0.0848469	0.0555412	0.0179168	0.0616428	0.071393	0.0548586	0.542059	1.0377	1.31878	1.38529	1.23725
YC18:2251	LH132 - FILL B73	1	2	FILL	>15	17	3	2018	43.0676	43.9211	45.3806	47.0673	48.6025	49.6075	50.5608	56.9404	64.3291	68.1594	94.7136	145.548	210.152	278.015	338.624	381.471	396.219	404.963	424.982	450.982	477.67	499.754	511.939	524.336	549.281	558.728	578.246	0.0170692	0.0291894	0.0337345	0.0307044	0.0200993	0.0190661	0.127592	0.147774	0.0766058	0.531085	1.01669	1.29208	1.35725	1.2122
YC18:2252	L 155	1	2	115	>15	17	4	2018	25.9564	27.6069	30.4293	33.6912	36.66	38.6035	39.8448	47.143	55.5956	59.6013	83.9636	130.602	189.873	252.134	307.74	347.05	360.589	369.96	391.414	419.279	447.881	471.547	484.606	500.697	533.543	529.599	519.637	0.0330093	0.0564478	0.0652372	0.0593776	0.0388689	0.024827	0.145964	0.169052	0.0801142	0.487245	0.932767	1.18542	1.24521	1.11213
YC18:2253	DKFAPW	1	2	160	>15	17	5	2018	34.5672	36.3613	39.4292	42.9748	46.202	48.3145	49.4281	55.3882	62.291	65.8312	90.0285	136.351	195.221	257.06	312.29	351.333	364.761	370.903	384.965	403.229	421.976	437.488	446.047	458.969	485.67	494.36	512.155	0.035881	0.0613587	0.0709128	0.0645434	0.0422504	0.022271	0.119202	0.138056	0.0708045	0.483946	0.926451	1.1774	1.23678	1.1046
YC18:2254	A649	1	2	100	>15	17	6	2018	17.827	24.6441	38.1425	57.3339	81.23	108.842	139.182	171.262	204.093	236.687	268.055	297.209	323.161	344.922	361.504	371.919	375.215	377.007	381.109	386.437	391.906	396.432	398.929	414.659	448.509	444.467	434.249	0.136342	0.269969	0.383828	0.477921	0.552246	0.606804	0.641594	0.656617	0.651873	0.627362	0.583083	0.519037	0.435223	0.331643
YC18:2255	CM105	1	2	18	>15	17	7	2018	26.0392	28.5028	32.7157	37.5846	42.0161	44.917	49.7458	85.5401	126.996	140.656	164.396	209.842	267.598	328.268	382.453	420.758	433.914	437.022	444.139	453.382	462.87	470.72	475.052	483.083	499.847	491.207	471.699	0.0492719	0.0842579	0.0973776	0.0886311	0.0580184	0.0965747	0.715887	0.82912	0.273199	0.474793	0.908929	1.15513	1.21339	1.08371
YC18:2256	LH119	1	2	143	>15	17	8	2018	25.2457	28.359	33.6829	39.8358	45.4361	49.102	52.3434	73.6394	98.3038	107.054	131.138	177.244	235.839	297.389	352.361	391.222	404.568	407.575	414.46	423.402	432.581	440.175	444.366	461.917	499.447	499.992	499.607	0.0622659	0.106478	0.123058	0.112005	0.073319	0.0648277	0.42592	0.493289	0.174996	0.481685	0.922123	1.1719	1.231	1.09944
YC18:2257	B85	1	2	104	>15	17	9	2018	25.8875	26.8603	28.524	30.4466	32.1966	33.3422	34.9943	46.9979	60.9001	66.4822	90.4571	136.354	194.683	255.953	310.676	349.36	362.665	368.779	382.778	400.959	419.622	435.064	443.584	438.162	424.903	431.442	446.232	0.019457	0.0332727	0.0384536	0.0349997	0.022911	0.0330424	0.240072	0.278045	0.111641	0.479498	0.917937	1.16657	1.22541	1.09445
YC18:2258	LH54	1	2	122	>15	17	10	2018	27.6538	29.089	31.5434	34.3799	36.9616	38.6516	39.5629	44.502	50.2224	53.4673	78.4959	126.41	187.302	251.265	308.393	348.777	362.663	368.497	381.852	399.198	417.003	431.736	439.865	453.174	480.793	500.177	541.215	0.0287048	0.0490869	0.0567302	0.0516347	0.0338003	0.0182257	0.0987828	0.114407	0.0648982	0.500571	0.958278	1.21784	1.27927	1.14255
YC18:2259	CH711-10	1	2	45	>15	17	11	2018	34.5672	36.3613	39.4292	42.9748	46.202	48.3145	51.4376	74.2127	100.59	109.681	131.177	172.328	224.625	279.56	328.624	363.309	375.242	381.467	395.717	414.226	433.224	448.944	457.618	479.654	526.195	540.716	570.375	0.035881	0.0613587	0.0709128	0.0645434	0.0422504	0.0624615	0.455501	0.527549	0.181821	0.429917	0.823019	1.04595	1.0987	0.981281
YC18:2260	MS225	1	2	78	>15	17	12	2018	25.984	27.9055	31.1914	34.989	38.4454	40.708	42.4914	53.818	66.9361	72.132	93.6132	134.736	186.998	241.895	290.926	325.587	337.519	344.947	361.952	384.037	406.707	425.465	435.816	458.992	507.733	519.002	541.492	0.0384301	0.0657178	0.0759507	0.0691288	0.0452521	0.0356679	0.226532	0.262363	0.103917	0.429624	0.822459	1.04524	1.09795	0.980613
YC18:2261	B14A	2	2	302	>15	17	13	2018	41.2633	41.2803	41.3094	41.3431	41.3737	41.3938	42.1186	48.1521	55.1399	58.7093	82.9741	129.426	188.46	250.471	305.855	345.008	358.472	364.477	378.224	396.079	414.407	429.572	437.94	457.71	499.367	508.571	526.861	0.00034065	0.00058253	0.00067323	0.00061276	0.00040112	0.0144971	0.120669	0.139756	0.0713881	0.485296	0.929035	1.18068	1.24023	1.10768
YC18:2262	Va102	2	2	453	9	17	14	2018	NA	NA	NA	NA	NA	NA	NA	NA	NA	NA	NA	NA	NA	NA	NA	NA	NA	NA	NA	NA	NA	NA	NA	NA	NA	NA	NA	NA	NA	NA	NA	NA	NA	NA	NA	NA	NA	NA	NA	NA	NA
YC18:2263	IDS28	2	2	417	>15	17	15	2018	51.6784	52.6754	54.3805	56.351	58.1445	59.3185	59.2647	56.9483	54.2654	54.8444	76.7069	118.56	171.75	227.622	277.523	312.799	324.934	330.909	344.588	362.354	380.59	395.679	404.005	424.631	468.159	481.076	507.37	0.019941	0.0341003	0.03941	0.0358702	0.0234808	-0.0010765	-0.0463287	-0.0536566	0.0115785	0.437252	0.837061	1.06379	1.11745	0.998023
YC18:2264	NC326	2	2	435	>15	17	16	2018	17.3595	19.0019	21.8105	25.0564	28.0107	29.9447	33.1766	57.1464	84.9076	94.2814	113.8	151.165	198.651	248.533	293.083	324.577	335.426	343.296	361.315	384.716	408.738	428.614	439.581	464.261	516.173	512.558	502.514	0.0328479	0.0561719	0.0649184	0.0590874	0.0386789	0.0646387	0.479396	0.555223	0.187477	0.390367	0.747307	0.949727	0.997628	0.89101
YC18:2265	LH181	2	2	332	14	17	17	2018	32.7871	33.9833	36.0287	38.3927	40.5443	41.9528	43.5535	57.4681	83.8475	119.377	160.74	204.624	247.711	286.688	318.239	339.049	345.897	352.278	366.887	385.86	405.336	421.451	430.343	452.5	499.269	515.879	550.076	0.0239228	0.0409094	0.0472794	0.0430327	0.0281695	0.0320131	0.278292	0.527589	0.710583	0.827275	0.877664	0.861752	0.779537	0.63102
YC18:2266	W817G	2	2	463	10	17	18	2018	18.2495	20.1909	23.5107	27.3474	30.8396	33.1255	33.5615	33.5758	33.5924	34.9271	56.1961	96.9128	148.658	203.014	251.56	285.878	297.677	302.447	313.366	327.548	342.106	354.151	360.798	378.032	414.454	424.201	443.891	0.038827	0.0663965	0.0767351	0.0698427	0.0457194	0.00871868	0.00028687	0.00033225	0.0266929	0.42538	0.814334	1.03491	1.08711	0.970926
YC18:2267	NY6371	2	2	437	>15	17	19	2018	36.5998	41.9273	52.4761	67.4738	86.1482	107.727	131.437	156.507	182.164	207.635	232.149	254.932	275.213	292.219	305.178	313.317	315.92	321.727	335.022	352.29	370.015	384.682	392.774	418.635	473.607	488.548	518.77	0.106549	0.210976	0.299956	0.373487	0.431571	0.474207	0.501395	0.513135	0.509428	0.490273	0.45567	0.405619	0.34012	0.259173
YC18:2268	PHJ70	2	2	365	>15	17	20	2018	25.9258	27.2754	29.5833	32.2506	34.6783	36.2675	39.3079	62.2234	88.7636	97.9406	120.048	162.368	216.152	272.649	323.108	358.778	371.044	376.345	388.48	404.242	420.421	433.807	441.194	470.46	532.972	547.832	577.56	0.0269921	0.046158	0.0533453	0.0485538	0.0317836	0.060809	0.458311	0.530803	0.183541	0.442138	0.846416	1.07568	1.12994	1.00918
YC18:2269	H114	2	2	314	>15	17	21	2018	43.04	43.6225	44.6184	45.7695	46.8171	47.5029	48.2782	53.675	59.9255	63.2659	87.3315	133.402	191.951	253.454	308.383	347.214	360.542	362.386	366.607	372.089	377.716	382.372	384.941	398.42	427.35	432.061	441.103	0.0116484	0.0199194	0.023021	0.0209532	0.0137161	0.0155047	0.107937	0.12501	0.066808	0.481312	0.921409	1.17099	1.23005	1.09859
YC18:2270	PHT10	2	2	372	>15	17	22	2018	21.5752	22.4085	23.8335	25.4803	26.9793	27.9605	30.3489	48.7741	70.1137	77.7066	98.9062	139.49	191.067	245.245	293.632	327.839	339.614	346.795	363.234	384.585	406.501	424.635	434.641	459.923	513.311	528.843	560.415	0.0166659	0.0284998	0.0329374	0.029979	0.0196244	0.0477668	0.368504	0.426792	0.151858	0.423992	0.811677	1.03153	1.08356	0.967757
YC18:2271	MBWZ	2	2	344	>15	17	23	2018	31.9247	33.0929	35.0906	37.3994	39.5009	40.8765	41.7304	46.6891	52.4321	55.5321	78.1366	121.41	176.404	234.173	285.767	322.24	334.809	344.507	366.711	395.549	425.15	449.644	463.159	484.614	529.069	538.352	556.697	0.0233646	0.0399548	0.0461762	0.0420286	0.0275121	0.017078	0.0991739	0.114861	0.0620001	0.452089	0.865466	1.09989	1.15537	1.03189
YC18:2272	Mo1W	2	2	428	18	17	24	2018	24.1626	25.0796	26.6478	28.4601	30.1097	31.1895	31.5204	32.5731	33.7924	35.6311	59.3139	104.651	162.269	222.793	276.849	315.062	328.209	335.096	350.863	371.341	392.361	409.753	419.35	441.439	487.939	498.998	521.122	0.0183406	0.0313635	0.0362471	0.0329914	0.0215963	0.00661837	0.0210543	0.0243845	0.0367754	0.473655	0.90675	1.15236	1.21048	1.08111
YC18:2273	B65	2	2	404	16	17	25	2018	33.5806	34.1271	35.0615	36.1414	37.1244	37.7678	39.3309	51.3871	65.3502	70.9593	95.0809	141.258	199.944	261.589	316.646	355.567	368.935	372.122	379.419	388.896	398.623	406.673	411.114	435.484	487.826	500.315	525.306	0.0109288	0.0186889	0.021599	0.0196589	0.0128688	0.0312607	0.241124	0.279263	0.112183	0.482431	0.92355	1.17371	1.23291	1.10114
YC18:2274	Va35	2	2	455	24	17	26	2018	34.512	35.764	37.9049	40.3792	42.6313	44.1055	47.739	75.8001	108.3	118.93	136.283	169.503	211.722	256.07	295.679	323.679	333.334	341.933	361.619	387.186	413.431	435.147	447.129	458.96	482.709	496.267	524.783	0.0250392	0.0428186	0.0494858	0.045041	0.0294841	0.0726709	0.561222	0.649991	0.212603	0.347064	0.664409	0.844375	0.886962	0.792171
YC18:2275	J8606	2	2	326	>15	17	27	2018	34.3189	33.6736	32.57	31.2946	30.1337	29.3738	30.3251	41.7613	63.4419	92.6425	126.638	162.705	198.118	230.152	256.083	273.186	278.853	290.249	316.339	350.224	385.006	413.786	429.666	438.946	456.474	471.062	502.083	-0.0129069	-0.0220716	-0.0255084	-0.0232172	-0.0151981	0.0190263	0.228722	0.433613	0.584012	0.679919	0.721333	0.708255	0.640684	0.518621
YC18:2276	B57	2	2	476	26	17	28	2018	26.1082	29.2494	34.621	40.8291	46.4795	50.1783	52.3381	64.5308	78.6522	83.8183	100.111	131.301	170.94	212.578	249.766	276.055	285.113	291.991	307.737	328.188	349.18	366.55	376.134	402.402	458.009	472.349	501.235	0.0628241	0.107433	0.124161	0.113009	0.0739763	0.0431944	0.243855	0.282426	0.103322	0.325855	0.623807	0.792775	0.83276	0.743761
YC18:2277	NC368	2	2	499	13	17	29	2018	25.0388	26.1193	27.9669	30.1023	32.0458	33.3181	34.7099	46.7151	69.4746	100.128	135.816	173.677	210.852	244.48	271.702	289.656	295.589	305.035	326.661	354.748	383.579	407.435	420.598	433.692	459.99	475.788	509.077	0.0216093	0.0369531	0.0427071	0.0388711	0.0254452	0.0278369	0.240103	0.45519	0.613072	0.713751	0.757226	0.743497	0.672564	0.544428
YC18:2278	Mo46	2	2	346	18	17	30	2018	26.3187	32.0142	43.2918	59.3257	79.2901	102.359	127.708	154.51	181.939	209.17	235.377	259.735	281.417	299.597	313.451	322.153	324.94	331.881	347.773	368.413	389.599	407.129	416.802	439.686	487.906	501.715	529.755	0.11391	0.225551	0.320678	0.39929	0.461386	0.506968	0.536034	0.548586	0.544622	0.524143	0.48715	0.433641	0.363617	0.277078
YC18:2279	CG102	2	2	308	20	17	31	2018	25.984	27.9055	31.1914	34.989	38.4454	40.708	42.1439	50.5625	60.3128	64.6634	88.4462	133.975	191.836	252.616	306.9	345.274	358.481	366.053	383.386	405.899	429.008	448.129	458.68	482.686	533.203	542.289	559.951	0.0384301	0.0657178	0.0759507	0.0691288	0.0452521	0.0287176	0.168373	0.195005	0.0870122	0.475655	0.91058	1.15723	1.21559	1.08568
YC18:2280	H91	2	2	318	20	17	32	2018	25.9151	27.159	29.2861	31.7444	33.982	35.4467	38.3857	60.65	86.436	95.3199	116.281	156.41	207.407	260.977	308.821	342.643	354.279	360.212	373.796	391.438	409.547	424.532	432.8	455.921	504.894	514.446	533.187	0.0248779	0.0425427	0.049167	0.0447508	0.0292941	0.0587797	0.445287	0.515719	0.177679	0.419231	0.802562	1.01995	1.07139	0.95689
YC18:2281	N501	2	2	352	19	17	33	2018	30.2273	31.6108	33.9766	36.7107	39.1993	40.8283	42.4572	56.2294	82.3386	117.504	158.444	201.878	244.524	283.102	314.33	334.927	341.712	349.111	366.05	388.051	410.635	429.321	439.632	463.381	513.376	525.002	548.214	0.027669	0.0473157	0.0546832	0.0497715	0.0325807	0.032578	0.275442	0.522186	0.703306	0.818802	0.868676	0.852926	0.771554	0.624558
YC18:2282	AusTRCF 306238	2	2	398	19	17	34	2018	28.0349	33.6976	44.9104	60.8521	80.7019	103.639	128.841	155.489	182.761	209.835	235.892	260.109	281.667	299.743	313.517	322.168	324.936	331.269	345.766	364.595	383.923	399.915	408.739	431.002	478.011	499.896	545.565	0.113255	0.224255	0.318835	0.396995	0.458734	0.504054	0.532953	0.545432	0.541492	0.521131	0.48435	0.431148	0.361527	0.275486
YC18:2283	Mo5	2	2	494	21	17	35	2018	34.3327	33.8229	32.9511	31.9435	31.0264	30.4261	31.3293	41.9474	62.0772	89.1889	120.753	154.24	187.119	216.862	240.938	256.818	262.04	266.36	276.251	289.096	302.282	313.192	319.212	332.606	360.77	371.156	392.584	-0.0101965	-0.0174366	-0.0201517	-0.0183416	-0.0120065	0.018065	0.212361	0.402595	0.542236	0.631282	0.669733	0.657591	0.594854	0.481523
YC18:2284	DE3	2	2	410	18	17	36	2018	25.9426	27.4576	30.0482	33.0422	35.7673	37.5512	38.8281	48.6185	67.1794	92.1782	121.282	152.159	182.476	209.9	232.1	246.742	251.563	256.382	267.416	281.747	296.457	308.628	315.344	331.794	366.496	371.959	382.396	0.0302988	0.0518128	0.0598805	0.054502	0.0356773	0.0255368	0.19581	0.371218	0.499974	0.58208	0.617535	0.606339	0.548491	0.443993
YC18:2285	WXB6	2	2	466	19	17	37	2018	34.4431	35.0174	35.9996	37.1347	38.1679	38.8442	40.0439	51.2257	72.4241	100.975	134.215	169.479	204.104	235.426	260.78	277.503	282.997	286.517	294.577	305.045	315.791	324.682	329.588	353.397	404.438	409.386	418.018	0.011487	0.0196435	0.0227022	0.0206631	0.0135262	0.023995	0.223635	0.423968	0.571022	0.664795	0.705288	0.692501	0.626433	0.507085
YC18:2286	LH227	2	2	265	19	17	38	2018	36.9339	36.6433	36.1464	35.5722	35.0495	34.7073	35.4935	42.6154	50.8638	54.7704	78.5056	123.944	181.689	242.347	296.522	334.82	348.022	359.05	384.296	417.086	450.743	478.593	493.959	518.137	568.209	568.268	566.298	-0.0058114	-0.0099378	-0.0114853	-0.0104536	-0.006843	0.0157227	0.142439	0.164968	0.0781309	0.474704	0.908759	1.15491	1.21316	1.08351
YC18:2287	W821G	2	2	286	20	17	39	2018	33.4841	33.0819	32.394	31.5991	30.8756	30.402	30.559	32.6257	35.0193	37.3475	63.3417	113.104	176.346	242.777	302.108	344.051	358.447	360.437	364.994	370.912	376.986	382.012	384.786	385.125	385.394	389.291	397.762	-0.0080443	-0.0137562	-0.0158982	-0.0144702	-0.0094723	0.00314044	0.0413336	0.0478715	0.0465638	0.519884	0.995249	1.26483	1.32862	1.18663
YC18:2288	ND259	2	2	267	17	17	40	2018	39.7121	41.465	44.7315	49.031	53.883	58.8071	63.3228	66.9497	69.2071	71.0954	93.1696	135.428	189.132	245.545	295.929	331.547	343.781	346.881	353.978	363.195	372.657	380.486	384.805	403.127	442.314	430.069	401.773	0.035059	0.0653292	0.0859898	0.0970408	0.0984822	0.0903141	0.0725364	0.045149	0.0377652	0.441484	0.845163	1.07409	1.12826	1.00768
YC18:2289	W814G	2	2	290	12	17	41	2018	34.4017	34.5695	34.8564	35.188	35.4898	35.6874	36.0347	39.3665	45.9755	55.3913	67.1439	80.7631	95.7788	111.721	128.119	144.502	160.402	175.347	188.868	200.493	209.754	216.179	219.3	216.519	209.97	215.625	228.21	0.00335571	0.00573846	0.00663199	0.0060363	0.00395139	0.00694683	0.0666362	0.132178	0.188317	0.235052	0.272384	0.300313	0.318837	0.327959
YC18:2290	W32	2	2	458	17	17	42	2018	34.3879	34.4202	34.4753	34.5391	34.5971	34.6351	35.9888	47.2551	60.3034	65.2695	83.4033	118.118	162.236	208.579	249.969	279.229	289.303	295.757	310.533	329.725	349.424	365.724	374.718	387.624	414.218	432.532	471.284	0.00064526	0.00110344	0.00127526	0.00116071	0.00075981	0.0270726	0.225326	0.260967	0.0993216	0.362676	0.694295	0.882357	0.92686	0.827805
YC18:2291	F118	2	2	481	25	17	43	2018	33.7323	35.7695	39.2532	43.2794	46.9439	49.3427	50.8632	59.7733	70.0927	74.4549	95.748	136.511	188.315	242.732	291.334	325.691	337.508	343.05	355.74	372.22	389.137	403.135	410.859	431.392	474.821	483.044	499.123	0.0407437	0.0696741	0.080523	0.0732904	0.0479763	0.0304097	0.178202	0.206389	0.0872425	0.425863	0.815258	1.03608	1.08834	0.972028
YC18:2292	W809G	2	2	461	25	17	44	2018	34.4155	34.7188	35.2375	35.8369	36.3825	36.7396	39.2163	59.3726	82.7171	90.9349	112.71	154.394	207.37	263.018	312.719	347.853	359.96	369.278	390.611	418.318	446.759	470.292	483.277	516.494	586.667	602.277	633.318	0.00606615	0.0103735	0.0119887	0.0109119	0.00714298	0.0495336	0.403126	0.46689	0.164354	0.435494	0.833696	1.05952	1.11295	0.994011
YC18:2293	A321	2	2	295	19	17	45	2018	23.3829	25.0851	27.9961	31.3603	34.4223	36.4267	38.76	55.0979	74.0201	81.0242	104.161	148.454	204.744	263.874	316.684	354.016	366.862	373.757	389.544	410.048	431.094	448.509	458.117	467.686	486.906	481.85	470.041	0.034045	0.058219	0.0672843	0.0612408	0.0400885	0.0466651	0.326759	0.378443	0.140081	0.462741	0.885856	1.1258	1.18259	1.0562
YC18:2294	ND259	2	2	291	21	17	46	2018	22.479	23.7468	25.9148	28.4203	30.7008	32.1936	36.103	66.4427	101.581	113.312	135.871	179.058	233.944	291.597	343.089	379.489	392	396.445	406.62	419.836	433.402	444.626	450.82	461.763	484.555	486.096	488.495	0.0253555	0.0433594	0.0501108	0.0456099	0.0298565	0.0781878	0.606793	0.70277	0.234614	0.451189	0.863742	1.0977	1.15307	1.02984
YC18:2295	FR19	2	2	413	20	17	47	2018	37.8377	37.9816	38.2277	38.5121	38.771	38.9404	39.0163	39.3813	39.8042	41.5429	67.3671	116.804	179.632	245.629	304.572	346.241	360.575	367.665	383.898	404.981	426.623	444.53	454.41	468.268	496.787	494.792	489.255	0.00287814	0.0049218	0.00568817	0.00517725	0.00338906	0.00151635	0.00730163	0.00845655	0.0347751	0.516484	0.988742	1.25656	1.31994	1.17887
YC18:2296	K41	2	2	421	23	17	48	2018	30.9381	30.8587	30.7229	30.5661	30.4233	30.3298	31.9042	45.2268	60.6568	66.4226	86.16	123.945	171.964	222.405	267.455	299.302	310.275	318.501	337.335	361.795	386.903	407.678	419.141	443.023	493.112	510.264	545.5	-0.0015876	-0.0027149	-0.0031377	-0.0028558	-0.0018694	0.0314881	0.266453	0.308598	0.115316	0.394748	0.755693	0.960384	1.00882	0.901008
YC18:2297	R229	2	2	451	17	18	48	2018	26.6672	26.8548	27.1757	27.5465	27.884	28.1049	31.0104	54.9711	82.7218	92.093	111.619	148.998	196.503	246.403	290.971	322.477	333.354	345.176	372.242	407.394	443.476	473.332	489.806	512.384	558.786	560.942	563.691	0.00375261	0.00641719	0.0074164	0.00675026	0.00441875	0.0581093	0.479215	0.555013	0.187424	0.390517	0.747593	0.95009	0.99801	0.891351
YC18:2298	W610S	2	2	459	23	18	47	2018	29.818	36.1664	48.7369	66.609	88.8623	114.576	142.831	172.705	203.279	233.632	262.844	289.994	314.162	334.427	349.869	359.568	362.678	370.912	389.763	414.248	439.38	460.175	471.649	486.839	517.99	536.146	574.364	0.126969	0.25141	0.357442	0.445066	0.514282	0.565089	0.597488	0.611479	0.607061	0.584234	0.542999	0.483356	0.405304	0.308844
YC18:2299	Wf9	2	2	390	10	18	46	2018	26.7361	27.6014	29.081	30.791	32.3474	33.3662	33.5739	33.6925	33.8298	35.4656	60.9843	109.836	171.921	237.137	295.383	336.558	350.703	354.501	363.196	374.49	386.083	395.675	400.968	415.335	445.741	447.386	449.691	0.0173048	0.0295923	0.0342001	0.0311282	0.0203767	0.00415396	0.0023715	0.00274661	0.032716	0.510373	0.977042	1.24169	1.30432	1.16492
YC18:2300	MBPM	2	2	427	28	18	45	2018	21.7311	23.2516	25.8517	28.8566	31.5917	33.3821	34.6551	42.4616	51.5028	55.6589	79.6616	125.612	184.008	245.349	300.135	338.864	352.195	360.089	378.161	401.633	425.726	445.662	456.662	474.777	512.382	515.442	520.527	0.0304095	0.052002	0.0600992	0.0547011	0.0358076	0.0254604	0.15613	0.180825	0.0831224	0.480053	0.918999	1.16792	1.22683	1.09572
YC18:2301	LH208	2	2	336	25	18	44	2018	34.5879	36.6872	40.599	45.7479	51.5585	57.4555	62.8633	67.2067	69.9101	71.768	91.7514	130.007	178.625	229.695	275.307	307.551	318.656	326.402	344.135	367.167	390.808	410.37	421.164	437.474	471.182	477.252	489.052	0.0419854	0.0782358	0.102978	0.116213	0.117939	0.108157	0.0868669	0.0540689	0.0371586	0.399668	0.765112	0.972356	1.0214	0.912239
YC18:2302	PHR62	2	2	446	10	18	43	2018	30.1446	30.7149	31.6902	32.8173	33.8432	34.5148	35.8339	48.2707	71.8485	103.604	140.575	179.797	218.309	253.146	281.346	299.946	306.094	316.104	339.023	368.789	399.342	424.624	438.574	458.064	498.165	511.701	539.488	0.0114064	0.0195056	0.0225428	0.020518	0.0134312	0.0263819	0.248736	0.471556	0.635115	0.739413	0.784451	0.770229	0.696746	0.564002
YC18:2303	B110	2	2	400	22	18	42	2018	32.6237	32.2139	31.5131	30.7032	29.9661	29.4835	29.8276	33.4735	37.6961	40.3448	62.8721	105.998	160.805	218.376	269.794	306.143	318.668	328.352	350.522	379.315	408.871	433.326	446.82	472.907	527.457	548.98	593.543	-0.0081959	-0.0140155	-0.0161979	-0.014743	-0.0096508	0.00688117	0.0729186	0.0844523	0.0529727	0.450547	0.862513	1.09614	1.15142	1.02837
YC18:2304	Va22	2	2	454	19	18	41	2018	34.3051	33.5243	32.1889	30.6457	29.241	28.3216	29.3577	41.9962	65.9562	98.2267	135.797	175.655	214.791	250.193	278.85	297.751	303.963	308.284	318.179	331.03	344.22	355.135	361.158	385.285	436.833	448.677	472.301	-0.0156174	-0.0267067	-0.0308651	-0.0280928	-0.0183897	0.0207238	0.252768	0.4792	0.64541	0.7514	0.797168	0.782715	0.70804	0.573145
YC18:2305	LH59	2	2	341	16	18	40	2018	37.5895	35.294	31.3685	26.8319	22.7027	19.9997	19.5052	19.6636	19.847	21.479	46.7215	95.045	156.458	220.968	278.584	319.313	333.313	338.361	349.92	364.932	380.341	393.092	400.127	408.307	424.937	439.569	470.723	-0.0459098	-0.0785085	-0.090733	-0.0825833	-0.0540595	-0.0098901	0.00316687	0.00366778	0.0326412	0.50485	0.966469	1.22825	1.2902	1.15232
YC18:2306	LH194	2	2	424	26	18	39	2018	31.8302	32.0701	32.4803	32.9545	33.386	33.6685	35.0098	48.4493	73.9281	108.244	148.196	190.581	232.197	269.843	300.317	320.417	327.027	332.531	345.131	361.495	378.293	392.192	399.861	414.26	444.331	453.124	471.005	0.00479806	0.00820496	0.00948255	0.00863082	0.00564978	0.0268252	0.268791	0.509576	0.686322	0.79903	0.847699	0.83233	0.752922	0.609476
YC18:2307	W607S	2	2	283	25	18	38	2018	35.3622	36.5802	38.8498	41.8373	45.2086	48.6301	51.7677	54.2878	55.8563	57.5203	78.4875	118.626	169.638	223.222	271.079	304.91	316.579	327.386	352.128	384.263	417.247	444.541	459.6	479.911	521.612	535.03	562.49	0.0243602	0.0453929	0.0597486	0.0674272	0.0684288	0.0627533	0.0504007	0.0313711	0.0332795	0.419343	0.802778	1.02022	1.07168	0.957147
YC18:2308	NC342	2	2	436	>15	18	37	2018	36.0576	35.6036	34.8273	33.93	33.1133	32.5787	33.1575	38.8499	45.4427	48.6468	68.9239	107.742	157.074	208.894	255.177	287.894	299.176	309.086	331.775	361.243	391.491	416.519	430.329	459.353	520.251	533.71	560.458	-0.0090801	-0.0155274	-0.0179452	-0.0163334	-0.0106919	0.0115749	0.113849	0.131856	0.0640816	0.405542	0.776356	0.986645	1.03641	0.925645
YC18:2309	DE2	2	2	409	>15	18	36	2018	23.6809	24.9336	27.0757	29.5513	31.8046	33.2796	33.9407	37.1282	40.8199	43.1816	63.6126	102.725	152.432	204.646	251.28	284.246	295.593	302.343	317.796	337.865	358.466	375.513	384.918	404.929	446.935	457.836	479.804	0.0250528	0.0428418	0.0495127	0.0450654	0.0295001	0.0132222	0.0637505	0.0738341	0.0472328	0.408621	0.782251	0.994136	1.04428	0.932673
YC18:2310	H96	2	2	484	>15	18	35	2018	34.3051	33.5243	32.1889	30.6457	29.241	28.3216	29.1829	39.9962	60.4962	88.1066	120.251	154.354	187.838	218.128	242.647	258.818	264.159	272.117	290.335	313.997	338.285	358.382	369.471	390.409	434.149	456.333	502.788	-0.0156174	-0.0267067	-0.0308651	-0.0280928	-0.0183897	0.0172267	0.216267	0.41	0.552208	0.642892	0.68205	0.669684	0.605794	0.490378
YC18:2311	MBST	2	2	343	11	18	34	2018	31.0484	32.0532	33.7715	35.7573	37.5647	38.7479	38.717	36.578	34.1006	34.781	57.3006	100.411	155.199	212.751	264.152	300.488	312.999	321.112	339.685	363.807	388.568	409.056	420.361	433.429	459.985	476.267	510.598	0.0200959	0.0343652	0.0397162	0.0361489	0.0236633	-0.0006178	-0.0427804	-0.049547	0.0136071	0.450392	0.862216	1.09576	1.15103	1.02802
YC18:2312	B68	2	2	477	>15	18	33	2018	34.4155	34.7188	35.2375	35.8369	36.3825	36.7396	38.088	51.4534	76.7916	110.918	150.649	192.801	234.187	271.626	301.932	321.92	328.514	337.236	357.204	383.137	409.757	431.784	443.937	467.328	516.231	531.713	563.365	0.00606615	0.0103735	0.0119887	0.0109119	0.00714298	0.0269668	0.267308	0.506764	0.682535	0.794621	0.843022	0.827738	0.748768	0.606113
YC18:2313	H121	2	2	315	>15	18	32	2018	28.4059	28.7849	29.4329	30.1819	30.8636	31.3099	31.8724	35.8701	40.5001	43.1481	63.7515	103.194	153.32	205.975	253.002	286.246	297.69	304.626	320.504	341.126	362.294	379.81	389.474	406.325	441.401	453.788	479.282	0.00757949	0.0129614	0.0149796	0.0136341	0.00892497	0.0112504	0.0799536	0.0926001	0.05296	0.412069	0.788852	1.00253	1.05309	0.940544
YC18:2314	N527	2	2	354	>15	18	31	2018	32.035	34.2874	38.1392	42.5907	46.6423	49.2946	53.5027	84.4996	120.399	131.867	146.646	174.937	210.892	248.661	282.393	306.239	314.463	322.036	339.375	361.893	385.008	404.134	414.687	435.195	478.09	489.361	512.097	0.0450481	0.077035	0.08903	0.0810333	0.0530448	0.0841632	0.619937	0.717993	0.229356	0.295572	0.565834	0.719099	0.755368	0.674641
YC18:2315	F2834T	2	2	412	>15	18	30	2018	22.617	25.24	29.7254	34.9093	39.6276	42.7162	45.6575	65.3597	88.1782	95.9118	112.413	144.003	184.15	226.322	263.987	290.612	299.775	304.887	316.591	331.791	347.394	360.304	367.427	393.055	447.684	458.317	479.174	0.0524599	0.0897096	0.103678	0.0943658	0.0617723	0.058825	0.394044	0.456371	0.154671	0.330031	0.631802	0.802935	0.843433	0.753294
YC18:2316	WU-TAN-TZAO	2	2	392	10	18	29	2018	33.4565	32.7832	31.6319	30.3013	29.0903	28.2975	29.4588	43.1519	69.1114	104.075	144.78	187.965	230.367	268.723	299.772	320.251	326.968	329.646	335.779	343.743	351.919	358.684	362.416	367.553	378.112	388.915	411.989	-0.0134652	-0.0230262	-0.0266116	-0.0242214	-0.0158554	0.0232262	0.273862	0.51919	0.699271	0.814106	0.863693	0.848034	0.767128	0.620975
YC18:2317	B73	2	2	519	>15	18	28	2018	26.6917	27.1206	27.854	28.7015	29.473	29.978	35.1619	77.7362	127.045	142.672	160.988	196.051	240.612	287.421	329.227	358.78	368.978	379.212	402.641	433.071	464.305	490.151	504.411	529.243	580.93	589.249	605.193	0.0085772	0.0146675	0.0169514	0.0154288	0.0100998	0.103678	0.851487	0.986168	0.312543	0.366319	0.701269	0.89122	0.93617	0.836119
YC18:2318	N28Ht	2	2	351	>15	18	27	2018	33.0438	33.3838	33.9652	34.637	35.2486	35.6489	35.8548	36.942	38.2012	39.8895	60.9773	101.347	152.652	206.544	254.677	288.703	300.437	310.92	334.92	366.092	398.088	424.563	439.171	463.733	514.773	525.364	546.282	0.00679926	0.0116271	0.0134376	0.0122306	0.00800623	0.00411938	0.0217441	0.0251834	0.0337653	0.421757	0.807399	1.0261	1.07785	0.962657
YC18:2319	W803G	2	2	460	>15	18	26	2018	31.8281	32.0477	32.4232	32.8571	33.2521	33.5107	34.8113	47.874	72.6385	105.993	144.824	186.021	226.47	263.061	292.68	312.217	318.662	327.298	347.07	372.749	399.107	420.918	432.952	459.307	514.689	538.294	587.356	0.00439149	0.00750971	0.00867904	0.00789948	0.00517104	0.0260123	0.261255	0.495289	0.667081	0.776629	0.823933	0.808995	0.731813	0.592389
YC18:2320	N217	2	2	430	>15	18	25	2018	24.097	24.3835	24.9174	25.6202	26.4132	27.2181	27.9562	28.549	28.918	30.5017	54.5047	100.455	158.852	220.195	274.981	313.711	327.049	336.167	357.04	384.15	411.977	435.003	447.708	473.037	526.07	549.096	596.997	0.00573043	0.0106781	0.0140551	0.0158614	0.016097	0.0147619	0.0118561	0.00737966	0.0316751	0.480059	0.919011	1.16794	1.22685	1.09573
YC18:2321	B105	2	2	469	>15	18	24	2018	34.4569	35.1667	36.3807	37.7836	39.0605	39.8964	42.437	62.3671	85.4496	93.3902	111.963	147.517	192.702	240.165	282.557	312.524	322.862	332.722	355.295	384.613	414.707	439.608	453.347	475.661	521.949	534.839	560.959	0.0141975	0.0242785	0.0280589	0.0255386	0.0167177	0.0508116	0.398602	0.46165	0.158811	0.371447	0.711086	0.903696	0.949275	0.847824
YC18:2322	B2	2	2	475	>15	18	23	2018	34.3327	33.8229	32.9511	31.9435	31.0264	30.4261	30.5195	32.2558	34.2666	36.1701	57.1687	97.3679	148.456	202.12	250.05	283.932	295.62	306.793	332.372	365.594	399.695	427.912	443.481	465.877	512.033	528.231	561.556	-0.0101965	-0.0174366	-0.0201517	-0.0183416	-0.0120065	0.00186921	0.0347245	0.0402169	0.0380692	0.419973	0.803984	1.02176	1.07329	0.958586
YC18:2323	PH207	2	2	514	>15	18	22	2018	19.0865	19.9608	21.456	23.1839	24.7567	25.7862	28.1078	45.8978	66.5017	73.8134	93.9706	132.559	181.6	233.114	279.122	311.647	322.868	333.823	358.904	391.478	424.914	452.581	467.846	489.699	534.725	542.891	558.779	0.0174865	0.029903	0.0345591	0.031455	0.0205906	0.0464321	0.3558	0.412078	0.146234	0.403144	0.771767	0.980812	1.03028	0.920173
YC18:2324	B98	2	2	408	3	18	21	2018	NA	NA	NA	NA	NA	NA	NA	NA	NA	NA	NA	NA	NA	NA	NA	NA	NA	NA	NA	NA	NA	NA	NA	NA	NA	NA	NA	NA	NA	NA	NA	NA	NA	NA	NA	NA	NA	NA	NA	NA	NA
YC18:2325	INBRED 109	2	2	487	14	18	20	2018	19.933	21.5236	24.2437	27.3872	30.2485	32.1214	33.2917	41.7933	57.9108	79.6186	104.891	131.703	158.029	181.843	201.121	213.835	218.055	227.706	249.8	278.496	307.951	332.324	345.772	357.477	380.702	397.829	434.138	0.0318122	0.0544007	0.0628714	0.0572242	0.0374593	0.0234057	0.170033	0.322349	0.434156	0.505453	0.53624	0.526518	0.476286	0.385544
YC18:2326	LH191	2	2	422	10	18	19	2018	34.4155	34.7188	35.2375	35.8369	36.3825	36.7396	36.6206	35.057	33.2461	34.2279	58.4383	104.786	163.688	225.56	280.82	319.884	333.298	335.959	342.052	349.966	358.089	364.811	368.519	365.922	359.634	375.874	411.491	0.00606615	0.0103735	0.0119887	0.0109119	0.00714298	-0.0023804	-0.0312717	-0.036218	0.0196361	0.484208	0.926952	1.17803	1.23745	1.1052
YC18:2327	B73	2	2	518	>15	18	18	2018	19.9006	21.1728	23.3482	25.8623	28.1507	29.6486	34.6525	74.1423	119.878	134.561	154.552	192.821	241.457	292.545	338.174	370.43	381.557	392.152	416.407	447.91	480.247	507.003	521.767	536.147	564.976	578.408	606.437	0.0254426	0.0435084	0.050283	0.0457666	0.0299591	0.100078	0.789796	0.91472	0.293653	0.399815	0.765393	0.972712	1.02177	0.912573
YC18:2328	4N506	2	2	293	>15	18	17	2018	38.6864	38.7227	38.7848	38.8565	38.9218	38.9645	40.2196	50.654	62.7389	67.7806	91.6504	137.346	195.419	256.421	310.904	349.418	362.702	374.815	402.548	438.568	475.54	506.133	523.013	541.902	580.196	592.12	616.472	0.00072592	0.00124137	0.00143466	0.0013058	0.00085478	0.0251023	0.208688	0.241697	0.100835	0.477396	0.913912	1.16146	1.22004	1.08965
YC18:2329	33-16	2	2	471	>15	18	16	2018	27.4951	27.3719	27.1611	26.9175	26.6958	26.5506	26.6499	27.7116	28.9411	30.8648	55.8565	103.7	164.503	228.372	285.415	325.74	339.637	350.526	375.455	407.833	441.068	468.568	483.742	497.443	524.724	543.177	582.205	-0.0024653	-0.0042158	-0.0048722	-0.0044346	-0.0029029	0.00198609	0.0212328	0.0245913	0.0384729	0.499835	0.956868	1.21605	1.27739	1.14087
YC18:2330	PHR31	2	2	370	>15	18	15	2018	51.5681	51.4809	51.3319	51.1597	51.003	50.9004	51.6592	58.1711	65.7131	69.5284	95.1234	144.122	206.392	271.802	330.223	371.521	385.741	394.889	415.833	443.036	470.958	494.062	506.81	527.429	570.192	587.391	623.04	-0.0017425	-0.0029799	-0.0034438	-0.0031345	-0.0020519	0.0151749	0.130239	0.150839	0.0763066	0.511899	0.979963	1.2454	1.30822	1.1684
YC18:2331	Pa880	2	2	440	>15	18	14	2018	25.9426	27.4576	30.0482	33.0422	35.7673	37.5512	39.3941	51.9793	66.5552	72.3162	95.9885	141.306	198.899	259.396	313.428	351.624	364.788	375.35	399.53	430.934	463.169	489.843	504.56	526.423	571.563	591.71	633.673	0.0302988	0.0518128	0.0598805	0.054502	0.0356773	0.0368576	0.251705	0.291518	0.11522	0.473446	0.90635	1.15185	1.20995	1.08064
YC18:2332	B73	2	2	516	>15	18	13	2018	31.9798	33.6902	36.6149	39.9951	43.0716	45.0855	48.8533	77.1793	109.986	120.908	141.495	180.906	230.992	283.604	330.594	363.812	375.26	384.37	405.226	432.314	460.118	483.125	495.82	522.048	577.041	586.618	605.162	0.0342064	0.0584949	0.0676031	0.061531	0.0402785	0.0753547	0.566522	0.65613	0.218449	0.411738	0.788219	1.00172	1.05224	0.939789
YC18:2333	HP301	2	2	416	>15	18	12	2018	18.2516	20.2133	23.5678	27.4448	30.9735	33.2834	33.5705	32.3014	30.8315	31.7837	53.918	96.2914	150.142	206.709	257.231	292.945	305.235	311.938	327.285	347.218	367.677	384.607	393.948	422.591	483.413	495.121	518.058	0.0392336	0.0670918	0.0775386	0.0705741	0.0461982	0.00574193	-0.0253824	-0.0293972	0.0190434	0.442687	0.847467	1.07702	1.13134	1.01043
YC18:2334	Va26	2	2	382	>15	18	11	2018	32.8423	34.5805	37.553	40.9883	44.1151	46.1619	46.8299	49.1669	51.8736	54.0501	76.1467	118.448	172.207	228.677	279.112	314.766	327.051	336.516	358.184	386.326	415.213	439.115	452.303	468.867	502.72	525.495	573.654	0.0347646	0.0594495	0.0687063	0.0625351	0.0409358	0.0133616	0.0467403	0.0541333	0.0435293	0.441932	0.84602	1.07518	1.12941	1.0087
YC18:2335	W820G	2	2	465	>15	18	10	2018	22.4652	23.5975	25.5337	27.7714	29.8081	31.1414	32.2595	39.4961	47.8774	51.6974	73.4245	115.018	167.878	223.404	272.996	308.053	320.138	330.145	353.054	382.809	413.352	438.624	452.569	471.044	508.933	522.022	548.925	0.022645	0.0387244	0.0447541	0.0407343	0.0266649	0.0223617	0.144733	0.167626	0.0764003	0.434541	0.831872	1.0572	1.11052	0.991836
YC18:2336	W810G	2	2	387	>15	18	9	2018	25.8737	26.711	28.1429	29.7977	31.3039	32.2899	33.7029	43.9593	55.8379	60.7169	82.9525	125.52	179.617	236.443	287.195	323.073	335.435	344.786	366.194	393.999	422.54	446.156	459.186	475.249	508.04	524.39	558.607	0.0167466	0.0286377	0.0330968	0.0301241	0.0197194	0.02826	0.205127	0.237572	0.0975797	0.444713	0.851344	1.08194	1.13651	1.01505
YC18:2337	4F-35 BK	2	2	509	9	18	8	2018	NA	NA	NA	NA	NA	NA	NA	NA	NA	NA	NA	NA	NA	NA	NA	NA	NA	NA	NA	NA	NA	NA	NA	NA	NA	NA	NA	NA	NA	NA	NA	NA	NA	NA	NA	NA	NA	NA	NA	NA	NA
YC18:2338	Tr	2	2	381	>15	18	7	2018	33.4979	33.2312	32.7751	32.248	31.7683	31.4543	31.9936	37.0053	42.8098	45.8421	67.0759	107.725	159.385	213.651	262.117	296.378	308.181	316.712	336.242	361.609	387.646	409.191	421.078	429.555	446.01	460.945	492.766	-0.0053338	-0.0091212	-0.0105414	-0.0095946	-0.0062807	0.0107858	0.100235	0.116089	0.0606471	0.424676	0.812987	1.0332	1.08531	0.96932
YC18:2339	N7A	2	2	433	12	18	6	2018	26.237	31.0544	40.5932	54.1551	71.0416	90.5543	111.995	134.664	157.865	180.897	203.064	223.666	242.006	257.384	269.102	276.461	278.853	290.349	316.668	350.85	385.938	414.97	430.99	453.83	500.879	516.335	548.009	0.096348	0.190777	0.271238	0.33773	0.390253	0.428807	0.453392	0.464009	0.460656	0.443335	0.412044	0.366785	0.307557	0.23436
YC18:2340	LH60	2	2	342	>15	18	5	2018	38.7691	39.6186	41.0711	42.7499	44.2779	45.2781	45.2217	43.1598	40.7718	41.4732	63.9092	106.86	161.445	218.782	269.992	306.194	318.683	330.661	358.085	393.702	430.262	460.513	477.205	494.029	527.856	550.656	598.868	0.0169886	0.0290515	0.0335751	0.0305593	0.0200043	-0.0011284	-0.0412372	-0.0477598	0.0140274	0.44872	0.859015	1.09169	1.14675	1.0242
YC18:2341	W37A	2	2	282	>15	18	4	2018	29.2821	29.8245	30.7521	31.8241	32.7998	33.4384	33.2707	30.8521	28.051	28.8963	55.5746	106.647	171.553	239.732	300.626	343.672	358.485	366.628	385.269	409.481	434.334	454.898	466.244	477.386	499.739	506.292	519.619	0.0108482	0.018551	0.0214396	0.0195138	0.0127739	-0.0033544	-0.0483718	-0.0560229	0.0169053	0.533567	1.02144	1.29812	1.36359	1.21786
YC18:2342	IDS69	2	2	486	>15	18	3	2018	42.9159	42.2786	41.1888	39.9294	38.783	38.0326	37.5648	34.8432	31.6911	31.9147	50.2984	85.4916	130.217	177.199	219.16	248.823	259.042	266.683	284.177	306.897	330.218	349.515	360.162	376.048	408.856	416.525	431.845	-0.0127456	-0.0217958	-0.0251896	-0.0229271	-0.0150082	-0.0093559	-0.0544323	-0.0630419	0.00447193	0.367674	0.703864	0.894517	0.939633	0.839213
YC18:2343	WIL901	2	2	470	10	18	2	2018	25.9013	27.0096	28.905	31.0955	33.0893	34.3944	35.7787	47.6391	70.1243	100.408	135.666	173.071	209.797	243.02	269.914	287.652	293.519	303.849	327.499	358.214	389.743	415.831	430.226	439.956	458.718	478.538	520.898	0.0221675	0.0379077	0.0438103	0.0398752	0.0261025	0.0276844	0.237209	0.449703	0.605683	0.705148	0.748099	0.734535	0.664457	0.537865
YC18:2344	B121	2	2	301	19	18	1	2018	46.4781	47.057	48.0469	49.1909	50.2322	50.9138	52.3377	65.848	91.4609	125.958	166.119	208.728	250.563	288.407	319.042	339.247	345.895	351.828	365.412	383.055	401.164	416.149	424.417	426.384	429.268	440.191	463.845	0.0115774	0.019798	0.0228807	0.0208255	0.0136325	0.0284771	0.270206	0.512258	0.689935	0.803236	0.852162	0.836711	0.756886	0.612684
YC18:2345	B66	2	2	405	20	19	1	2018	41.3448	42.1628	43.5615	45.1781	46.6495	47.6126	49.836	66.9096	86.6838	93.873	115.97	158.271	212.031	268.502	318.938	354.592	366.886	377.744	402.602	434.887	468.027	495.448	510.578	535.302	586.605	598.122	621.042	0.0163594	0.0279755	0.0323315	0.0294275	0.0192634	0.0444676	0.341472	0.395483	0.143785	0.441937	0.84603	1.07519	1.12942	1.00872
YC18:2346	DE811	2	2	480	26	19	2	2018	25.9564	27.6069	30.4293	33.6912	36.66	38.6035	40.3568	54.8045	82.1945	119.085	162.033	207.597	252.336	292.806	325.565	347.173	354.315	366.062	392.955	427.883	463.735	493.401	509.77	529.664	570.234	576.578	588.689	0.0330093	0.0564478	0.0652372	0.0593776	0.0388689	0.0350669	0.288954	0.5478	0.737805	0.858967	0.911287	0.894765	0.809401	0.655194
YC18:2347	L 289	2	2	329	24	19	3	2018	43.0125	43.3238	43.8563	44.4717	45.0318	45.3984	45.9553	50.0323	54.7541	57.9061	86.1388	140.187	208.875	281.027	345.468	391.022	406.697	415.037	434.13	458.928	484.383	505.445	517.067	537.52	580.113	582.698	586.541	0.00622747	0.0106493	0.0123075	0.0112021	0.00733293	0.0111375	0.0815392	0.0944365	0.0630393	0.564656	1.08096	1.37375	1.44304	1.28882
YC18:2348	PH207	2	2	511	19	19	4	2018	25.1216	27.0152	30.2533	33.9957	37.4019	39.6317	40.1071	40.5412	41.0439	42.8494	69.3654	120.127	184.638	252.403	312.925	355.71	370.443	380.247	402.693	431.846	461.77	486.531	500.193	511.037	532.348	542.166	562.644	0.0378719	0.0647632	0.0748475	0.0681246	0.0445948	0.00950826	0.00868143	0.0100546	0.0361095	0.53032	1.01523	1.29022	1.35529	1.21045
YC18:2349	PHW52	2	2	276	20	19	5	2018	36.3494	37.9175	40.599	43.698	46.5186	48.3651	50.0204	63.6373	89.4525	124.222	164.7	207.645	249.811	287.954	318.83	339.195	345.918	355.568	377.662	406.357	435.811	460.184	473.631	492.139	530.184	536.762	549.487	0.0313614	0.0536298	0.0619804	0.0564133	0.0369285	0.0331065	0.272339	0.516302	0.695382	0.809578	0.858889	0.843317	0.762861	0.617521
YC18:2350	Hy	2	2	321	22	19	6	2018	26.3373	32.2323	43.9051	60.5008	81.1648	105.042	131.279	159.02	187.41	215.595	242.721	267.932	290.374	309.192	323.531	332.537	335.426	343.344	361.471	385.015	409.181	429.178	440.211	464.699	516.181	527.437	549.78	0.117901	0.233455	0.331914	0.41328	0.477553	0.524731	0.554816	0.567808	0.563705	0.542509	0.504219	0.448835	0.376358	0.286787
YC18:2351	Seagull Seventeen	2	2	279	20	19	7	2018	33.4703	32.9325	32.013	30.9502	29.9829	29.3497	28.9672	26.7723	24.2302	24.9382	48.2037	92.7425	149.345	208.803	261.906	299.446	312.377	321.642	342.852	370.398	398.674	422.071	434.981	446.807	470.385	484.387	513.879	-0.0107547	-0.0183912	-0.0212549	-0.0193458	-0.0126638	-0.0076516	-0.043898	-0.0508414	0.0141596	0.46531	0.890776	1.13206	1.18915	1.06207
YC18:2352	MS24A	2	2	429	24	19	8	2018	34.4569	35.1667	36.3807	37.7836	39.0605	39.8964	40.0946	40.4242	40.806	42.3694	65.5813	110.017	166.49	225.81	278.791	316.245	329.12	334.129	345.595	360.488	375.774	388.423	395.403	398.83	405.115	403.465	399.61	0.0141975	0.0242785	0.0280589	0.0255386	0.0167177	0.00396342	0.00659281	0.00763561	0.0312674	0.464238	0.888723	1.12945	1.18641	1.05962
YC18:2353	A619	2	2	473	26	19	9	2018	32.6216	32.1915	31.4559	30.6059	29.8322	29.3257	30.6468	42.5063	56.2417	61.5556	82.0264	121.215	171.019	223.334	270.058	303.089	314.491	326.55	354.158	390.016	426.822	457.278	474.082	485.283	506.839	505.71	502.35	-0.0086025	-0.0147108	-0.0170014	-0.0154743	-0.0101296	0.026422	0.23719	0.274707	0.106279	0.409416	0.783773	0.99607	1.04631	0.934488
YC18:2354	PHR47	2	2	275	24	19	10	2018	25.9151	27.159	29.2861	31.7444	33.982	35.4467	37.6744	53.987	72.8799	79.8072	101.855	144.062	197.702	254.048	304.371	339.946	352.203	361.441	382.589	410.056	438.25	461.579	474.451	488.406	516.629	523.093	535.982	0.0248779	0.0425427	0.049167	0.0447508	0.0292941	0.0445542	0.326253	0.377857	0.138547	0.440954	0.844148	1.0728	1.12691	1.00647
YC18:2355	B73	2	2	520	25	19	11	2018	42.9318	42.4503	41.6271	40.6756	39.8096	39.2427	42.0806	66.7283	95.2745	105.005	126.54	167.766	220.159	275.194	324.347	359.095	371.077	381.706	406.038	437.642	470.082	496.924	511.734	537.974	592.633	598.221	608.092	-0.0096286	-0.0164655	-0.0190293	-0.0173201	-0.0113378	0.0567582	0.492953	0.570925	0.19461	0.4307	0.824519	1.04785	1.1007	0.983069
YC18:2356	PHW65	2	2	448	14	19	12	2018	29.2683	29.6752	30.371	31.1752	31.9071	32.3862	33.8043	47.6563	73.9171	109.286	150.464	194.15	237.043	275.845	307.254	327.97	334.779	339.654	350.815	365.31	380.189	392.501	399.294	410.742	434.534	457.096	505.215	0.00813771	0.013916	0.0160828	0.0146383	0.00958228	0.0283625	0.27704	0.525215	0.707386	0.823552	0.873715	0.857874	0.77603	0.628181
YC18:2357	WIL900	2	2	508	17	19	13	2018	26.8327	28.6466	31.7485	35.3333	38.5962	40.7321	42.031	49.5052	58.1615	62.2139	86.3646	132.598	191.355	253.075	308.199	347.167	360.594	370.755	394.019	424.233	455.248	480.91	495.07	511.931	546.266	557.524	580.59	0.0362779	0.0620374	0.0716972	0.0652573	0.0427178	0.0259787	0.149483	0.173127	0.0810468	0.483015	0.92467	1.17513	1.2344	1.10248
YC18:2358	Os426	2	2	438	13	19	14	2018	25.9289	27.3083	29.6672	32.3933	34.8747	36.499	37.5539	43.7999	51.0337	54.5933	77.5453	121.484	177.324	235.98	288.368	325.402	338.139	344.096	357.734	375.446	393.627	408.671	416.972	445.009	504.688	521.424	555.352	0.0275884	0.0471777	0.0545238	0.0496264	0.0324857	0.0210994	0.124919	0.144678	0.071192	0.45904	0.878771	1.1168	1.17313	1.04775
YC18:2359	N215	2	2	350	19	19	15	2018	51.5405	51.1823	50.5698	49.8619	49.2177	48.7959	49.7627	60.6901	81.4062	109.308	141.791	176.253	210.091	240.7	265.477	281.82	287.229	297.224	320.108	349.829	380.337	405.58	419.509	423.035	428.357	448.477	492.05	-0.0071634	-0.0122499	-0.0141573	-0.0128857	-0.008435	0.0193361	0.218547	0.414323	0.558031	0.649671	0.689243	0.676747	0.612182	0.49555
YC18:2360	LH128	2	2	331	13	19	16	2018	25.8461	26.4124	27.3808	28.4999	29.5186	30.1854	34.475	69.3095	109.654	122.538	139.09	170.777	211.046	253.347	291.127	317.834	327.059	337.69	362.03	393.642	426.09	452.94	467.754	482.573	512.348	525.837	553.95	0.0113257	0.0193677	0.0223834	0.0203729	0.0133362	0.085793	0.696689	0.806885	0.257681	0.331041	0.633734	0.805391	0.846012	0.755597
YC18:2361	OC19	2	2	361	23	19	17	2018	30.5806	32.0565	34.5805	37.4974	40.1523	41.8902	43.2406	53.8892	74.0771	101.267	132.922	166.505	199.48	229.308	253.454	269.38	274.632	281.302	296.573	316.406	336.765	353.61	362.905	372.156	390.738	405.608	437.199	0.0295186	0.0504785	0.0583385	0.0530985	0.0347586	0.0270067	0.212974	0.403757	0.5438	0.633103	0.671665	0.659487	0.59657	0.482912
YC18:2362	Pa91	2	2	501	21	19	18	2018	26.0668	28.8014	33.4778	38.8824	43.8015	47.0216	49.7028	67.0205	87.0774	94.305	115.688	156.623	208.646	263.293	312.1	346.602	358.481	365.957	383.073	405.302	428.12	447.001	457.419	478.73	523.397	538.314	568.915	0.0546928	0.0935279	0.108091	0.0983823	0.0644016	0.0536251	0.346354	0.401137	0.144553	0.427662	0.818702	1.04046	1.09294	0.976134
YC18:2363	CQ702RC	2	2	312	20	19	19	2018	28.3755	28.4564	28.5946	28.7543	28.8997	28.9949	31.2425	49.8984	71.5051	79.2325	101.327	143.623	197.376	253.841	304.271	339.92	352.202	361.216	381.853	408.656	436.169	458.934	471.495	484.591	510.996	520.091	538.783	0.00161652	0.00276435	0.00319478	0.00290782	0.00190348	0.0449521	0.373118	0.432135	0.154546	0.441885	0.84593	1.07506	1.12929	1.0086
YC18:2364	PHPR5	2	2	369	17	19	20	2018	25.7633	25.5165	25.0944	24.6065	24.1625	23.8718	25.0209	35.0977	46.7685	51.6535	74.9622	119.584	176.292	235.86	289.062	326.672	339.63	349.376	371.69	400.67	430.417	455.031	468.613	483.802	514.596	527.566	554.509	-0.0049369	-0.0084425	-0.009757	-0.0088806	-0.0058133	0.022981	0.201537	0.233415	0.0977004	0.466175	0.892431	1.13416	1.19136	1.06404
YC18:2365	LH185	2	2	261	24	19	21	2018	45.4895	44.8004	43.6221	42.2602	41.0207	40.2093	41.3058	54.3591	79.1056	112.435	151.239	192.405	232.826	269.39	298.988	318.51	324.938	331.599	346.847	366.652	386.98	403.801	413.083	429.182	462.685	473.88	496.844	-0.0137814	-0.023567	-0.0272366	-0.0247902	-0.0162278	0.0219294	0.261065	0.49493	0.666596	0.776064	0.823335	0.808407	0.731282	0.591958
YC18:2366	INBRED 321	2	2	325	16	19	22	2018	34.2638	33.0763	31.0457	28.699	26.563	25.1648	25.293	28.5886	32.4053	34.8354	55.7724	95.8536	146.791	200.298	248.087	281.87	293.505	301.516	319.857	343.678	368.13	388.363	399.526	419.935	462.51	475.69	502.595	-0.0237487	-0.0406117	-0.0469353	-0.0427196	-0.0279645	0.002565	0.0659106	0.0763359	0.0486003	0.418741	0.801624	1.01876	1.07014	0.955772
YC18:2367	K55	2	2	490	21	19	23	2018	30.1446	30.7149	31.6902	32.8173	33.8432	34.5148	35.705	46.797	67.8253	96.1473	129.12	164.102	198.449	229.519	254.67	271.259	276.717	281.657	292.967	307.656	322.734	335.21	342.094	362.508	405.82	408.138	411.37	0.0114064	0.0195056	0.0225428	0.020518	0.0134312	0.0238051	0.22184	0.420566	0.566439	0.65946	0.699628	0.686943	0.621406	0.503016
YC18:2368	W811G	2	2	285	22	19	24	2018	30.4315	33.9939	40.632	49.3694	59.2297	69.2365	78.4134	85.7838	90.3714	92.3793	107.979	137.843	175.795	215.662	251.268	276.439	285.137	295.919	320.604	352.663	385.571	412.801	427.826	447.574	488.055	509.904	555.77	0.0712469	0.132762	0.174749	0.197206	0.200136	0.183536	0.147408	0.0917519	0.0401594	0.311994	0.597271	0.759051	0.797335	0.712123
YC18:2369	H105W	2	2	313	24	19	25	2018	25.7633	25.5165	25.0944	24.6065	24.1625	23.8718	26.3158	47.2283	71.4485	79.7815	99.2858	136.624	184.077	233.922	278.441	309.912	320.765	330.496	352.775	381.71	411.411	435.988	449.548	471.272	516.305	527.882	551.195	-0.0049369	-0.0084425	-0.009757	-0.0088806	-0.0058133	0.0488798	0.418249	0.484404	0.16666	0.390087	0.746771	0.949046	0.996913	0.890371
YC18:2370	R226	2	2	449	21	19	26	2018	30.9953	31.4784	32.3044	33.259	34.1279	34.6967	36.8713	54.164	74.1918	81.402	102.642	143.303	194.977	249.258	297.738	332.009	343.81	351.657	369.622	392.954	416.903	436.72	447.655	475.105	533.06	537.776	545.613	0.00966072	0.0165204	0.0190928	0.0173779	0.0113756	0.0434929	0.345853	0.400557	0.144203	0.424796	0.813217	1.03349	1.08562	0.969594
YC18:2371	NS701	2	2	268	12	19	27	2018	29.3097	30.1232	31.5142	33.1219	34.5851	35.543	38.073	57.7206	80.4759	88.4937	109.838	150.699	202.628	257.177	305.895	340.335	352.216	363.501	389.338	422.894	457.338	485.839	501.564	527.051	579.916	591.979	616.023	0.016269	0.027821	0.032153	0.029265	0.019157	0.0505998	0.392953	0.455107	0.160356	0.426889	0.817223	1.03858	1.09096	0.974371
YC18:2372	LH65	2	2	492	19	19	28	2018	22.3825	22.7016	23.2473	23.878	24.452	24.8278	25.2397	28.0887	31.3883	33.8201	57.2151	102.002	158.919	218.708	272.106	309.855	322.847	330.374	347.606	369.987	392.961	411.97	422.458	429.376	442.67	452.569	473.558	0.00638239	0.0109143	0.0126137	0.0114808	0.00751536	0.00823714	0.0569803	0.0659931	0.048636	0.467899	0.895731	1.13835	1.19577	1.06797
YC18:2373	W815G	2	2	462	25	19	29	2018	30.954	30.1862	28.8733	27.356	25.9749	25.0709	25.0495	26.3076	27.7646	29.7955	55.4338	104.515	166.891	232.412	290.931	332.3	346.53	353.52	369.524	390.31	411.646	429.3	439.041	441.825	446.242	464.261	503.301	-0.015355	-0.026258	-0.0303467	-0.0276209	-0.0180808	-0.0004275	0.0251612	0.029141	0.0406176	0.512766	0.981623	1.24751	1.31043	1.17038
YC18:2374	CO257	2	2	310	22	19	30	2018	16.4005	17.0663	18.2049	19.5208	20.7185	21.5025	21.5273	20.4885	19.2854	20.3884	43.6829	88.2771	144.95	204.482	257.651	295.238	308.158	313.071	324.317	338.924	353.917	366.324	373.169	380.853	396.435	400.093	407.403	0.0133166	0.0227722	0.0263181	0.0239542	0.0156805	0.00049556	-0.0207764	-0.0240627	0.0220608	0.465889	0.891884	1.13347	1.19063	1.06339
YC18:2375	PHJ33	2	2	441	18	19	31	2018	30.9243	30.7094	30.3419	29.9172	29.5306	29.2775	29.915	35.6515	42.2954	45.3856	63.6019	98.4746	142.793	189.347	230.925	260.318	270.455	279.723	300.939	328.495	356.78	380.184	393.098	409.438	442.85	454.438	478.262	-0.0042981	-0.0073499	-0.0084944	-0.0077314	-0.005061	0.0127498	0.11473	0.132877	0.0618045	0.364326	0.697453	0.88637	0.931076	0.83157
YC18:2376	N200	2	2	495	19	19	32	2018	24.2209	24.4442	24.826	25.2673	25.6689	25.9318	27.1653	39.5187	62.9384	94.4812	131.204	170.163	208.417	243.02	271.031	289.506	295.616	306.02	329.838	360.774	392.528	418.803	433.3	456.908	505.886	520.949	551.687	0.00446556	0.00763637	0.00882543	0.00803272	0.00525826	0.0246696	0.247068	0.468393	0.630856	0.734455	0.779191	0.765064	0.692073	0.56022
YC18:2377	NC290A	2	2	498	26	19	33	2018	31.8419	32.197	32.8042	33.506	34.1448	34.5629	35.6314	45.955	65.5264	91.8862	122.575	155.133	187.1	216.018	239.426	254.866	259.969	268.26	287.24	311.893	337.197	358.136	369.689	387.945	425.762	438.958	466.098	0.00710193	0.0121447	0.0140358	0.0127751	0.00836263	0.0213698	0.206471	0.391429	0.527196	0.613773	0.651158	0.639352	0.578355	0.468167
YC18:2378	PH207	2	2	515	21	19	34	2018	31.9385	33.2422	35.4717	38.0483	40.3936	41.9287	44.8836	67.1683	92.9779	101.727	120.422	156.211	201.694	249.471	292.143	322.308	332.721	343.843	369.305	402.374	436.319	464.406	479.904	497.146	532.086	538.814	551.995	0.026075	0.0445898	0.0515329	0.0469042	0.0307037	0.0590963	0.445695	0.516192	0.174984	0.373899	0.715781	0.909663	0.955543	0.853422
YC18:2379	PHT55	2	2	375	13	19	35	2018	41.0393	38.8554	35.1209	30.8049	26.8766	24.3051	25.2029	39.6727	67.1047	104.052	147.066	192.7	237.507	278.039	310.849	332.489	339.634	349.985	373.682	404.461	436.053	462.195	476.619	502.302	555.816	560.054	567.039	-0.0436769	-0.0746901	-0.0863201	-0.0785668	-0.0514302	0.017957	0.289397	0.54864	0.738936	0.860284	0.912684	0.896136	0.810641	0.656198
YC18:2380	2MCDB	2	2	292	12	19	36	2018	36.0576	35.6036	34.8273	33.93	33.1133	32.5787	33.0883	38.2015	44.1235	47.3525	71.1792	116.792	174.76	235.652	290.036	328.481	341.704	347.851	361.924	380.201	398.963	414.487	423.053	419.515	410.358	420.052	441.539	-0.0090801	-0.0155274	-0.0179452	-0.0163334	-0.0106919	0.0101905	0.102265	0.11844	0.0645798	0.476533	0.91226	1.15936	1.21783	1.08768
YC18:2381	LH211	2	2	491	>15	19	37	2018	34.3072	33.5467	32.2461	30.743	29.3749	28.4794	28.4982	30.0794	31.9107	33.8685	56.5808	100.06	155.317	213.361	265.201	301.848	314.484	325.496	350.706	383.449	417.059	444.869	460.214	484.001	533.228	546.244	572.517	-0.0152108	-0.0260114	-0.0300616	-0.0273615	-0.017911	0.00037706	0.0316234	0.0366253	0.039157	0.454245	0.869592	1.10514	1.16087	1.03681
YC18:2382	B47	2	2	403	>15	19	38	2018	30.8691	30.1121	28.8176	27.3216	25.9599	25.0685	27.0212	44.7777	65.3428	72.5149	90.6221	125.286	169.339	215.614	256.944	286.161	296.24	305.909	328.045	356.794	386.305	410.723	424.196	442.657	480.594	494.826	524.215	-0.0151398	-0.02589	-0.0299213	-0.0272338	-0.0178274	0.0390545	0.35513	0.411301	0.143442	0.362144	0.693278	0.881064	0.925502	0.826592
YC18:2383	H71	2	2	317	>15	19	39	2018	32.9887	32.7865	32.4409	32.0414	31.6778	31.4398	33.4575	50.7193	70.7114	77.9346	99.5501	140.93	193.519	248.76	298.097	332.975	344.985	352.982	371.29	395.069	419.477	439.673	450.816	478.616	537.296	545.421	560.649	-0.0040425	-0.0069129	-0.0079893	-0.0072717	-0.0047601	0.0403542	0.345236	0.399842	0.144463	0.432311	0.827603	1.05177	1.10482	0.986746
YC18:2384	INBRED 305	2	2	420	>15	19	40	2018	35.0297	32.9215	29.3164	25.1499	21.3577	18.8753	18.7891	22.0133	25.7475	28.2714	51.0974	94.7947	150.328	208.663	260.763	297.593	310.269	317.542	334.193	355.819	378.018	396.386	406.521	425.451	464.978	474.52	493.635	-0.0421636	-0.0721022	-0.0833292	-0.0758446	-0.0496483	-0.0017242	0.0644849	0.0746847	0.0504773	0.45652	0.873947	1.11067	1.16669	1.042
YC18:2385	LH216	2	2	426	>15	19	41	2018	41.8741	39.4472	35.2969	30.5004	26.1347	23.2769	22.8406	23.7327	24.7659	26.4737	48.9361	91.9375	146.587	203.992	255.262	291.506	303.994	313.362	334.811	362.668	391.263	414.924	427.979	449.334	493.649	507.236	534.956	-0.0485396	-0.0830056	-0.0959303	-0.0873138	-0.0571561	-0.0087246	0.0178413	0.0206633	0.0341565	0.449249	0.860028	1.09298	1.14811	1.02541
YC18:2386	S8326	2	2	278	13	19	42	2018	29.9791	28.9231	27.1174	25.0305	23.131	21.8876	21.5099	20.3253	18.9532	20.0086	43.3338	87.9869	144.735	204.345	257.585	295.221	308.19	318.149	340.95	370.563	400.96	426.112	439.99	458.54	496.603	497.965	499.334	-0.0211189	-0.0361146	-0.041738	-0.0379891	-0.0248679	-0.0075551	-0.0236927	-0.0274402	0.0211073	0.466504	0.893061	1.13496	1.19221	1.06479
YC18:2387	LH195	2	2	335	>15	19	43	2018	30.9381	30.8587	30.7229	30.5661	30.4233	30.3298	32.6982	52.6645	75.789	83.611	100.09	131.638	171.73	213.845	251.458	278.048	287.212	294.456	311.042	332.583	354.694	372.99	383.085	405.022	451.107	457.571	469.709	-0.0015876	-0.0027149	-0.0031377	-0.0028558	-0.0018694	0.0473676	0.399327	0.46249	0.15644	0.329585	0.630946	0.801848	0.842291	0.752274
YC18:2388	PHZ51	2	2	379	>15	19	44	2018	35.2366	35.1612	35.0324	34.8835	34.7479	34.6592	37.7997	64.2196	94.8184	105.088	125.598	164.862	214.761	267.177	313.991	347.085	358.486	366.714	385.552	410.018	435.132	455.913	467.379	495.333	554.294	561.651	575.194	-0.001507	-0.002577	-0.0029782	-0.0027107	-0.0017745	0.0628107	0.528398	0.611976	0.205385	0.410203	0.78528	0.997986	1.04832	0.936285
YC18:2389	B73	2	2	517	>15	19	45	2018	34.3603	34.1215	33.7132	33.2413	32.8118	32.5306	36.1534	66.9147	102.542	114.379	136.343	178.39	231.826	287.958	338.09	373.53	385.733	393.585	411.562	434.911	458.878	478.709	489.651	508.33	547.172	554.368	568.406	-0.0047756	-0.0081666	-0.0094382	-0.0085905	-0.0056234	0.0724562	0.615226	0.712538	0.236739	0.43928	0.840945	1.06873	1.12263	1.00265
YC18:2390	DK78371A	2	2	289	6	19	46	2018	NA	NA	NA	NA	NA	NA	NA	NA	NA	NA	NA	NA	NA	NA	NA	NA	NA	NA	NA	NA	NA	NA	NA	NA	NA	NA	NA	NA	NA	NA	NA	NA	NA	NA	NA	NA	NA	NA	NA	NA	NA
YC18:2391	LH190	2	2	333	>15	19	47	2018	36.1128	36.2009	36.3515	36.5256	36.6841	36.7878	36.8333	37.049	37.299	38.9259	63.7741	111.343	171.796	235.299	292.015	332.108	345.899	352.508	367.639	387.29	407.462	424.153	433.362	444.04	465.746	470.055	478.527	0.0017617	0.00301262	0.00348171	0.00316898	0.00207443	0.00090978	0.00431551	0.0049981	0.0325389	0.496965	0.951373	1.20907	1.27005	1.13432
YC18:2392	Yu796 NS	2	2	468	>15	19	48	2018	35.2228	35.0119	34.6513	34.2346	33.8552	33.6069	38.2614	77.603	123.167	137.667	155.54	189.755	233.237	278.913	319.707	348.545	358.495	368.309	390.777	419.958	449.911	474.696	488.371	502.314	530.376	532.38	535.568	-0.0042174	-0.007212	-0.008335	-0.0075863	-0.0049661	0.0930893	0.786831	0.911286	0.289996	0.357453	0.684296	0.869649	0.913511	0.815882
YC18:2393	H122w	2	2	483	12	20	48	2018	25.7633	25.5165	25.0944	24.6065	24.1625	23.8718	24.005	25.5815	27.4073	29.1012	47.6176	83.0649	128.114	175.435	217.698	247.575	257.883	267.802	290.51	320.004	350.278	375.329	389.151	400.579	423.137	433.408	454.821	-0.0049369	-0.0084425	-0.009757	-0.0088806	-0.0058133	0.00266372	0.031529	0.0365159	0.0338783	0.370329	0.708946	0.900976	0.946418	0.845273
YC18:2394	H95	2	2	319	>15	20	47	2018	27.6728	29.2951	32.0692	35.2753	38.1935	40.1037	41.4209	51.3815	70.2648	95.6979	125.308	156.721	187.564	215.465	238.051	252.947	257.86	264.113	278.428	297.021	316.106	331.898	340.611	357.492	392.796	397.846	407.36	0.0324452	0.0554832	0.0641225	0.058363	0.0382047	0.0263428	0.199212	0.377667	0.508661	0.592193	0.628264	0.616873	0.558021	0.451707
YC18:2395	Pa762	2	2	439	>15	20	46	2018	25.9289	27.3083	29.6672	32.3933	34.8747	36.499	36.5762	34.6408	32.3994	32.8796	51.0901	85.9519	130.256	176.796	218.361	247.745	257.872	266.077	284.862	309.259	334.302	355.023	366.457	381.966	413.819	418.621	427.74	0.0275884	0.0471777	0.0545238	0.0496264	0.0324857	0.00154484	-0.0387072	-0.0448296	0.00960445	0.364211	0.697235	0.886092	0.930783	0.831309
YC18:2396	Il778d	2	2	322	8	20	45	2018	NA	NA	NA	NA	NA	NA	NA	NA	NA	NA	NA	NA	NA	NA	NA	NA	NA	NA	NA	NA	NA	NA	NA	NA	NA	NA	NA	NA	NA	NA	NA	NA	NA	NA	NA	NA	NA	NA	NA	NA	NA
YC18:2397	B120	2	2	300	>15	20	44	2018	25.8875	26.8603	28.524	30.4466	32.1966	33.3422	36.5037	61.1379	89.6685	99.4966	122.665	167.019	223.387	282.597	335.48	372.864	385.727	392.637	408.459	429.007	450.099	467.552	477.182	496.274	536.24	551.088	581.735	0.019457	0.0332727	0.0384536	0.0349997	0.022911	0.0632315	0.492683	0.570612	0.196561	0.463376	0.887073	1.12735	1.18421	1.05765
YC18:2398	N523	2	2	353	>15	20	43	2018	26.0254	28.3535	32.3346	36.9357	41.1234	43.8648	47.3175	71.8516	100.266	109.912	130.71	170.526	221.127	274.279	321.751	355.31	366.888	378.026	403.525	436.642	470.636	498.765	514.285	539.828	592.849	613.81	657.215	0.0465615	0.0796229	0.0920209	0.0837555	0.0548268	0.0690547	0.490682	0.568294	0.192916	0.415967	0.796315	1.01201	1.06305	0.949441
YC18:2399	YING-55	2	2	393	>15	20	42	2018	18.2495	20.1909	23.5107	27.3474	30.8396	33.1255	35.1483	48.4405	63.8351	69.7329	91.7477	133.892	187.452	243.713	293.962	329.484	341.722	350.84	371.715	398.827	426.656	449.683	462.389	491.079	551.433	565.439	593.397	0.038827	0.0663965	0.0767351	0.0698427	0.0457194	0.0404548	0.265843	0.307893	0.117957	0.440296	0.842889	1.0712	1.12523	1.00497
YC18:2400	B79	2	2	479	>15	20	41	2018	34.3465	33.9722	33.3321	32.5924	31.9191	31.4783	32.6332	45.5608	70.069	103.078	141.508	182.278	222.309	258.521	287.834	307.168	313.533	319.853	334.321	353.112	372.401	388.361	397.167	418.622	463.875	476.933	503.462	-0.0074861	-0.0128016	-0.0147949	-0.0134661	-0.0088149	0.0230967	0.258552	0.490165	0.660178	0.768593	0.815408	0.800624	0.724241	0.586259
YC18:2401	B109	2	2	297	>15	20	40	2018	25.8323	26.2631	26.9997	27.851	28.6259	29.1331	32.7686	62.3825	96.6805	107.937	126.859	163.082	209.118	257.475	300.664	331.195	341.726	351.463	373.756	402.71	432.43	457.021	470.59	493.7	541.752	549.289	563.683	0.00861528	0.0147326	0.0170266	0.0154973	0.0101446	0.0727089	0.592278	0.68596	0.225129	0.378439	0.724471	0.920706	0.967143	0.863783
YC18:2402	B119	2	2	299	>15	20	39	2018	33.5117	33.3805	33.1562	32.8969	32.661	32.5065	32.9644	37.0413	41.7631	44.572	67.3171	110.86	166.196	224.324	276.24	312.94	325.563	331.555	345.275	363.093	381.383	396.517	404.867	418.188	445.795	462.825	498.737	-0.0026234	-0.0044862	-0.0051847	-0.004719	-0.0030891	0.00915772	0.0815385	0.0944356	0.0561771	0.454902	0.87085	1.10673	1.16255	1.03831
YC18:2403	PHW43	2	2	376	3	20	38	2018	NA	NA	NA	NA	NA	NA	NA	NA	NA	NA	NA	NA	NA	NA	NA	NA	NA	NA	NA	NA	NA	NA	NA	NA	NA	NA	NA	NA	NA	NA	NA	NA	NA	NA	NA	NA	NA	NA	NA	NA	NA
YC18:2404	INB 101LFY/LFY (A632 X M16 S5)	2	2	323	>15	20	37	2018	27.6007	27.67	27.7884	27.9253	28.0499	28.1314	27.8998	25.8321	23.4374	23.8018	40.8806	73.5758	115.127	158.774	197.756	225.314	234.816	243.225	262.476	287.479	313.144	334.38	346.097	352.743	365.237	382.345	419.062	0.00138517	0.00236872	0.00273755	0.00249166	0.00163105	-0.0046323	-0.0413539	-0.047895	0.00728899	0.341577	0.653904	0.831024	0.872938	0.779646
YC18:2405	J47	2	2	488	>15	20	36	2018	34.4431	35.0174	35.9996	37.1347	38.1679	38.8442	38.9373	38.6421	38.3002	39.4884	60.0996	99.5572	149.702	202.377	249.422	282.679	294.124	300.521	315.169	334.192	353.719	369.876	378.792	406.398	465.035	487.534	534.054	0.011487	0.0196435	0.0227022	0.0206631	0.0135262	0.00186362	-0.0059048	-0.0068388	0.0237643	0.412225	0.78915	1.0029	1.05349	0.9409
YC18:2406	W24	2	2	385	>15	20	35	2018	28.3369	28.0383	27.5276	26.9374	26.4002	26.0485	25.9807	25.9717	25.9614	27.4216	50.8254	95.629	152.568	212.38	265.799	303.562	316.55	322.548	336.28	354.116	372.424	387.572	395.931	416.866	461.062	486.925	541.373	-0.0059727	-0.0102137	-0.0118041	-0.0107438	-0.007033	-0.0013573	-0.0001791	-0.0002074	0.0292039	0.468077	0.896072	1.13879	1.19622	1.06838
YC18:2407	B108	2	2	399	>15	20	34	2018	20.892	23.4592	27.8492	32.9228	37.5407	40.5636	44.4853	72.4966	104.939	115.579	133.373	167.438	210.73	256.204	296.819	325.531	335.421	342.53	358.804	379.941	401.637	419.589	429.495	449.33	490.868	504.643	532.888	0.0513435	0.0878004	0.101472	0.0923575	0.0604577	0.0784353	0.560226	0.648838	0.212816	0.355883	0.681291	0.86583	0.9095	0.8123
YC18:2408	VaW6	2	2	457	>15	20	33	2018	31.7523	31.2265	30.3273	29.2882	28.3424	27.7232	27.461	26.2511	24.8498	25.5818	43.8724	78.8873	123.387	170.13	211.878	241.391	251.545	256.928	269.252	285.258	301.687	315.282	322.783	337.348	367.81	378.955	401.937	-0.0105159	-0.0179829	-0.020783	-0.0189163	-0.0123827	-0.005244	-0.0241986	-0.0280262	0.0146397	0.365812	0.700299	0.889986	0.934874	0.834962
YC18:2409	PHK93	2	2	367	8	20	32	2018	NA	NA	NA	NA	NA	NA	NA	NA	NA	NA	NA	NA	NA	NA	NA	NA	NA	NA	NA	NA	NA	NA	NA	NA	NA	NA	NA	NA	NA	NA	NA	NA	NA	NA	NA	NA	NA	NA	NA	NA	NA
YC18:2410	H5	2	2	316	>15	20	31	2018	25.9151	27.159	29.2861	31.7444	33.982	35.4467	39.6007	72.0316	109.592	121.821	140.977	177.647	224.251	273.205	316.927	347.835	358.464	363.178	373.972	387.991	402.38	414.287	420.856	444.383	494.528	496.296	498.043	0.0248779	0.0425427	0.049167	0.0447508	0.0292941	0.0830794	0.648618	0.751212	0.244585	0.383109	0.733412	0.932068	0.979078	0.874442
YC18:2411	R78	2	2	380	>15	20	30	2018	11.4464	14.1131	18.6734	23.9437	28.7406	31.8807	36.3261	68.532	105.832	117.654	131.52	158.064	191.798	227.234	258.882	281.255	288.958	293.881	305.15	319.787	334.811	347.242	354.102	377.883	428.533	439.397	460.924	0.0533344	0.091205	0.105406	0.0959388	0.062802	0.0889065	0.644118	0.746	0.23644	0.277315	0.530884	0.674682	0.708711	0.63297
YC18:2412	YE 4	2	2	467	>15	20	29	2018	25.7633	25.5165	25.0944	24.6065	24.1625	23.8718	23.9583	25.1437	26.5167	28.2622	49.7313	90.8313	143.064	197.931	246.934	281.575	293.488	298.795	310.945	326.725	342.922	356.325	363.72	381.275	418.268	437.211	476.896	-0.0049369	-0.0084425	-0.009757	-0.0088806	-0.0058133	0.00172914	0.0237087	0.0274588	0.0349104	0.429383	0.821998	1.04465	1.09734	0.980064
YC18:2413	PHW53	2	2	447	>15	20	28	2018	25.984	27.9055	31.1914	34.989	38.4454	40.708	43.9229	67.228	94.2192	103.184	119.776	151.538	191.904	234.306	272.176	298.947	308.176	315.993	333.889	357.131	380.989	400.73	411.623	423.73	448.263	452.93	462.06	0.0384301	0.0657178	0.0759507	0.0691288	0.0452521	0.0642984	0.466101	0.539825	0.179295	0.331832	0.635249	0.807317	0.848035	0.757404
YC18:2414	B37	2	2	304	>15	20	27	2018	26.7086	27.3027	28.3189	29.4932	30.562	31.2617	34.9905	65.0793	99.9274	111.244	128.54	161.653	203.734	247.937	287.417	315.326	324.96	335.091	358.286	388.411	419.333	444.92	459.038	484.884	538.805	555.711	590.253	0.0118839	0.0203222	0.0234866	0.021377	0.0139935	0.0745752	0.601777	0.696962	0.226328	0.345933	0.662244	0.841624	0.884072	0.78959
YC18:2415	N209	2	2	496	>15	20	26	2018	25.8185	26.1138	26.6186	27.2021	27.7332	28.0809	28.0158	26.919	25.6486	26.5416	46.7925	85.5603	134.829	186.582	232.805	265.48	276.734	284.43	302.05	324.935	348.426	367.863	378.587	403.275	455.245	474.497	514.228	0.00590483	0.0100976	0.0116699	0.0106217	0.00695303	-0.0013009	-0.0219371	-0.0254069	0.0178603	0.405018	0.775354	0.985372	1.03507	0.92445
YC18:2416	PHT22	2	2	373	7	20	25	2018	NA	NA	NA	NA	NA	NA	NA	NA	NA	NA	NA	NA	NA	NA	NA	NA	NA	NA	NA	NA	NA	NA	NA	NA	NA	NA	NA	NA	NA	NA	NA	NA	NA	NA	NA	NA	NA	NA	NA	NA	NA
YC18:2417	PHEG9	2	2	502	27	20	24	2018	26.681	27.0041	27.5567	28.1954	28.7767	29.1572	30.212	38.433	47.9544	52.0318	72.5202	111.742	161.589	213.949	260.714	293.772	305.164	313.954	334.079	360.217	387.046	409.246	421.495	440.729	480.558	489.122	506.096	0.00646305	0.0110522	0.0127731	0.0116259	0.00761034	0.0210952	0.164421	0.190428	0.0815483	0.409767	0.784446	0.996926	1.04721	0.93529
YC18:2418	B77	2	2	478	25	20	23	2018	25.9978	28.0548	31.5725	35.6379	39.3381	41.7603	43.8234	57.2369	72.7721	78.4443	96.1903	130.163	173.337	218.689	259.194	287.828	297.713	308.362	332.743	364.408	396.91	423.805	438.644	463.822	516.165	522.65	534.575	0.0411406	0.0703528	0.0813074	0.0740044	0.0484436	0.0412624	0.268271	0.310704	0.113445	0.35492	0.679447	0.863486	0.907038	0.810101
YC18:2419	NC294	2	2	434	27	20	22	2018	20.7541	21.9661	24.0386	26.4338	28.6139	30.041	32.6651	52.3546	75.1585	82.9534	100.504	134.102	176.801	221.654	261.713	290.032	299.798	308.528	328.516	354.475	381.122	403.171	415.337	437.49	483.694	491.529	506.649	0.0242391	0.0414502	0.0479044	0.0436016	0.0285418	0.0524826	0.393791	0.456077	0.155897	0.351013	0.671968	0.853981	0.897053	0.801184
YC18:2420	NC250	2	2	497	23	20	21	2018	42.1362	42.2842	42.5371	42.8295	43.0956	43.2698	43.8724	48.6371	54.1556	56.8994	74.8624	109.25	152.952	198.859	239.859	268.843	278.836	287.413	307.05	332.554	358.733	380.395	392.347	405.789	433.05	442.358	461.478	0.0029588	0.00505973	0.00584757	0.00532234	0.00348403	0.0120504	0.0952958	0.110369	0.054877	0.359259	0.687754	0.874043	0.918127	0.820005
YC18:2421	Pa778	2	2	363	18	20	20	2018	25.8737	26.711	28.1429	29.7977	31.3039	32.2899	33.6902	46.3511	70.3537	102.682	140.318	180.248	219.453	254.918	283.626	302.561	308.798	315.458	330.706	350.51	370.838	387.659	396.94	403.533	416.325	423.605	438.916	0.0167466	0.0286377	0.0330968	0.0301241	0.0197194	0.0280057	0.253218	0.480053	0.646559	0.752737	0.798586	0.784107	0.7093	0.574165
YC18:2422	MS221	2	2	347	27	20	19	2018	29.3511	30.5711	32.6574	35.0686	37.2632	38.6998	41.7214	64.722	91.3606	100.342	118.861	154.312	199.366	246.693	288.961	318.842	329.157	340.165	365.366	398.096	431.693	459.493	474.832	495.4	537.613	547.016	565.715	0.0244004	0.0417261	0.0482232	0.0438918	0.0287318	0.0604326	0.460012	0.532773	0.179633	0.370372	0.709029	0.901081	0.946528	0.845371
YC18:2423	NKS8326	2	2	359	27	20	18	2018	17.3319	18.7032	21.0483	23.7586	26.2254	27.8402	30.9921	54.7994	82.3725	91.7041	111.431	149.196	197.19	247.604	292.631	324.461	335.45	347.177	374.024	408.893	444.685	474.301	490.642	516.474	569.985	584.882	615.069	0.0274271	0.0469019	0.054205	0.0493362	0.0322958	0.063038	0.476148	0.551461	0.186633	0.39454	0.755295	0.959879	1.00829	0.900534
YC18:2424	PH207	2	2	512	27	20	17	2018	31.3741	32.2003	33.6132	35.2461	36.7324	37.7053	39.8516	56.2651	75.2748	82.1292	102.462	141.385	190.852	242.814	289.223	322.03	333.351	344.568	370.249	403.603	437.84	466.169	481.8	501.54	541.9	551.647	571.175	0.0165246	0.028258	0.0326581	0.0297247	0.019458	0.0429269	0.32827	0.380193	0.137088	0.406649	0.778477	0.98934	1.03924	0.928174
YC18:2425	K150	2	2	327	17	20	16	2018	18.1805	19.4443	21.6054	24.1029	26.3762	27.8642	30.7046	52.107	76.8945	85.3448	104.059	139.886	185.417	233.244	275.96	306.157	316.565	324.991	344.283	369.339	395.058	416.339	428.081	451.533	500.641	519.823	559.522	0.0252748	0.0432215	0.0499515	0.0454648	0.0297615	0.0568081	0.428046	0.495751	0.169005	0.374292	0.716533	0.910617	0.956545	0.854318
YC18:2426	A797NW	2	2	296	20	20	15	2018	43.1642	44.9663	48.048	51.6096	54.8513	56.9733	57.3743	57.3572	57.3374	58.7318	81.1281	124.003	178.491	235.728	286.847	322.984	335.419	342.18	357.659	377.762	398.397	415.472	424.893	445.251	488.011	503.391	535.08	0.0360423	0.0616345	0.0712316	0.0648335	0.0424404	0.00802059	-0.0003426	-0.0003968	0.0278885	0.447927	0.857497	1.08976	1.14473	1.02239
YC18:2427	B88	2	2	307	24	20	14	2018	NA	NA	NA	NA	NA	NA	NA	NA	NA	NA	NA	NA	NA	NA	NA	NA	NA	NA	NA	NA	NA	NA	NA	NA	NA	NA	NA	NA	NA	NA	NA	NA	NA	NA	NA	NA	NA	NA	NA	NA	NA
YC18:2428	R168	2	2	277	20	20	13	2018	25.9289	27.3083	29.6672	32.3933	34.8747	36.499	37.7408	45.55	54.5945	58.8521	84.4629	133.491	195.8	261.251	319.708	361.032	375.239	380.944	394.007	410.972	428.387	442.796	450.747	462.559	486.948	491.146	499.262	0.0275884	0.0471777	0.0545238	0.0496264	0.0324857	0.024836	0.156185	0.18089	0.0851522	0.512216	0.98057	1.24617	1.30903	1.16913
YC18:2429	NK740	2	2	358	27	20	12	2018	25.7633	25.5165	25.0944	24.6065	24.1625	23.8718	26.7726	51.5074	80.1545	89.8957	111.127	151.771	203.423	257.682	306.141	340.398	352.168	355.64	363.587	373.91	384.506	393.274	398.111	367.191	299.005	317.152	359.509	-0.0049369	-0.0084425	-0.009757	-0.0088806	-0.0058133	0.0580158	0.494696	0.572943	0.194823	0.424619	0.812878	1.03306	1.08516	0.96919
YC18:2430	N211	2	2	349	>15	20	11	2018	25.9151	27.159	29.2861	31.7444	33.982	35.4467	37.9435	56.5075	78.0079	85.7379	108.375	151.709	206.782	264.633	316.301	352.826	365.365	367.472	372.295	378.559	384.989	390.309	393.245	412.919	455.288	461.866	474.411	0.0248779	0.0425427	0.049167	0.0447508	0.0292941	0.0499354	0.371281	0.430007	0.1546	0.452733	0.866698	1.10146	1.15701	1.03336
YC18:2431	LH213	2	2	337	12	20	10	2018	19.7951	20.0305	20.433	20.8982	21.3216	21.5988	22.7251	33.9312	55.1757	83.789	117.101	152.442	187.143	218.533	243.942	260.701	266.253	277.254	302.439	335.149	368.725	396.508	411.837	414.877	418.903	421.887	428.215	0.00470773	0.00805051	0.00930404	0.00846835	0.00554343	0.0225254	0.224122	0.424892	0.572265	0.666243	0.706824	0.694009	0.627797	0.50819
YC18:2432	HUANYAO	2	2	320	13	20	9	2018	32.663	32.6394	32.5991	32.5526	32.5102	32.4825	33.2457	41.267	56.474	76.9554	100.8	126.098	150.936	173.405	191.593	203.59	207.558	214.47	230.296	250.85	271.948	289.406	299.038	297.773	293.385	298.443	309.638	-0.0004712	-0.0008057	-0.0009312	-0.0008476	-0.0005548	0.0152646	0.160427	0.304138	0.409629	0.476898	0.505946	0.496773	0.449379	0.363763
YC18:2433	W812G	2	2	388	20	20	8	2018	19.0016	19.8867	21.4003	23.1495	24.7416	25.7838	26.972	37.3082	56.9037	83.2958	114.022	146.62	178.627	207.58	231.017	246.475	251.579	259.022	276.062	298.193	320.91	339.707	350.079	358.522	375.161	382.922	399.12	0.0177017	0.030271	0.0349845	0.0318422	0.020844	0.0237649	0.206724	0.391909	0.527843	0.614525	0.651956	0.640136	0.579064	0.468741
YC18:2434	PHV78	2	2	506	13	20	7	2018	25.9013	27.0096	28.905	31.0955	33.0893	34.3944	35.7787	47.6391	70.1243	100.408	135.666	173.071	209.797	243.02	269.914	287.652	293.507	301.956	321.299	346.421	372.209	393.546	405.319	414.724	433.219	452.379	493.311	0.0221675	0.0379077	0.0438103	0.0398752	0.0261025	0.0276844	0.237209	0.449703	0.605683	0.705148	0.748099	0.734535	0.664457	0.537865
YC18:2435	B70	2	2	305	19	20	6	2018	26.3001	31.796	42.6785	58.1505	77.4155	99.6765	124.137	149.999	176.467	202.744	228.033	251.537	272.46	290.003	303.372	311.768	314.452	320.139	333.161	350.073	367.433	381.798	389.724	403.324	431.613	434.334	439.07	0.109918	0.217648	0.309442	0.385299	0.44522	0.489204	0.517252	0.529364	0.525539	0.505778	0.47008	0.418446	0.350876	0.26737
YC18:2436	NY 166 (Neveh Yaar)	2	2	360	25	20	5	2018	27.7779	30.4328	34.9729	40.22	44.9957	48.122	48.6823	48.4022	48.0779	49.5461	74.5527	122.425	183.263	247.171	304.248	344.597	358.474	364.9	379.61	398.715	418.326	434.553	443.506	450.581	464.479	469.487	479.805	0.0530988	0.0908021	0.104941	0.095515	0.0625246	0.0112071	-0.0056014	-0.0064874	0.0293636	0.500132	0.957438	1.21678	1.27815	1.14155
YC18:2437	87916W	2	2	396	25	20	4	2018	17.5388	20.943	26.7643	33.4921	39.6156	43.6241	47.6036	74.5314	105.718	116.157	136.62	175.793	225.576	277.87	324.575	357.592	368.965	377.037	395.516	419.517	444.153	464.538	475.785	493.638	530.629	543.036	568.494	0.0680837	0.116427	0.134556	0.12247	0.0801696	0.0795899	0.538556	0.623741	0.208781	0.409249	0.783453	0.995665	1.04588	0.934107
YC18:2438	INBRED 141	2	2	419	18	20	3	2018	43.0538	43.7718	44.9995	46.4184	47.7098	48.5552	50.0848	64.3742	91.464	127.95	170.428	215.493	259.741	299.767	332.168	353.539	360.589	369.993	391.522	419.485	448.187	471.936	485.041	514.197	575.502	596.743	640.411	0.0143588	0.0245544	0.0283777	0.0258288	0.0169077	0.030592	0.285787	0.541797	0.72972	0.849554	0.901301	0.88496	0.800531	0.648014
YC18:2439	YONG 28	2	2	287	22	20	2	2018	25.9426	27.4576	30.0482	33.0422	35.7673	37.5512	39.2054	52.9342	78.9614	114.016	154.828	198.125	240.637	279.094	310.223	330.756	337.527	346.14	365.859	391.469	417.758	439.51	451.512	464.624	491.157	496.601	507.338	0.0302988	0.0518128	0.0598805	0.054502	0.0356773	0.0330832	0.274577	0.520544	0.701095	0.816229	0.865946	0.850246	0.769129	0.622595
YC18:2440	LP1 NR HT	2	2	266	24	20	1	2018	42.2624	43.6504	46.0239	48.767	51.2637	52.898	52.9199	50.505	47.7082	48.4241	73.0124	120.084	179.905	242.743	298.866	338.54	352.21	362.442	385.868	416.294	447.526	473.368	487.626	517.362	579.733	585.536	595.554	0.0277593	0.0474701	0.0548617	0.049934	0.0326871	0.00043701	-0.0482971	-0.0559364	0.0143173	0.491767	0.941424	1.19642	1.25677	1.12245
YC18:2441	R227	2	2	450	14	21	1	2018	42.9572	42.7251	42.3282	41.8696	41.4521	41.1789	41.93	48.65	56.4328	60.1119	82.3965	125.057	179.274	236.225	287.089	323.046	335.434	344.547	365.41	392.507	420.321	443.335	456.034	476.006	517.368	537.019	578.062	-0.0046414	-0.0079371	-0.009173	-0.008349	-0.0054653	0.0150236	0.134399	0.155657	0.0735821	0.445692	0.853219	1.08433	1.13902	1.01729
YC18:2442	Oh7	2	2	362	23	21	2	2018	25.8737	26.711	28.1429	29.7977	31.3039	32.2899	33.5678	44.9511	66.5318	95.5976	129.437	165.337	200.586	232.473	258.284	275.308	280.963	294.63	325.919	366.558	408.272	442.788	461.832	481.664	521.645	536.67	567.7	0.0167466	0.0286377	0.0330968	0.0301241	0.0197194	0.0255577	0.227667	0.431612	0.581317	0.676781	0.718004	0.704986	0.637728	0.516228
YC18:2443	H84	2	2	415	20	21	3	2018	48.8152	47.018	43.9449	40.3931	37.1604	35.0443	34.6329	34.554	34.4626	35.814	57.8597	100.063	153.698	210.038	260.357	295.929	308.21	321.502	351.933	391.457	432.026	465.595	484.117	500.653	533.542	540.134	553.105	-0.0359425	-0.0614638	-0.0710343	-0.064654	-0.0423228	-0.0082279	-0.0015787	-0.0018284	0.0270295	0.440913	0.84407	1.0727	1.1268	1.00638
YC18:2444	PHK29	2	2	442	12	21	4	2018	25.0112	25.8206	27.2048	28.8045	30.2605	31.2136	31.2604	30.1371	28.8362	29.8203	51.6725	93.5055	146.67	202.515	252.392	287.652	299.826	313.113	343.532	383.04	423.594	457.15	475.665	496.409	538.466	553.488	584.424	0.0161884	0.0276831	0.0319936	0.0291199	0.0190621	0.00093607	-0.0224651	-0.0260185	0.0196828	0.437042	0.83666	1.06328	1.11691	0.997545
YC18:2445	LH224	2	2	340	22	21	5	2018	33.6151	34.5003	36.0142	37.7637	39.3561	40.3985	41.6514	52.6627	73.5379	101.654	134.387	169.113	203.211	234.055	259.023	275.49	280.971	295.924	330.156	374.617	420.254	458.017	478.853	499.307	540.342	555.258	586.007	0.0177049	0.0302765	0.0349908	0.0318479	0.0208478	0.0250591	0.220225	0.417505	0.562316	0.65466	0.694535	0.681943	0.616883	0.499355
YC18:2446	PHK35	2	2	272	>15	21	6	2018	26.2893	31.6695	42.3227	57.469	76.3282	98.1203	122.065	147.383	173.294	199.018	223.774	246.783	267.265	284.439	297.526	305.745	308.425	322.654	355.229	397.537	440.965	476.899	496.727	516.896	557.481	569.044	592.513	0.107603	0.213064	0.302925	0.377184	0.435843	0.478901	0.506358	0.518215	0.514471	0.495126	0.46018	0.409634	0.343487	0.261739
YC18:2447	PHN34	2	2	504	21	21	7	2018	27.6559	28.2672	29.3127	30.5209	31.6206	32.3405	33.6506	45.8985	69.1181	100.391	136.8	175.427	213.353	247.661	275.433	293.75	299.804	309.534	331.811	360.744	390.442	415.016	428.575	449.332	492.258	503.521	526.24	0.0122269	0.0209088	0.0241645	0.021994	0.0143974	0.0262034	0.244957	0.464391	0.625466	0.72818	0.772533	0.758527	0.68616	0.555433
YC18:2448	6M502	2	2	394	6	21	8	2018	NA	NA	NA	NA	NA	NA	NA	NA	NA	NA	NA	NA	NA	NA	NA	NA	NA	NA	NA	NA	NA	NA	NA	NA	NA	NA	NA	NA	NA	NA	NA	NA	NA	NA	NA	NA	NA	NA	NA	NA	NA
YC18:2449	PHW79	2	2	377	18	21	9	2018	26.6672	26.8548	27.1757	27.5465	27.884	28.1049	29.2657	40.9436	63.0825	92.9003	127.615	164.444	200.605	233.316	259.796	277.26	283.022	290.628	308.041	330.658	353.873	373.082	383.681	384.299	383.85	392.927	412.705	0.00375261	0.00641719	0.0074164	0.00675026	0.00441875	0.0232157	0.233557	0.442779	0.596356	0.69429	0.73658	0.723225	0.654226	0.529584
YC18:2450	W23	2	2	384	22	21	10	2018	17.2767	18.106	19.5241	21.163	22.6547	23.6311	27.1376	54.9266	87.1111	97.7031	115.926	150.812	195.147	241.719	283.313	312.717	322.865	333.246	357.011	387.878	419.562	445.778	460.244	477.111	511.411	532.611	577.32	0.0165853	0.0283618	0.032778	0.0298339	0.0195294	0.0701298	0.55578	0.643689	0.21184	0.364464	0.697718	0.886706	0.931428	0.831885
YC18:2451	A	2	2	397	>15	21	11	2018	34.4844	35.4654	37.1428	39.0814	40.8459	42.001	43.4219	55.9629	79.7382	111.76	149.04	188.592	227.426	262.555	290.991	309.747	315.938	324.687	344.719	370.736	397.442	419.539	431.732	451.875	493.697	501.853	517.857	0.0196184	0.0335486	0.0387724	0.0352898	0.0231009	0.0284183	0.25082	0.475506	0.640436	0.745608	0.791023	0.776682	0.702583	0.568727
YC18:2452	B84	2	2	406	>15	21	12	2018	25.2796	26.1923	27.753	29.5567	31.1984	32.2731	32.524	32.9161	33.3702	34.876	56.828	98.852	152.259	208.36	258.465	293.885	306.093	315.971	338.586	367.959	398.109	423.056	436.821	451.509	481.178	498.83	536.011	0.0182532	0.031214	0.0360743	0.0328341	0.0214934	0.00501978	0.00784151	0.00908182	0.0301166	0.439038	0.840481	1.06814	1.12201	1.0021
YC18:2453	LH204	2	2	264	>15	21	13	2018	34.3465	33.9722	33.3321	32.5924	31.9191	31.4783	33.3374	49.5938	68.4216	75.2785	96.5049	137.14	188.782	243.029	291.478	325.728	337.524	345.623	364.164	388.246	412.965	433.418	444.704	461.211	495.263	509.16	537.983	-0.0074861	-0.0128016	-0.0147949	-0.0134661	-0.0088149	0.0371811	0.325129	0.376555	0.137137	0.424529	0.812706	1.03284	1.08493	0.968984
YC18:2454	E8501	2	2	411	>15	21	14	2018	18.974	19.5881	20.6381	21.8517	22.9562	23.6793	26.9635	53.2956	83.7928	94.0562	114.95	154.949	205.783	259.18	306.871	340.584	352.217	363.592	389.634	423.458	458.177	486.905	502.756	517.761	547.767	548.069	547.471	0.0122808	0.021001	0.024271	0.022091	0.0144609	0.0656848	0.526643	0.609943	0.205268	0.417883	0.799982	1.01667	1.06795	0.953814
YC18:2455	W819G	2	2	464	11	21	15	2018	47.2972	47.477	47.7847	48.1402	48.4637	48.6756	50.0112	63.5321	89.1651	123.689	163.882	206.524	248.392	286.266	316.924	337.146	343.82	353.209	374.706	402.625	431.283	454.995	468.079	479.185	501.163	504.739	511.602	0.00359768	0.00615225	0.00711021	0.00647157	0.00423632	0.0267126	0.270418	0.51266	0.690477	0.803867	0.85283	0.837368	0.75748	0.613165
YC18:2456	CH701-30	2	2	309	>15	21	16	2018	25.8875	26.8603	28.524	30.4466	32.1966	33.3422	38.2529	77.5236	123.006	137.451	154.832	188.106	230.392	274.811	314.483	342.528	352.197	360.368	379.074	403.37	428.309	448.945	460.331	476.39	509.451	516.856	531.588	0.019457	0.0332727	0.0384536	0.0349997	0.022911	0.098215	0.785413	0.909644	0.288898	0.347621	0.665475	0.84573	0.888386	0.793443
YC18:2457	H113	2	2	482	>15	21	17	2018	27.9794	29.2361	31.3851	33.8687	36.1292	37.609	38.3059	41.786	45.8164	48.3153	69.3489	109.615	160.788	214.541	262.55	296.489	308.173	315.452	332.116	353.759	375.974	394.357	404.499	415.259	436.982	445.001	461.547	0.0251335	0.0429797	0.0496721	0.0452105	0.029595	0.0139394	0.0696005	0.0806094	0.0499762	0.420672	0.805321	1.02346	1.07508	0.96018
YC18:2458	LH215	2	2	339	>15	21	18	2018	25.8185	26.1138	26.6186	27.2021	27.7332	28.0809	29.3822	39.7185	51.6898	56.469	76.6728	115.35	164.504	216.137	262.252	294.852	306.114	319.325	349.57	388.852	429.175	462.539	480.948	499.342	536.298	553.913	590.71	0.00590483	0.0100976	0.0116699	0.0106217	0.00695303	0.0260263	0.206727	0.239426	0.0955834	0.404076	0.773551	0.98308	1.03266	0.9223
YC18:2459	NC412	2	2	500	>15	21	19	2018	31.7316	31.0025	29.7557	28.3148	27.0033	26.1448	26.6884	32.6012	39.4494	42.6875	62.3101	99.8749	147.615	197.763	242.551	274.213	285.121	293.189	311.66	335.65	360.275	380.651	391.893	412.037	454.02	462.127	478.014	-0.0145816	-0.0249354	-0.0288181	-0.0262296	-0.0171701	0.0108712	0.118257	0.136962	0.0647628	0.392451	0.751297	0.954798	1.00295	0.895767
YC18:2460	LH197	2	2	262	>15	21	20	2018	8.81573	10.9732	14.6625	18.9264	22.8072	25.3476	25.8802	26.2988	26.7835	28.2892	50.0956	91.841	144.894	200.623	250.395	285.581	297.728	310.71	340.431	379.033	418.657	451.443	469.533	492.391	539.127	556.809	593.341	0.0431489	0.0737872	0.0852766	0.077617	0.0508085	0.0106514	0.00837076	0.00969478	0.0301147	0.436127	0.834909	1.06106	1.11457	0.995457
YC18:2461	PHBB3	2	2	364	>15	21	21	2018	34.4017	34.5695	34.8564	35.188	35.4898	35.6874	37.6011	53.3002	71.4825	78.167	99.6687	140.831	193.143	248.093	297.17	331.864	343.816	352.496	372.368	398.177	424.67	446.591	458.687	476.615	513.626	529.072	561.145	0.00335571	0.00573846	0.00663199	0.0060363	0.00395139	0.038274	0.313983	0.363646	0.13369	0.430034	0.823244	1.04623	1.099	0.981549
YC18:2462	6M502A	2	2	395	>15	21	22	2018	24.7598	25.4638	26.6678	28.0592	29.3256	30.1546	34.8978	73.2696	117.711	131.91	150.249	185.356	229.972	276.839	318.697	348.287	358.486	366.861	386.035	410.938	436.499	457.65	469.321	492.151	539.915	548.087	563.875	0.0140806	0.0240786	0.0278279	0.0253283	0.0165801	0.0948641	0.767436	0.888823	0.283981	0.366774	0.702141	0.892328	0.937334	0.837159
YC18:2463	N218	2	2	431	>15	21	23	2018	34.3465	33.9722	33.3321	32.5924	31.9191	31.4783	31.8891	36.0267	40.8187	43.6814	66.9568	111.514	168.141	227.624	280.75	318.306	331.243	340.522	361.766	389.358	417.68	441.115	454.046	469.117	499.764	517.925	556.176	-0.0074861	-0.0128016	-0.0147949	-0.0134661	-0.0088149	0.00821511	0.0827519	0.095841	0.0572529	0.465508	0.891153	1.13254	1.18966	1.06252
YC18:2464	PHV63	2	2	505	>15	21	24	2018	25.9013	27.0096	28.905	31.0955	33.0893	34.3944	35.0467	38.4298	42.3481	44.8105	65.7884	105.948	156.985	210.597	258.479	292.328	304.016	317.008	346.752	385.383	425.036	457.847	475.951	495.497	535.016	541.834	555.021	0.0221675	0.0379077	0.0438103	0.0398752	0.0261025	0.0130445	0.0676631	0.0783656	0.0492476	0.419559	0.803191	1.02075	1.07223	0.95764
YC18:2465	Va17	2	2	507	>15	21	25	2018	24.1074	24.4823	25.1235	25.8645	26.539	26.9805	27.8226	34.1672	41.5153	44.8607	63.8491	100.2	146.397	194.924	238.265	268.904	279.438	283.783	293.731	306.651	319.913	330.886	336.941	350.552	379.181	396.872	434.184	0.00749884	0.0128235	0.0148202	0.013489	0.00882999	0.0168419	0.126892	0.146963	0.0669071	0.379769	0.727018	0.923943	0.970544	0.86682
YC18:2466	PHG35	2	2	503	0	21	26	2018	NA	NA	NA	NA	NA	NA	NA	NA	NA	NA	NA	NA	NA	NA	NA	NA	NA	NA	NA	NA	NA	NA	NA	NA	NA	NA	NA	NA	NA	NA	NA	NA	NA	NA	NA	NA	NA	NA	NA	NA	NA
YC18:2467	ZS365	2	2	288	>15	21	27	2018	25.7564	25.4418	24.9038	24.2821	23.7161	23.3457	23.3054	23.5574	23.8492	25.2394	46.1048	86.0489	136.813	190.137	237.762	271.429	283.026	291.346	310.395	335.135	360.53	381.543	393.137	407.194	435.857	448.818	475.83	-0.0062922	-0.01076	-0.0124354	-0.0113184	-0.0074091	-0.0008051	0.00503907	0.00583611	0.0278048	0.417308	0.798882	1.01527	1.06648	0.952502
YC18:2468	PHG83	2	2	270	>15	21	28	2018	25.9702	27.7562	30.8104	34.3401	37.5527	39.6557	44.672	83.3041	128.047	142.187	158.166	188.757	227.633	268.471	304.944	330.727	339.612	346.454	362.118	382.463	403.345	420.625	430.159	459.007	520.244	562.137	650.762	0.0357197	0.0610828	0.070594	0.0642532	0.0420605	0.100326	0.772641	0.894851	0.282801	0.31959	0.611813	0.777532	0.816748	0.729461
YC18:2469	KUNG-70	2	2	328	>15	21	29	2018	27.7035	29.7251	33.4922	38.4506	44.0462	49.725	54.9328	59.1154	61.7189	63.5745	83.8819	122.758	172.163	224.061	270.413	303.179	314.448	319.494	331.046	346.05	361.451	374.195	381.226	376.3	364.375	376.191	402.41	0.0404321	0.0753414	0.0991685	0.111913	0.113575	0.104156	0.0836532	0.0520685	0.0371134	0.406147	0.777515	0.988117	1.03795	0.927027
YC18:2470	PHN46	2	2	368	>15	21	30	2018	9.58357	10.8392	12.9865	15.4682	17.7269	19.2055	22.7567	50.1221	81.8159	92.1962	109.338	142.154	183.858	227.666	266.792	294.45	303.976	310.556	325.618	345.181	365.261	381.876	391.044	403.421	428.835	437.882	456.513	0.0251135	0.0429456	0.0496326	0.0451746	0.0295715	0.0710247	0.547308	0.633877	0.207606	0.342835	0.656313	0.834086	0.876154	0.782518
YC18:2471	N542	2	2	356	>15	21	31	2018	34.4155	34.7188	35.2375	35.8369	36.3825	36.7396	37.7502	47.5903	66.2453	91.3707	120.622	151.655	182.126	209.689	232.002	246.718	251.582	259.496	277.615	301.148	325.304	345.291	356.32	379.138	426.986	444.258	479.85	0.00606615	0.0103735	0.0119887	0.0109119	0.00714298	0.0202118	0.196802	0.373099	0.502508	0.58503	0.620664	0.609411	0.551271	0.446243
YC18:2472	78551S	2	2	294	10	21	32	2018	17.5743	21.6773	29.8016	41.3523	55.7346	72.3536	90.6144	109.922	129.682	149.299	168.179	185.726	201.345	214.443	224.423	230.691	232.717	240.635	258.763	282.308	306.476	326.473	337.507	364.847	422.546	421.108	415.562	0.0820598	0.162486	0.231014	0.287646	0.33238	0.365216	0.386156	0.395198	0.392342	0.377589	0.350939	0.312392	0.261947	0.199605
YC18:2473	R71	2	2	452	>15	21	33	2018	33.5944	34.2764	35.4426	36.7904	38.0171	38.8201	41.123	59.1163	79.9557	87.089	103.287	134.295	173.702	215.097	252.068	278.204	287.197	292.109	303.353	317.957	332.948	345.352	352.196	366.273	395.784	412.491	447.623	0.0136393	0.0233239	0.0269557	0.0245345	0.0160604	0.0460576	0.359867	0.416788	0.142666	0.323953	0.620166	0.788148	0.8279	0.73942
YC18:2474	LH192	2	2	423	>15	21	34	2018	18.3736	21.5347	26.9403	33.1876	38.8737	42.5959	45.2891	61.9085	81.1567	87.8929	105.213	138.371	180.51	224.774	264.308	292.255	301.888	309.742	327.722	351.074	375.044	394.879	405.822	425.585	466.787	473.052	484.962	0.063221	0.108112	0.124946	0.113723	0.0744437	0.0538637	0.332389	0.384964	0.134723	0.346409	0.663154	0.842781	0.885288	0.790675
YC18:2475	Va59	2	2	456	>15	21	35	2018	30.6283	30.0391	29.0316	27.8671	26.8073	26.1135	27.2021	39.9397	64.0878	96.6117	134.477	174.648	214.091	249.771	278.653	297.703	303.998	314.038	337.024	366.877	397.521	422.877	436.867	454.193	489.57	500.677	523.373	-0.0117837	-0.0201509	-0.0232885	-0.0211967	-0.0138755	0.0217714	0.254753	0.482962	0.650477	0.757299	0.803426	0.788859	0.713599	0.577644
YC18:2476	LH193	2	2	334	7	21	36	2018	NA	NA	NA	NA	NA	NA	NA	NA	NA	NA	NA	NA	NA	NA	NA	NA	NA	NA	NA	NA	NA	NA	NA	NA	NA	NA	NA	NA	NA	NA	NA	NA	NA	NA	NA	NA	NA	NA	NA	NA	NA
YC18:2477	H110	2	2	414	>15	21	37	2018	25.8875	26.8603	28.524	30.4466	32.1966	33.3422	34.4356	41.7646	50.2528	54.2114	77.6525	122.527	179.557	239.464	292.968	330.791	343.828	354.579	379.193	411.161	443.975	471.127	486.109	506.676	548.948	560.284	583.19	0.019457	0.0332727	0.0384536	0.0349997	0.022911	0.0218693	0.14658	0.169764	0.0791716	0.468821	0.897497	1.1406	1.19813	1.07008
YC18:2478	B14	2	2	401	>15	21	38	2018	34.3396	33.8976	33.1416	32.2679	31.4727	30.9522	32.1535	45.7245	71.4526	106.104	146.447	189.246	231.27	269.284	300.056	320.352	327.047	335.783	355.785	381.762	408.427	430.491	442.665	469.091	524.605	540.473	572.687	-0.0088413	-0.0151191	-0.0174733	-0.0159038	-0.0104107	0.0240264	0.27142	0.514561	0.693036	0.806846	0.855991	0.840472	0.760287	0.615438
YC18:2479	LH205	2	2	425	>15	21	39	2018	34.3603	34.1215	33.7132	33.2413	32.8118	32.5306	33.5678	44.9511	66.5318	95.5976	129.437	165.337	200.586	232.473	258.284	275.308	280.958	293.768	323.095	361.185	400.283	432.635	450.486	474.656	524.293	537.165	563.105	-0.0047756	-0.0081666	-0.0094382	-0.0085905	-0.0056234	0.0207439	0.227667	0.431612	0.581317	0.676781	0.718004	0.704986	0.637728	0.516228
YC18:2480	B164	2	2	303	>15	21	40	2018	36.3103	37.5548	39.8737	42.9259	46.3704	49.8661	53.0718	55.6466	57.2492	58.9454	80.3063	121.199	173.168	227.758	276.514	310.981	322.861	332.611	354.934	383.926	413.686	438.31	451.897	479.493	537.313	551.278	579.255	0.0248887	0.0463779	0.061045	0.0688903	0.0699136	0.0641149	0.0514943	0.0320518	0.033925	0.427218	0.817852	1.03938	1.0918	0.97512
YC18:2481	PHR58	2	2	445	>15	21	41	2018	34.2913	33.375	31.8079	29.9968	28.3484	27.2693	26.847	25.0282	22.9219	23.8482	48.5595	95.8661	155.986	219.139	275.542	315.415	329.139	337.243	355.794	379.889	404.621	425.086	436.378	453.711	489.561	508.22	547.333	-0.0183278	-0.0313417	-0.0362219	-0.0329684	-0.0215813	-0.0084464	-0.0363745	-0.042128	0.0185266	0.494226	0.946131	1.20241	1.26305	1.12807
YC18:2482	PHR03	2	2	444	>15	21	42	2018	32.594	31.8929	30.6938	29.3081	28.0468	27.2212	28.1114	36.8729	47.0203	51.3533	72.9894	114.409	167.048	222.341	271.725	306.636	318.668	328.366	350.569	379.405	409.004	433.496	447.009	469.079	514.874	537.097	583.553	-0.0140234	-0.0239808	-0.0277149	-0.0252255	-0.0165127	0.0178048	0.17523	0.202947	0.0866605	0.432722	0.82839	1.05277	1.10587	0.987685
YC18:2483	HUOBAI	2	2	485	>15	21	43	2018	17.7229	23.4224	34.708	50.7532	70.7319	93.8175	119.184	146.005	173.453	200.704	226.929	251.304	273.001	291.195	305.059	313.766	316.567	325.47	345.852	372.323	399.496	421.979	434.385	456.355	502.122	512.763	534.01	0.11399	0.225711	0.320905	0.399572	0.461713	0.507327	0.536414	0.548974	0.545007	0.524514	0.487494	0.433948	0.363875	0.277274
YC18:2484	PHT47	2	2	374	>15	21	44	2018	19.9192	21.3743	23.8626	26.7383	29.3558	31.0692	32.6188	45.3966	69.6207	102.247	140.231	180.529	220.096	255.889	284.862	303.972	310.272	317.936	335.485	358.276	381.67	401.028	411.709	432.709	476.653	483.73	497.295	0.0291017	0.0497657	0.0575146	0.0523486	0.0342677	0.0309931	0.255555	0.484483	0.652526	0.759684	0.805956	0.791344	0.715847	0.579464
YC18:2485	R177	2	2	510	>15	21	45	2018	25.9633	27.6816	30.6198	34.0156	37.1064	39.1296	40.5552	51.424	72.0291	99.781	132.09	166.368	200.024	230.469	255.113	271.368	276.724	282.802	296.715	314.787	333.336	348.685	357.154	372.977	406.017	416.997	439.513	0.0343645	0.0587653	0.0679156	0.0618154	0.0404647	0.0285123	0.217375	0.412101	0.555039	0.646187	0.685547	0.673118	0.608899	0.492892
YC18:2486	MM501D	2	2	345	12	21	46	2018	26.1738	30.3127	38.508	50.1597	64.6678	81.4321	99.8526	119.329	139.262	159.051	178.095	195.796	211.552	224.764	234.831	241.154	243.195	250.738	268.006	290.433	313.454	332.503	343.013	353.658	375.069	385.013	405.76	0.0827775	0.163907	0.233035	0.290161	0.335286	0.36841	0.389533	0.398654	0.395773	0.380892	0.354009	0.315124	0.264238	0.201351
YC18:2487	B104	2	2	474	>15	21	47	2018	19.734	24.8754	35.0558	49.5297	67.5518	88.3767	111.259	135.453	160.214	184.795	208.453	230.44	250.013	266.425	278.931	286.786	289.319	298.358	319.054	345.932	373.522	396.352	408.948	432.272	480.954	486.736	497.283	0.102827	0.203607	0.289479	0.360442	0.416497	0.457644	0.483882	0.495213	0.491635	0.473149	0.439754	0.391451	0.32824	0.250121
YC18:2488	PHWG5	2	2	378	23	21	48	2018	34.654	37.4355	42.6185	49.4407	57.1396	64.9529	72.1182	77.873	81.455	83.4923	103.182	140.874	188.776	239.094	284.035	315.804	326.734	332.259	344.91	361.34	378.205	392.159	399.859	424.819	477.894	491.994	520.464	0.0556296	0.103661	0.136444	0.153979	0.156266	0.143305	0.115097	0.0716399	0.040746	0.393785	0.753851	0.958043	1.00636	0.898812
YC18:2489	4F-234 BX 4	2	2	472	17	22	48	2018	17.1526	16.7621	16.0945	15.3228	14.6205	14.1608	14.0464	13.8205	13.5588	14.7757	35.4701	75.0867	125.434	178.321	225.556	258.947	270.436	276.556	290.568	308.765	327.445	342.901	351.43	359.003	374.058	402.41	463.495	-0.0078087	-0.0133533	-0.0154326	-0.0140464	-0.0091949	-0.0022867	-0.0045194	-0.0052343	0.0243395	0.413887	0.792333	1.00695	1.05774	0.944694
YC18:2490	WIL903	2	2	391	16	22	47	2018	19.4094	24.7569	35.3453	50.3995	69.1441	90.8038	114.603	139.767	165.521	191.088	215.694	238.563	258.92	275.99	288.997	297.167	299.789	307.091	323.808	345.521	367.808	386.25	396.425	411.145	441.492	445.491	452.925	0.10695	0.21177	0.301084	0.374892	0.433194	0.47599	0.503281	0.515065	0.511344	0.492117	0.457383	0.407144	0.341399	0.260148
YC18:2491	B75	2	2	306	>15	22	46	2018	17.2367	17.6955	18.5504	19.6756	20.9454	22.2341	23.416	24.3651	24.9559	26.4616	48.4159	90.4446	143.857	199.964	250.075	285.499	297.709	307.644	330.389	359.93	390.253	415.344	429.188	441.411	465.696	481.548	515.038	0.00917537	0.0170975	0.0225046	0.0253968	0.025774	0.0236363	0.0189837	0.0118161	0.0301121	0.439087	0.840574	1.06826	1.12214	1.00221
YC18:2492	INBRED 309	2	2	324	19	22	45	2018	24.5413	26.6457	30.2445	34.4036	38.1891	40.6671	42.1388	52.5874	72.3958	99.0747	130.135	163.087	195.442	224.709	248.401	264.028	269.194	277.788	297.466	323.022	349.255	370.962	382.939	394.56	417.852	425.477	441.1	0.0420889	0.0719745	0.0831816	0.0757102	0.0495603	0.0294348	0.208971	0.396168	0.533579	0.621204	0.659041	0.647093	0.585357	0.473835
YC18:2493	LH1	2	2	330	25	22	44	2018	32.7013	33.0721	33.7632	34.6727	35.6991	36.7408	37.6961	38.4634	38.9409	40.1819	58.3103	93.0149	137.12	183.449	224.827	254.078	264.153	271.077	286.93	307.52	328.654	346.142	355.791	370.649	401.386	408.641	423.148	0.00741669	0.0138203	0.0181911	0.0205289	0.0208338	0.0191059	0.015345	0.00955124	0.0248183	0.36257	0.694092	0.882098	0.926588	0.827562
YC18:2494	PHM10	2	2	273	26	22	43	2018	30.207	31.4504	33.7675	36.8173	40.2591	43.7521	46.9553	49.528	51.1293	52.7611	73.0954	112.023	161.494	213.461	259.874	292.684	303.993	313.271	334.513	362.101	390.42	413.852	426.781	455.496	515.868	530.887	561.048	0.0248691	0.0463413	0.0609969	0.068836	0.0698585	0.0640644	0.0514537	0.0320265	0.0326357	0.406686	0.778547	0.989429	1.03933	0.928257
YC18:2495	PHN29	2	2	274	27	22	42	2018	24.1828	25.355	27.5392	30.4143	33.6589	36.9516	39.9713	42.3966	43.9061	45.6276	67.7273	110.034	163.801	220.279	270.721	306.38	318.661	327.217	346.803	372.241	398.353	419.959	431.88	467.625	543.483	549.785	560.324	0.023444	0.0436857	0.0575015	0.0648914	0.0658552	0.0603932	0.0485052	0.0301912	0.03443	0.441993	0.846138	1.07533	1.12956	1.00885
YC18:2496	PHP85	2	2	443	15	22	41	2018	34.2224	32.6284	29.9025	26.7523	23.885	22.008	22.0267	25.1666	28.8032	31.1776	52.0714	92.0697	142.902	196.299	243.989	277.701	289.317	298.023	317.955	343.843	370.416	392.403	404.535	421.241	455.584	464.685	483.057	-0.03188	-0.0545168	-0.0630055	-0.0573463	-0.0375392	0.00037437	0.0627987	0.0727317	0.0474876	0.417875	0.799967	1.01665	1.06793	0.953797
YC18:2497	PHR55	2	2	371	>15	22	40	2018	30.8829	30.2614	29.1987	27.9705	26.8525	26.1208	26.1439	27.5009	29.0726	30.8316	51.5837	91.3108	141.799	194.833	242.199	275.684	287.212	294.456	311.042	332.583	354.694	372.99	383.085	403.131	445.094	454.12	472.01	-0.0124294	-0.021255	-0.0245646	-0.0223582	-0.0146358	0.00046341	0.0271402	0.031433	0.035181	0.415042	0.794542	1.00976	1.06069	0.947329
YC18:2498	CO258	2	2	311	8	22	39	2018	NA	NA	NA	NA	NA	NA	NA	NA	NA	NA	NA	NA	NA	NA	NA	NA	NA	NA	NA	NA	NA	NA	NA	NA	NA	NA	NA	NA	NA	NA	NA	NA	NA	NA	NA	NA	NA	NA	NA	NA	NA
YC18:2499	IDS91	2	2	418	23	22	38	2018	30.1032	30.267	30.547	30.8706	31.1652	31.358	32.5636	44.765	67.8965	99.0512	135.322	173.802	211.585	245.763	273.429	291.677	297.69	304.53	320.19	340.529	361.407	378.682	388.213	408.528	451.173	466.19	497.092	0.00327505	0.00560053	0.00647258	0.00589121	0.00385642	0.0241121	0.244028	0.46263	0.623094	0.725418	0.769604	0.75565	0.683558	0.553327
YC18:2500	LH214	2	2	338	22	22	37	2018	20.6714	21.0702	21.7522	22.5404	23.2578	23.7274	25.2112	36.8804	50.3953	55.8749	80.0298	126.271	185.038	246.768	301.901	340.876	354.267	358.157	367.065	378.634	390.509	400.335	405.756	438.001	507.336	513.519	524.074	0.0079764	0.0136401	0.015764	0.0143481	0.00939233	0.0296753	0.233384	0.270299	0.109591	0.483097	0.924827	1.17533	1.23461	1.10267
YC18:2501	W611S	2	2	284	23	22	36	2018	17.2767	18.106	19.5241	21.163	22.6547	23.6311	25.0465	37.8833	62.2195	94.9967	133.157	173.641	213.391	249.349	278.456	297.654	303.976	310.488	325.397	344.76	364.635	381.081	390.155	408.083	445.604	459.712	488.849	0.0165853	0.0283618	0.032778	0.0298339	0.0195294	0.0283068	0.256737	0.486724	0.655544	0.763198	0.809684	0.795004	0.719158	0.582144
YC18:2502	TZU-CHIAO-HSI-WU 105	2	2	281	23	22	35	2018	37.8271	37.869	37.9471	38.0499	38.1658	38.2835	38.3915	38.4781	38.5321	39.8069	60.002	98.663	147.796	199.407	245.502	278.088	289.316	297.927	317.641	343.246	369.528	391.275	403.274	420.805	456.966	464.288	478.713	0.00083794	0.00156142	0.00205523	0.00231936	0.00235381	0.00215858	0.00173368	0.0010791	0.0254955	0.403903	0.77322	0.982659	1.03222	0.921906
YC18:2503	SG 30A	2	2	280	24	22	34	2018	19.183	21.006	24.1234	27.7262	31.0054	33.152	35.1989	48.9146	64.7997	70.4982	87.0209	118.651	158.849	201.075	238.788	265.447	274.639	282.588	300.786	324.42	348.681	368.755	379.831	403.271	452.464	468.751	502.142	0.0364596	0.0623481	0.0720563	0.0655841	0.0429317	0.0409375	0.274314	0.317703	0.11397	0.330453	0.632608	0.80396	0.844509	0.754255
YC18:2504	B46	2	2	402	16	22	33	2018	32.7479	32.7135	32.6548	32.587	32.5253	32.4849	32.2314	30.1743	27.7919	28.307	47.7362	84.9309	132.2	181.854	226.201	257.551	268.344	275.102	290.574	310.668	331.295	348.362	357.779	378.607	422.388	441.5	481.268	-0.0006864	-0.0011738	-0.0013565	-0.0012347	-0.0008082	-0.0050702	-0.0411406	-0.0476479	0.0103005	0.388584	0.743894	0.94539	0.993072	0.88694
YC18:2505	W606S	2	2	386	14	22	32	2018	17.1614	16.8577	16.3384	15.7381	15.1918	14.8342	15.2212	19.0277	23.4363	26.1267	48.4475	91.1778	145.482	202.526	253.473	289.488	301.882	308.684	324.257	344.484	365.245	382.425	391.904	404.47	430.245	438.99	456.946	-0.006074	-0.0103869	-0.0120043	-0.010926	-0.0071522	0.0077396	0.0761302	0.0881719	0.0538069	0.446417	0.854606	1.08609	1.14087	1.01894
YC18:2506	N534	2	2	355	27	22	31	2018	25.8758	25.8892	25.9122	25.9388	25.9629	25.9787	27.7165	42.2323	59.044	65.169	84.1594	120.514	166.716	215.248	258.593	289.235	299.814	311.211	337.303	371.19	405.975	434.757	450.639	482.707	549.885	568.428	605.979	0.00026873	0.00045954	0.00053109	0.00048339	0.00031643	0.0347551	0.290315	0.336235	0.122499	0.379808	0.727093	0.924038	0.970643	0.866909
YC18:2507	B97	2	2	407	22	22	30	2018	17.1498	16.7323	16.0183	15.1931	14.442	13.9503	16.1116	34.9778	56.8282	64.4366	83.4846	119.949	166.291	214.971	258.448	289.182	299.768	307.109	323.915	345.743	368.148	386.687	396.917	405.315	421.878	457.826	535.384	-0.0083508	-0.0142803	-0.0165039	-0.0150215	-0.0098332	0.0432255	0.377325	0.437007	0.152168	0.38096	0.729298	0.92684	0.973587	0.869538
YC18:2508	PHK56	2	2	366	13	22	29	2018	21.4924	21.5126	21.5471	21.5869	21.6232	21.647	21.6176	21.3341	21.0058	22.2925	44.4147	86.7646	140.586	197.121	247.615	283.31	295.604	304.125	323.633	348.969	374.976	396.495	408.369	424.75	458.431	476.623	514.812	0.00040329	0.00068965	0.00079704	0.00072545	0.00047488	-0.0005873	-0.0056693	-0.006566	0.0257337	0.442443	0.846999	1.07642	1.13071	1.00987
YC18:2509	PH207	2	2	513	27	22	28	2018	24.135	24.781	25.8856	27.1623	28.3243	29.085	32.9598	64.1734	100.324	111.861	126.562	154.706	190.473	228.044	261.599	285.32	293.518	303.624	326.761	356.812	387.657	413.18	427.263	456.814	518.813	526.692	541.245	0.0129197	0.0220935	0.0255337	0.0232402	0.0152132	0.0774954	0.624273	0.723016	0.230735	0.294026	0.562874	0.715337	0.751417	0.671111
YC18:2510	N28	2	2	432	9	22	27	2018	NA	NA	NA	NA	NA	NA	NA	NA	NA	NA	NA	NA	NA	NA	NA	NA	NA	NA	NA	NA	NA	NA	NA	NA	NA	NA	NA	NA	NA	NA	NA	NA	NA	NA	NA	NA	NA	NA	NA	NA	NA
YC18:2511	K47	2	2	489	26	22	26	2018	25.025	25.97	27.5859	29.4534	31.1532	32.2658	33.8601	45.432	58.8343	64.0801	85.0253	125.122	176.08	229.608	277.415	311.211	322.854	331.524	351.372	377.151	403.612	425.507	437.588	454.587	489.577	501.36	525.541	0.0188988	0.0323181	0.0373503	0.0339955	0.0222536	0.0318857	0.231438	0.268045	0.104916	0.418904	0.801936	1.01915	1.07056	0.956144
YC18:2512	MS67	2	2	348	21	22	25	2018	24.9147	24.7754	24.5373	24.2622	24.0117	23.8478	25.4511	39.1278	54.9677	60.8879	81.1684	119.993	169.333	221.162	267.452	300.176	311.434	317.249	330.561	347.852	365.6	380.285	388.388	404.172	437.19	458.255	502.726	-0.0027847	-0.004762	-0.0055035	-0.0050092	-0.003279	0.0320666	0.273534	0.316799	0.118404	0.40561	0.776486	0.98681	1.03658	0.9258
YC18:2513	Pa875	2	2	269	25	22	24	2018	22.2382	23.6738	26.1287	28.9659	31.5483	33.2387	37.4473	69.9771	107.652	119.925	139.234	176.198	223.175	272.522	316.594	347.75	358.497	368.601	391.734	421.778	452.618	478.136	492.216	519.505	576.576	593.705	628.599	0.0287116	0.0490985	0.0567436	0.0516469	0.0338083	0.0841733	0.650596	0.753502	0.24545	0.38618	0.739291	0.93954	0.986927	0.881452
YC18:2514	B111	2	2	298	28	22	23	2018	30.9105	30.5601	29.9608	29.2683	28.6379	28.2253	30.0341	45.8259	64.1155	70.8157	92.064	132.741	184.437	238.739	287.238	321.523	333.333	341.694	360.834	385.694	411.212	432.326	443.977	468.208	519.028	532.678	560.261	-0.0070085	-0.011985	-0.0138511	-0.012607	-0.0082526	0.0361772	0.315835	0.365792	0.134004	0.424967	0.813544	1.03391	1.08605	0.969984
YC18:2515	W22	2	2	383	26	22	22	2018	14.7859	16.4801	19.3772	22.7255	25.773	27.768	30.2569	47.9125	68.3608	75.5053	93.72	128.59	172.904	219.454	261.029	290.419	300.546	308.22	325.789	348.608	372.03	391.411	402.105	422.128	463.942	481.186	516.971	0.0338837	0.0579432	0.0669655	0.0609506	0.0398986	0.0497785	0.353113	0.408965	0.14289	0.364294	0.697393	0.886293	0.930995	0.831498
YC18:2516	PHHH9	2	2	271	20	22	21	2018	35.211	34.885	34.3274	33.683	33.0965	32.7125	33.457	40.2968	48.2185	51.7895	71.6934	109.797	158.221	209.088	254.518	286.634	297.714	308.54	333.323	365.512	398.552	425.892	440.977	451.806	472.843	489.108	523.631	-0.0065213	-0.0111518	-0.0128882	-0.0117306	-0.0076789	0.0148896	0.136796	0.158433	0.0714207	0.398077	0.762067	0.968485	1.01733	0.908608
YC18:2517	M14	2	2	493	22	22	20	2018	23.1898	22.9947	22.6611	22.2756	21.9248	21.6951	21.9549	24.4941	27.4349	29.5601	49.7363	88.3611	137.448	189.011	235.063	267.618	278.825	285.764	301.649	322.28	343.457	360.98	370.649	378.827	395.007	404.998	426.069	-0.0039012	-0.0066712	-0.00771	-0.0070175	-0.0045937	0.00519649	0.0507837	0.0588163	0.0425034	0.403525	0.772495	0.981738	1.03125	0.921042
YC18:2518	W813G	2	2	389	27	22	19	2018	34.4155	34.7188	35.2375	35.8369	36.3825	36.7396	39.2315	59.5144	83.0056	91.099	110.196	146.755	193.217	242.022	285.611	316.426	327.065	338.754	365.513	400.268	435.942	465.461	481.749	502.42	544.697	549.26	557.421	0.00606615	0.0103735	0.0119887	0.0109119	0.00714298	0.0498363	0.405659	0.469823	0.161868	0.381944	0.731182	0.929235	0.976102	0.871785
YC18:2519	NC328	2	2	357	23	22	18	2018	25.9564	27.6069	30.4293	33.6912	36.66	38.6035	39.3553	42.5577	46.2667	48.5637	67.8802	104.859	151.855	201.22	245.31	276.478	287.243	299.602	327.895	364.643	402.362	433.574	450.795	468.809	505.138	518.277	545.357	0.0330093	0.0564478	0.0652372	0.0593776	0.0388689	0.0150374	0.0640479	0.0741785	0.0459404	0.386331	0.73958	0.939907	0.987313	0.881797
YC18:2520	LH199	2	2	263	14	22	17	2018	34.2776	33.2256	31.4268	29.3479	27.4557	26.217	25.9834	25.9968	26.0123	27.2898	47.6498	86.6264	136.161	188.193	234.665	267.516	278.841	288.264	309.836	337.855	366.615	390.412	403.542	419.29	451.377	464.275	491.007	-0.0210383	-0.0359767	-0.0415786	-0.037844	-0.0247729	-0.0046736	0.00026802	0.00031042	0.0255499	0.407201	0.779532	0.990681	1.04065	0.929432
YC19:1001	PHJR5	1	1	84	24	1	1	2019	19.4576	29.947	43.2616	42.4272	43.9506	46.542	54.6934	77.1283	138.326	166.838	188.42	211.399	247.636	278.383	321.082	350.001	450.062	497.253	541.532	573.037	599.774	657.84	677.226	704.301	742.043	768.457	767.421	0.209789	0.266292	-0.0166883	0.0304676	0.0518275	0.163029	0.448698	1.22396	0.570226	0.431654	0.45957	0.724735	0.614952	0.853976
YC19:1002	DJ7	1	1	196	24	1	2	2019	47.1331	48.8295	49.1813	50.8225	53.5054	55.6867	57.3886	62.7462	112.716	136.196	155.917	176.913	236.384	275.369	298.253	315.419	387.339	459.924	528.032	537.647	556.134	602.745	618.405	641.047	672.61	694.701	697.263	0.0339271	0.00703643	0.0328244	0.0536574	0.0436267	0.0340385	0.107151	0.999394	0.469607	0.39441	0.419918	1.18943	0.779702	0.457684
YC19:1003	SD107	1	1	247	23	1	3	2019	30.4023	27.0963	28.7268	26.8748	29.8806	34.9948	41.4391	57.785	119.637	146.333	145.94	145.522	214.876	262.62	289.918	310.015	390.969	443.422	492.639	515.306	537.966	589.315	605.965	625.324	652.31	671.198	671.108	-0.0661196	0.0326093	-0.0370392	0.0601159	0.102284	0.128884	0.326919	1.23704	0.533928	-0.007862	-0.0083705	1.38709	0.954877	0.545971
YC19:1004	NS501	1	1	131	20	1	4	2019	25.4348	26.2103	27.1151	27.7161	27.827	28.0131	28.618	30.2428	35.0601	44.0715	53.5654	59.8302	167.201	236.558	263.993	284.465	368.316	409.88	448.879	476.518	490.506	515.272	523.085	530.415	540.633	547.784	550.626	0.015509	0.0180961	0.0120215	0.00221641	0.00372277	0.0120988	0.0324945	0.0963468	0.180228	0.189878	0.125297	2.14742	1.38714	0.548687
YC19:1005	1538	1	1	96	22	1	5	2019	33.412	32.3388	30.4431	31.673	35.5612	42.157	49.3274	66.108	113.674	135.595	149.855	165.038	219.768	256.468	279.252	295.541	358.302	406.337	451.41	480.74	500.006	538.535	550.841	563.639	581.48	593.967	593.058	-0.0214648	-0.0379128	0.0245973	0.0777648	0.131915	0.143408	0.335614	0.951325	0.438408	0.285207	0.303652	1.09461	0.733994	0.455685
YC19:1006	CR 22 INBRED	1	1	66	23	1	6	2019	26.4283	32.5562	43.1245	40.7353	42.1879	44.6677	49.4993	61.8272	88.5305	103.627	140.866	180.514	222.794	248.368	264.478	273.296	290.456	332.635	372.212	411.136	437.3	489.953	505.23	508.902	515.702	524.516	534.231	0.122557	0.211366	-0.0477847	0.0290528	0.0495957	0.0966319	0.246559	0.534066	0.301923	0.744794	0.792961	0.845593	0.511486	0.322201
YC19:1007	ICI 441	1	1	163	24	1	7	2019	28.9088	26.5745	28.9782	29.9768	32.864	37.7613	43.1734	56.3993	105.188	128.71	154.206	181.352	219.948	246.478	270.022	285.781	339.527	381.967	421.79	444.759	464.45	507.379	522.058	545.289	577.672	600.337	602.526	-0.0466863	0.0480743	0.0199709	0.0577449	0.0979452	0.108243	0.264517	0.97578	0.470427	0.509937	0.542916	0.771925	0.530581	0.470885
YC19:1008	78010	1	1	200	18	1	8	2019	NA	NA	NA	NA	NA	NA	NA	NA	NA	NA	NA	NA	NA	NA	NA	NA	NA	NA	NA	NA	NA	NA	NA	NA	NA	NA	NA	NA	NA	NA	NA	NA	NA	NA	NA	NA	NA	NA	NA	NA	NA
YC19:1009	SD44	1	1	190	24	1	9	2019	NA	NA	NA	NA	NA	NA	NA	NA	NA	NA	NA	NA	NA	NA	NA	NA	NA	NA	NA	NA	NA	NA	NA	NA	NA	NA	NA	NA	NA	NA	NA	NA	NA	NA	NA	NA	NA	NA	NA	NA	NA
YC19:1010	C123	1	1	157	16	1	10	2019	29.3348	32.8045	33.0073	30.5536	34.7074	41.7742	43.959	45.9024	60.434	67.219	72.5004	78.1234	159.044	213.609	243.184	260.918	306.792	336.555	364.481	396.142	414.284	448.404	459.345	471.069	487.412	498.85	498.808	0.0693955	0.00405414	-0.0490735	0.0830756	0.141337	0.0436959	0.0388689	0.290631	0.1357	0.105629	0.11246	1.61841	1.09131	0.591486
YC19:1011	MS226	1	1	233	22	1	11	2019	25.4024	23.516	33.1901	32.8095	36.5319	42.8549	45.6385	50.2289	79.7212	92.6832	94.933	97.3282	156.988	199.934	231.137	250.036	300.461	335.819	368.995	401.262	418.791	450.94	463.031	490.617	529.071	555.985	555.639	-0.0377274	0.193482	-0.0076117	0.0744484	0.12646	0.0556705	0.0918088	0.589845	0.25924	0.0449951	0.047905	1.1932	0.858921	0.624062
YC19:1012	4F-306 108	1	1	146	18	1	12	2019	NA	NA	NA	NA	NA	NA	NA	NA	NA	NA	NA	NA	NA	NA	NA	NA	NA	NA	NA	NA	NA	NA	NA	NA	NA	NA	NA	NA	NA	NA	NA	NA	NA	NA	NA	NA	NA	NA	NA	NA	NA
YC19:1013	BO9	1	1	156	25	1	13	2019	24.9348	26.5745	28.8411	28.2848	33.4669	42.2694	45.791	51.3746	95.7587	115.927	126.246	137.231	186.001	216.183	226.467	237.298	301.542	342.347	380.635	399.165	421.706	474.779	492.428	516.521	550.107	573.613	575.103	0.0327937	0.0453315	-0.0111256	0.103641	0.17605	0.0704331	0.111673	0.887681	0.403374	0.206363	0.219709	0.975407	0.603627	0.205693
YC19:1014	A73	1	1	103	24	1	14	2019	27.4348	34.6435	43.3451	43.5826	43.9708	44.2864	46.2486	53.3281	104.823	129.149	150.832	173.918	213.312	238.956	256.303	269.395	323.899	349.799	374.1	409.751	431.649	474.093	488.012	505.473	529.813	546.848	547.703	0.144174	0.174032	0.00474977	0.00776435	0.00631289	0.0392443	0.14159	1.02989	0.486534	0.43366	0.461705	0.787891	0.51287	0.346949
YC19:1015	790	1	1	64	24	1	15	2019	23.3413	28.6782	35.7085	31.1261	35.3825	42.6354	46.4225	53.8367	102.114	125.112	147.447	171.227	223.505	257.6	278.728	295.143	366.38	400.449	432.417	479.273	491.931	503.137	507.807	521.645	540.934	554.435	551.053	0.106738	0.140606	-0.091648	0.0851284	0.145056	0.0757436	0.148283	0.965545	0.459967	0.446702	0.475591	1.04557	0.68189	0.422556
YC19:1016	DK78010	1	1	220	23	1	16	2019	31.9153	34.025	36.8534	28.8744	31.2216	35.251	43.9926	66.9304	124.024	151.164	176.955	204.415	250.275	281.561	307.181	325.118	391.501	433.313	472.546	512.148	532.002	566.86	578.117	590.841	608.579	620.994	619.401	0.0421952	0.056568	-0.15958	0.0469434	0.0805883	0.174831	0.458756	1.14188	0.542782	0.515831	0.549191	0.917214	0.625708	0.512395
YC19:1017	B73	1	1	259	25	1	17	2019	NA	NA	NA	NA	NA	NA	NA	NA	NA	NA	NA	NA	NA	NA	NA	NA	NA	NA	NA	NA	NA	NA	NA	NA	NA	NA	NA	NA	NA	NA	NA	NA	NA	NA	NA	NA	NA	NA	NA	NA	NA
YC19:1018	LIBC 4	1	1	76	26	1	18	2019	39.4022	36.4892	29.1154	31.6687	38.102	49.0121	54.5697	64.8979	126.01	155.169	183.939	214.569	260.627	288.732	303.276	316.943	390.739	438.344	483.013	505.535	523.488	561.866	572.625	571.464	569.845	568.712	570.537	-0.0582594	-0.147478	0.0510673	0.128666	0.218203	0.111151	0.206565	1.22223	0.583196	0.575387	0.612599	0.921175	0.562092	0.290872
YC19:1019	PHB47	1	1	179	24	1	19	2019	NA	NA	NA	NA	NA	NA	NA	NA	NA	NA	NA	NA	NA	NA	NA	NA	NA	NA	NA	NA	NA	NA	NA	NA	NA	NA	NA	NA	NA	NA	NA	NA	NA	NA	NA	NA	NA	NA	NA	NA	NA
YC19:1020	PHW30	1	1	187	22	1	20	2019	NA	NA	NA	NA	NA	NA	NA	NA	NA	NA	NA	NA	NA	NA	NA	NA	NA	NA	NA	NA	NA	NA	NA	NA	NA	NA	NA	NA	NA	NA	NA	NA	NA	NA	NA	NA	NA	NA	NA	NA	NA
YC19:1021	A635	1	1	209	17	1	21	2019	NA	NA	NA	NA	NA	NA	NA	NA	NA	NA	NA	NA	NA	NA	NA	NA	NA	NA	NA	NA	NA	NA	NA	NA	NA	NA	NA	NA	NA	NA	NA	NA	NA	NA	NA	NA	NA	NA	NA	NA	NA
YC19:1022	DKFBHJ	1	1	110	25	1	22	2019	28.5838	32.7934	37.3672	56.5042	62.8451	73.5075	75.3609	75.7647	130.67	156.577	179.379	203.656	251.116	279.854	291.763	306.461	402.358	434.672	464.993	509.299	535.33	584.801	602.011	631.505	672.618	701.393	NA	0.0841924	0.0914764	0.382739	0.126818	0.213247	0.037069	0.00807536	1.0981	0.518151	0.45604	0.485533	0.949213	0.574749	0.238189
YC19:1023	PH207	1	1	254	20	1	23	2019	36.8038	36.3835	35.8882	35.6371	36.4033	37.7053	43.0194	57.8856	97.7236	117.028	138.882	162.15	227.084	268.237	288.158	305.108	387.819	440.36	489.66	502.729	517.707	552.733	564.222	578.659	598.784	612.869	612.358	-0.0084059	-0.0099055	-0.0050237	0.0153257	0.0260395	0.106281	0.297325	0.796759	0.386096	0.437078	0.465345	1.29869	0.823061	0.398432
YC19:1024	NK807	1	1	59	21	1	24	2019	26.2112	27.7785	28.9593	34.6566	39.2565	47.0362	54.1121	70.3585	129.549	156.818	174.476	193.277	220.405	243.468	276.094	297.61	368.326	410.238	449.564	454.603	480.802	550.902	571.012	573.144	576.116	578.196	576.359	0.0313457	0.0236163	0.113945	0.0919986	0.155595	0.141517	0.324928	1.18381	0.545378	0.353172	0.376013	0.542555	0.461266	0.652517
YC19:1025	PHW17	1	1	186	25	1	25	2019	25.8648	28.6371	31.5881	29.4213	32.7729	38.476	41.2835	46.3614	76.7469	92.179	116.263	141.905	224.741	277.656	303.342	319.741	370.195	412.622	452.431	490.838	509.889	543.143	555.725	584.957	625.706	654.226	NA	0.0554453	0.0590196	-0.0433345	0.0670317	0.114062	0.0561487	0.101558	0.60771	0.308642	0.481688	0.512839	1.65671	1.05831	0.513707
YC19:1026	B87	1	1	105	24	1	26	2019	29.7641	29.7055	29.6868	38.7186	42.8912	49.9271	51.5082	52.8082	91.1403	110.77	142.843	176.99	231.629	264.042	277.224	287.768	335.656	369.768	401.776	439.965	465.005	514.88	531.989	559.492	597.831	624.664	624.647	-0.0011726	-0.0003742	0.180636	0.0834531	0.140718	0.0316219	0.0260007	0.766642	0.392585	0.641462	0.682947	1.09277	0.648263	0.263637
YC19:1027	CI 40H	1	1	158	24	1	27	2019	20.1731	28.3815	43.3988	44.1192	49.4514	58.502	59.7393	59.2038	106.158	129.423	160.537	193.664	240.675	270.418	289.711	301.898	338.878	385.266	428.793	467.882	495.751	553.058	572.524	602.336	643.894	672.979	670.29	0.164169	0.300344	0.0144081	0.106645	0.181011	0.0247459	-0.0107104	0.939086	0.465291	0.622294	0.662539	0.940219	0.594862	0.385855
YC19:1028	ND265	1	1	6	21	1	28	2019	34.325	36.2935	32.6089	30.5523	39.6721	55.1693	59.361	62.6793	110.956	134.661	164.408	196.078	240.838	271.171	296.951	308.458	309.128	365.687	418.758	463.183	494.337	558.053	576.283	577.768	579.838	581.287	582.637	0.0393713	-0.0736925	-0.0411326	0.182395	0.309945	0.0838333	0.0663667	0.965532	0.47411	0.594932	0.633408	0.895198	0.606658	0.51559
YC19:1029	ZS635	1	1	94	22	1	29	2019	24.8316	24.3104	25.2235	32.7839	36.2399	42.067	44.981	50.9315	98.2122	120.624	141.325	163.366	207.609	240.022	271.522	292.371	361.716	412.445	460.045	502.888	519.246	542.832	552.696	582.152	623.214	651.953	651.574	-0.0104243	0.018262	0.151208	0.0691206	0.116542	0.0582805	0.11901	0.945613	0.448234	0.414032	0.440808	0.884864	0.648264	0.629987
YC19:1030	LH93	1	1	228	21	1	30	2019	NA	NA	NA	NA	NA	NA	NA	NA	NA	NA	NA	NA	NA	NA	NA	NA	NA	NA	NA	NA	NA	NA	NA	NA	NA	NA	NA	NA	NA	NA	NA	NA	NA	NA	NA	NA	NA	NA	NA	NA	NA
YC19:1031	A659	1	1	211	25	1	31	2019	33.0609	33.7371	34.5379	35.0699	41.2769	51.8152	55.1005	58.7981	98.8689	119.286	151.739	186.291	224.741	248.702	265.458	274.286	288.886	341.094	390.082	435.417	463.305	517.498	535.791	562.91	600.714	627.172	626.253	0.0135222	0.0160163	0.0106399	0.124142	0.210764	0.0657073	0.0739506	0.801416	0.408341	0.64906	0.691036	0.769004	0.479217	0.335117
YC19:1032	PHN11	1	1	29	22	1	32	2019	37.9022	33.2858	25.5892	37.2958	37.5177	37.8304	41.293	51.961	94.252	114.751	138.01	162.774	235.336	279.2	293.312	305.299	364.105	416.04	464.772	465.756	483.05	530.661	544.375	546.349	549.1	551.026	550.218	-0.0923284	-0.153933	0.234132	0.00443874	0.0062531	0.0692537	0.21336	0.845819	0.409983	0.465184	0.495268	1.45124	0.877299	0.282231
YC19:1033	N193	1	1	173	20	1	33	2019	24.8713	27.9419	34.8289	44.9877	55.1628	62.0986	65.7295	73.9199	121.644	144.435	167.104	191.239	222.013	250.449	296.651	319.077	337	381.228	422.727	451.427	466.273	492.882	501.408	510.503	523.182	532.055	531.415	0.0614114	0.137739	0.203177	0.203502	0.138716	0.0726186	0.163808	0.954482	0.455823	0.45338	0.482701	0.615471	0.568724	0.924033
YC19:1034	A71	1	1	150	24	1	34	2019	41.8607	39.4564	29.3341	39.2813	47.0709	60.2436	64.4787	69.3413	116.895	139.036	155.663	173.367	242.827	279.46	271.499	278.129	381.911	379.744	377.711	419.074	443.001	487.963	503.923	533.688	575.18	604.22	NA	-0.0480861	-0.202445	0.198942	0.155793	0.263455	0.0847014	0.0972522	0.951073	0.442817	0.332554	0.35406	1.38922	0.732656	-0.159221
YC19:1035	LH149	1	1	51	21	1	35	2019	29.925	32.4112	34.975	38.4537	41.6979	47.1879	51.8464	63.0115	119.699	147.352	180.371	215.526	264.677	297.555	324.404	345.501	438.528	485.343	529.271	560.814	573.708	593.477	598.299	591.023	580.881	573.782	570.586	0.0497241	0.0512753	0.0695731	0.0648856	0.109798	0.0931701	0.223303	1.13375	0.553064	0.660385	0.703094	0.983014	0.657554	0.536986
YC19:1036	NY 159 (Neveh Yaar)	1	1	176	12	1	36	2019	NA	NA	NA	NA	NA	NA	NA	NA	NA	NA	NA	NA	NA	NA	NA	NA	NA	NA	NA	NA	NA	NA	NA	NA	NA	NA	NA	NA	NA	NA	NA	NA	NA	NA	NA	NA	NA	NA	NA	NA	NA
YC19:1037	A208	1	1	65	12	1	37	2019	34.899	37.8228	45.8257	41.3078	41.1984	41.0375	40.3382	39.5879	65.0497	79.4928	119.292	176.918	218.415	219.844	208.679	214.142	321.618	351.074	378.714	404.422	416.319	436.221	443.48	458.464	479.352	493.97	498.231	0.0584749	0.16006	-0.0903592	-0.0021871	-0.0032182	-0.0139874	-0.0150059	0.509238	0.288861	0.79599	1.15252	0.829945	0.0285817	-0.223311
YC19:1038	Pa405	1	1	178	27	1	38	2019	48.8632	40.142	28.7725	27.4388	30.8333	36.6045	42.2238	55.3263	100.947	122.393	140.49	159.757	231.237	272.395	277.188	286.624	361.422	388.703	414.301	454.078	476.126	516.878	532.026	565.337	611.772	644.272	NA	-0.174423	-0.22739	-0.0266738	0.0678885	0.115426	0.112385	0.26205	0.912416	0.428914	0.36194	0.385347	1.4296	0.823146	0.0958735
YC19:1039	A272	1	1	205	21	1	39	2019	33.9055	35.0928	38.6383	34.5186	35.345	36.771	38.8535	44.6094	72.9855	84.9078	81.3186	77.4972	174.688	236.474	254.99	267.469	311.463	375.174	434.956	460.144	479.56	520.716	532.498	533.668	535.835	538.644	541.74	0.0237465	0.0709097	-0.0823951	0.0165288	0.0285189	0.0416505	0.115118	0.567523	0.238446	-0.0717848	-0.0764273	1.94381	1.23574	0.370316
[truncated: 3,081 more rows]
[truncated: 12 more columns]
