# Supplementary material for: Temporally resolved growth patterns reveal novel information about the polygenic nature of complex quantitative traits
Source: Plant J. 2024 Oct 27;120(5):1969–86. doi: 10.1111/tpj.17092 (PMC11629746; doi:10.1111/tpj.17092)
Supplement: Supplementary file 10 — Table S9. All significant SNPs with p values and effect sizes for every GWAS iteration. [file TPJ-120-1969-s008.xlsx]

## Sheet: Sheet1
Table S9. All significant SNPs with p values and effect sizes for every GWAS iteration.
GDD.Interval	GWAS	SNP	P.value	effect	significance	logp	data.year
NA	Terminal_2018	S1_122786399	0.683883	-1.46792	ns	0.165018	2018
150	GDD_2018_X150	S1_122786399	0.120945	-2.24e-08	ns	0.917413	2018
150	interval_2018_X150	S1_122786399	0.84146	8.84e-06	ns	0.0749664	2018
200	GDD_2018_X200	S1_122786399	0.481687	0.0157396	ns	0.317235	2018
200	interval_2018_X200	S1_122786399	0.171268	0.00311229	ns	0.766324	2018
250	GDD_2018_X250	S1_122786399	0.966089	-0.0077999	ns	0.0149828	2018
250	interval_2018_X250	S1_122786399	0.180203	0.00346772	ns	0.744238	2018
300	GDD_2018_X300	S1_122786399	0.544387	0.22562	ns	0.264092	2018
300	interval_2018_X300	S1_122786399	0.215127	0.00303395	ns	0.667305	2018
350	GDD_2018_X350	S1_122786399	0.380036	0.457038	ns	0.420175	2018
350	interval_2018_X350	S1_122786399	0.293252	0.00237305	ns	0.532759	2018
400	GDD_2018_X400	S1_122786399	0.333671	0.595095	ns	0.476682	2018
400	interval_2018_X400	S1_122786399	0.448885	0.00066705	ns	0.347865	2018
450	GDD_2018_X450	S1_122786399	0.348048	0.584279	ns	0.458361	2018
500	GDD_2018_X500	S1_122786399	0.77469	-0.0425482	ns	0.110872	2018
550	interval_2018_X550	S1_122786399	0.66446	0.00295639	ns	0.177531	2018
600	GDD_2018_X600	S1_122786399	0.548889	1.47e-09	ns	0.260516	2018
600	interval_2018_X600	S1_122786399	0.87401	0.00079891	ns	0.0584836	2018
650	GDD_2018_X650	S1_122786399	0.558062	0.18552	ns	0.253318	2018
650	interval_2018_X650	S1_122786399	0.0384371	-0.0042411	ns	1.41525	2018
700	GDD_2018_X700	S1_122786399	0.60372	0.287032	ns	0.219164	2018
700	interval_2018_X700	S1_122786399	0.0403492	-0.0099417	ns	1.39416	2018
750	GDD_2018_X750	S1_122786399	0.581976	0.325424	ns	0.235095	2018
750	interval_2018_X750	S1_122786399	0.451185	-0.0079322	ns	0.345645	2018
800	GDD_2018_X800	S1_122786399	0.593578	0.539444	ns	0.226522	2018
800	interval_2018_X800	S1_122786399	0.453055	-0.0078737	ns	0.343849	2018
850	GDD_2018_X850	S1_122786399	0.599918	0.855859	ns	0.221908	2018
850	interval_2018_X850	S1_122786399	0.452742	-0.0059675	ns	0.344149	2018
900	GDD_2018_X900	S1_122786399	0.346053	1.92925	ns	0.460858	2018
900	interval_2018_X900	S1_122786399	0.451209	-0.0021538	ns	0.345622	2018
950	GDD_2018_X950	S1_122786399	0.92775	0.189976	ns	0.0325691	2018
950	interval_2018_X950	S1_122786399	0.32098	0.00159246	ns	0.493522	2018
1000	GDD_2018_X1000	S1_122786399	0.865236	0.358338	ns	0.0628654	2018
1000	interval_2018_X1000	S1_122786399	0.602356	0.00393278	ns	0.220147	2018
1050	GDD_2018_X1050	S1_122786399	0.984008	-0.0389035	ns	0.00700155	2018
1050	interval_2018_X1050	S1_122786399	0.593594	0.0053729	ns	0.22651	2018
1100	GDD_2018_X1100	S1_122786399	0.965144	-0.0858406	ns	0.0154078	2018
1100	interval_2018_X1100	S1_122786399	0.589992	0.00563187	ns	0.229154	2018
1150	GDD_2018_X1150	S1_122786399	0.979105	-0.0488384	ns	0.00917085	2018
1150	interval_2018_X1150	S1_122786399	0.588083	0.00471479	ns	0.230561	2018
1200	GDD_2018_X1200	S1_122786399	0.783984	0.529865	ns	0.105693	2018
1200	interval_2018_X1200	S1_122786399	0.587076	0.0026206	ns	0.231306	2018
1250	GDD_2018_X1250	S1_122786399	0.660763	0.777494	ns	0.179954	2018
1250	interval_2018_X1250	S1_122786399	0.167496	0.00940229	ns	0.775995	2018
1300	GDD_2018_X1300	S1_122786399	0.745576	1.43873	ns	0.127508	2018
1300	interval_2018_X1300	S1_122786399	0.168934	0.0195667	ns	0.772284	2018
1350	GDD_2018_X1350	S1_122786399	0.512109	3.39327	ns	0.290638	2018
1350	interval_2018_X1350	S1_122786399	0.615859	-0.0035943	ns	0.210519	2018
1400	GDD_2018_X1400	S1_122786399	0.670004	-1.26707	ns	0.173923	2018
1400	interval_2018_X1400	S1_122786399	0.71299	-0.0057633	ns	0.146916	2018
1450	GDD_2018_X1450	S1_122786399	0.240545	-3.57578	ns	0.618803	2018
NA	Terminal_2019	S1_122786399	0.982155	-0.0571391	ns	0.00781994	2019
300	GDD_2019_X300	S1_122786399	0.0180528	0.208468	ns	1.74345	2019
300	interval_2019_X300	S1_122786399	0.0942764	-0.0035533	ns	1.0256	2019
350	GDD_2019_X350	S1_122786399	0.109829	0.266848	ns	0.959282	2019
350	interval_2019_X350	S1_122786399	0.0425118	-0.0058305	ns	1.37149	2019
400	GDD_2019_X400	S1_122786399	0.632486	0.162703	ns	0.198949	2019
400	interval_2019_X400	S1_122786399	0.557148	-0.0009216	ns	0.254029	2019
450	GDD_2019_X450	S1_122786399	0.957109	-0.0269242	ns	0.0190387	2019
450	interval_2019_X450	S1_122786399	0.15459	-0.0084124	ns	0.810817	2019
500	GDD_2019_X500	S1_122786399	0.527174	-0.563472	ns	0.278046	2019
500	interval_2019_X500	S1_122786399	0.853701	-0.0039746	ns	0.0686942	2019
550	GDD_2019_X550	S1_122786399	0.692434	-0.786862	ns	0.159621	2019
550	interval_2019_X550	S1_122786399	0.651924	0.0034408	ns	0.185803	2019
600	GDD_2019_X600	S1_122786399	0.824111	-0.537296	ns	0.0840142	2019
600	interval_2019_X600	S1_122786399	0.615555	0.00218374	ns	0.210733	2019
650	GDD_2019_X650	S1_122786399	0.999366	-0.0020294	ns	0.00027534	2019
650	interval_2019_X650	S1_122786399	0.777389	0.00120653	ns	0.109361	2019
700	GDD_2019_X700	S1_122786399	0.931597	0.212936	ns	0.0307721	2019
700	interval_2019_X700	S1_122786399	0.977909	-0.0003355	ns	0.00970133	2019
750	GDD_2019_X750	S1_122786399	0.300212	1.7504	ns	0.522572	2019
750	interval_2019_X750	S1_122786399	0.906756	-0.0007159	ns	0.0425095	2019
800	GDD_2019_X800	S1_122786399	0.453013	1.50762	ns	0.34389	2019
800	interval_2019_X800	S1_122786399	0.702726	-0.0029835	ns	0.153214	2019
850	GDD_2019_X850	S1_122786399	0.721216	0.721287	ns	0.141935	2019
850	interval_2019_X850	S1_122786399	0.925617	0.0004114	ns	0.0335688	2019
900	GDD_2019_X900	S1_122786399	0.244479	-2.26194	ns	0.611759	2019
900	interval_2019_X900	S1_122786399	0.48571	0.0260107	ns	0.313623	2019
950	GDD_2019_X950	S1_122786399	0.832782	0.327335	ns	0.0794684	2019
950	interval_2019_X950	S1_122786399	0.0829437	-0.0123711	ns	1.08122	2019
1000	GDD_2019_X1000	S1_122786399	0.897446	0.464134	ns	0.0469918	2019
1000	interval_2019_X1000	S1_122786399	0.921108	0.00060325	ns	0.0356896	2019
1050	GDD_2019_X1050	S1_122786399	0.905962	-0.500563	ns	0.0428902	2019
1050	interval_2019_X1050	S1_122786399	0.623903	0.00183194	ns	0.204883	2019
1100	GDD_2019_X1100	S1_122786399	0.965549	0.17753	ns	0.0152256	2019
1100	interval_2019_X1100	S1_122786399	0.76089	-0.0012241	ns	0.118678	2019
1150	GDD_2019_X1150	S1_122786399	0.93545	-0.348869	ns	0.0289793	2019
1150	interval_2019_X1150	S1_122786399	0.407501	-0.0092975	ns	0.389871	2019
1200	GDD_2019_X1200	S1_122786399	0.628297	-2.40013	ns	0.201835	2019
1200	interval_2019_X1200	S1_122786399	0.0796752	-0.0072957	ns	1.09868	2019
1250	GDD_2019_X1250	S1_122786399	0.573874	-2.91105	ns	0.241183	2019
1250	interval_2019_X1250	S1_122786399	0.662283	0.00515047	ns	0.178956	2019
1300	GDD_2019_X1300	S1_122786399	0.118034	-4.66987	ns	0.927995	2019
1300	interval_2019_X1300	S1_122786399	0.43356	0.0121779	ns	0.36295	2019
1350	GDD_2019_X1350	S1_122786399	0.167496	-5.00876	ns	0.775995	2019
1350	interval_2019_X1350	S1_122786399	0.579971	0.00627308	ns	0.236593	2019
1400	GDD_2019_X1400	S1_122786399	0.508768	-2.47501	ns	0.29348	2019
1400	interval_2019_X1400	S1_122786399	0.558173	0.00195607	ns	0.253231	2019
1450	GDD_2019_X1450	S1_122786399	0.322875	-3.47596	ns	0.490965	2019
NA	Terminal_2020	S1_122786399	0.37581	6.28847	ns	0.425032	2020
150	GDD_2020_X150	S1_122786399	0.657333	0.00728867	ns	0.182215	2020
150	interval_2020_X150	S1_122786399	0.890325	0.00047066	ns	0.0504513	2020
200	GDD_2020_X200	S1_122786399	0.954753	0.00895934	ns	0.0201091	2020
200	interval_2020_X200	S1_122786399	0.466361	0.00211053	ns	0.331278	2020
250	GDD_2020_X250	S1_122786399	0.816749	0.0754583	ns	0.0879116	2020
250	interval_2020_X250	S1_122786399	0.413547	0.00121863	ns	0.383475	2020
300	GDD_2020_X300	S1_122786399	0.685878	0.165564	ns	0.163753	2020
300	interval_2020_X300	S1_122786399	0.170166	0.00330504	ns	0.769127	2020
350	GDD_2020_X350	S1_122786399	0.396941	0.485902	ns	0.401274	2020
350	interval_2020_X350	S1_122786399	0.183386	0.00399797	ns	0.736634	2020
400	GDD_2020_X400	S1_122786399	0.320973	0.74078	ns	0.493532	2020
400	interval_2020_X400	S1_122786399	0.143456	0.0158208	ns	0.843281	2020
450	GDD_2020_X450	S1_122786399	0.167663	2.19327	ns	0.775563	2020
450	interval_2020_X450	S1_122786399	0.146451	0.0116754	ns	0.834307	2020
500	GDD_2020_X500	S1_122786399	0.133841	3.26321	ns	0.873409	2020
500	interval_2020_X500	S1_122786399	0.0683699	0.0125647	ns	1.16513	2020
550	GDD_2020_X550	S1_122786399	0.0923542	4.4415	ns	1.03454	2020
550	interval_2020_X550	S1_122786399	0.0639257	0.0367086	ns	1.19432	2020
600	GDD_2020_X600	S1_122786399	0.0585988	7.22088	ns	1.23211	2020
600	interval_2020_X600	S1_122786399	0.104917	0.0165146	ns	0.979156	2020
650	GDD_2020_X650	S1_122786399	0.0566894	8.37096	ns	1.2465	2020
650	interval_2020_X650	S1_122786399	0.055266	-0.0222484	ns	1.25754	2020
700	GDD_2020_X700	S1_122786399	0.0819402	6.92805	ns	1.0865	2020
700	interval_2020_X700	S1_122786399	0.0339493	-0.0505748	ns	1.46917	2020
750	GDD_2020_X750	S1_122786399	0.0492895	4.113	ns	1.30725	2020
750	interval_2020_X750	S1_122786399	0.0393115	-0.0432534	ns	1.40548	2020
800	GDD_2020_X800	S1_122786399	0.545351	2.43037	ns	0.263324	2020
800	interval_2020_X800	S1_122786399	0.0461205	-0.0111567	ns	1.33611	2020
850	GDD_2020_X850	S1_122786399	0.694898	1.61815	ns	0.158079	2020
850	interval_2020_X850	S1_122786399	0.62637	-0.0009739	ns	0.203169	2020
900	GDD_2020_X900	S1_122786399	0.646092	1.87996	ns	0.189706	2020
900	interval_2020_X900	S1_122786399	0.62637	-0.0019668	ns	0.203169	2020
950	GDD_2020_X950	S1_122786399	0.552145	2.41481	ns	0.257947	2020
950	interval_2020_X950	S1_122786399	0.62637	-0.0026949	ns	0.203169	2020
1000	GDD_2020_X1000	S1_122786399	0.431197	-1.9519	ns	0.365325	2020
1000	GDD_2020_X1000	S1_122786399	0.431197	-1.9519	ns	0.365325	2020
1000	GDD_2020_X1000	S1_122786399	0.431197	-1.9519	ns	0.365325	2020
1000	interval_2020_X1000	S1_122786399	0.62637	-0.0031583	ns	0.203169	2020
1000	interval_2020_X1000	S1_122786399	0.62637	-0.0031583	ns	0.203169	2020
1000	interval_2020_X1000	S1_122786399	0.62637	-0.0031583	ns	0.203169	2020
1050	GDD_2020_X1050	S1_122786399	0.340059	4.0256	ns	0.468445	2020
1050	interval_2020_X1050	S1_122786399	0.62637	-0.0033568	ns	0.203169	2020
1100	GDD_2020_X1100	S1_122786399	0.266452	4.93903	ns	0.574381	2020
1100	interval_2020_X1100	S1_122786399	0.62637	-0.0032906	ns	0.203169	2020
1150	GDD_2020_X1150	S1_122786399	0.220749	5.81537	ns	0.656101	2020
1150	interval_2020_X1150	S1_122786399	0.62637	-0.0029597	ns	0.203169	2020
1200	GDD_2020_X1200	S1_122786399	0.19394	6.58752	ns	0.712333	2020
1200	interval_2020_X1200	S1_122786399	0.62637	-0.002364	ns	0.203169	2020
1250	GDD_2020_X1250	S1_122786399	0.179195	7.20589	ns	0.746674	2020
1250	interval_2020_X1250	S1_122786399	0.62637	-0.0015035	ns	0.203169	2020
1300	GDD_2020_X1300	S1_122786399	0.17218	7.595	ns	0.764017	2020
1300	interval_2020_X1300	S1_122786399	0.823664	-0.0002097	ns	0.0842502	2020
1350	GDD_2020_X1350	S1_122786399	0.172149	7.68565	ns	0.764094	2020
1350	interval_2020_X1350	S1_122786399	0.260522	-0.0097137	ns	0.584156	2020
1400	GDD_2020_X1400	S1_122786399	0.227833	7.22302	ns	0.642383	2020
1400	interval_2020_X1400	S1_122786399	0.260522	-0.0137567	ns	0.584156	2020
1450	GDD_2020_X1450	S1_122786399	0.348805	6.27781	ns	0.457417	2020
NA	Terminal_2021	S1_122786399	0.732378	0.937067	ns	0.135265	2021
150	interval_2021_X150	S1_122786399	0.177293	2.88e-07	ns	0.751308	2021
250	interval_2021_X250	S1_122786399	0.114437	0.00225199	ns	0.941434	2021
300	interval_2021_X300	S1_122786399	0.00279921	0.0101044	ns	2.55296	2021
350	GDD_2021_X350	S1_122786399	1.61e-05	1.28088	ns	4.79326	2021
350	interval_2021_X350	S1_122786399	0.278633	0.00273509	ns	0.554968	2021
400	GDD_2021_X400	S1_122786399	3.48e-12	2.31081	sig	11.4587	2021
400	interval_2021_X400	S1_122786399	0.00067019	0.012633	ns	3.1738	2021
450	GDD_2021_X450	S1_122786399	3.42e-11	3.10071	sig	10.4659	2021
450	interval_2021_X450	S1_122786399	0.00050688	0.0482457	ns	3.2951	2021
500	GDD_2021_X500	S1_122786399	9.52e-06	6.98681	ns	5.02138	2021
500	interval_2021_X500	S1_122786399	0.00047288	0.0579907	ns	3.32525	2021
550	GDD_2021_X550	S1_122786399	2.31e-05	10.351	ns	4.63549	2021
550	interval_2021_X550	S1_122786399	0.00046971	0.0381574	ns	3.32817	2021
600	GDD_2021_X600	S1_122786399	3.76e-05	12.4057	ns	4.42515	2021
600	interval_2021_X600	S1_122786399	0.349056	0.00180839	ns	0.457105	2021
650	GDD_2021_X650	S1_122786399	5.42e-05	12.8828	ns	4.26575	2021
650	interval_2021_X650	S1_122786399	0.988457	-9.07e-05	ns	0.00504222	2021
700	GDD_2021_X700	S1_122786399	0.00028179	13.3278	ns	3.55008	2021
700	interval_2021_X700	S1_122786399	0.880706	-0.0002484	ns	0.0551688	2021
750	GDD_2021_X750	S1_122786399	0.00104558	12.2191	ns	2.98064	2021
750	interval_2021_X750	S1_122786399	0.0119801	-0.0210888	ns	1.92154	2021
800	GDD_2021_X800	S1_122786399	0.0316483	4.82144	ns	1.49965	2021
800	interval_2021_X800	S1_122786399	0.0535062	-0.0421002	ns	1.2716	2021
850	GDD_2021_X850	S1_122786399	0.306028	3.29817	ns	0.514239	2021
850	interval_2021_X850	S1_122786399	0.0723065	-0.0054122	ns	1.14082	2021
900	GDD_2021_X900	S1_122786399	0.180618	7.28093	ns	0.74324	2021
900	interval_2021_X900	S1_122786399	0.65359	0.00583019	ns	0.184695	2021
950	GDD_2021_X950	S1_122786399	0.130062	7.55048	ns	0.885849	2021
950	interval_2021_X950	S1_122786399	0.505129	0.0121309	ns	0.296597	2021
1000	GDD_2021_X1000	S1_122786399	0.079953	7.8238	ns	1.09717	2021
1000	interval_2021_X1000	S1_122786399	0.747803	0.00523599	ns	0.126213	2021
1050	GDD_2021_X1050	S1_122786399	0.0558661	7.90001	ns	1.25285	2021
1050	interval_2021_X1050	S1_122786399	0.832312	-0.0010576	ns	0.0797138	2021
1100	GDD_2021_X1100	S1_122786399	0.053653	7.73743	ns	1.27041	2021
1100	interval_2021_X1100	S1_122786399	0.246622	0.00516861	ns	0.607968	2021
1150	GDD_2021_X1150	S1_122786399	0.0362546	8.35676	ns	1.44064	2021
1150	interval_2021_X1150	S1_122786399	0.456516	0.00176198	ns	0.340544	2021
1200	GDD_2021_X1200	S1_122786399	0.67109	1.0096	ns	0.173219	2021
1200	interval_2021_X1200	S1_122786399	0.264086	-0.0092388	ns	0.578255	2021
1250	GDD_2021_X1250	S1_122786399	0.0082992	7.03514	ns	2.08096	2021
1250	interval_2021_X1250	S1_122786399	0.283911	-0.006649	ns	0.546819	2021
1300	GDD_2021_X1300	S1_122786399	0.0318253	5.76806	ns	1.49723	2021
1300	interval_2021_X1300	S1_122786399	0.902933	-0.001481	ns	0.0443445	2021
1350	GDD_2021_X1350	S1_122786399	0.341263	2.15191	ns	0.466911	2021
1350	interval_2021_X1350	S1_122786399	0.900294	0.00126072	ns	0.0456155	2021
1400	GDD_2021_X1400	S1_122786399	0.691048	-1.03391	ns	0.160492	2021
1400	interval_2021_X1400	S1_122786399	0.0209544	-0.0038082	ns	1.67872	2021
1450	GDD_2021_X1450	S1_122786399	0.360411	2.2922	ns	0.443202	2021
NA	Terminal_2018	S1_141150648	0.17865	-4.81486	ns	0.747998	2018
150	GDD_2018_X150	S1_141150648	0.584934	-7.55e-09	ns	0.232893	2018
150	interval_2018_X150	S1_141150648	0.531775	-2.66e-05	ns	0.274272	2018
200	GDD_2018_X200	S1_141150648	0.32496	-0.0205742	ns	0.488171	2018
200	interval_2018_X200	S1_141150648	0.294413	-0.0023362	ns	0.531043	2018
250	GDD_2018_X250	S1_141150648	0.167213	-0.243766	ns	0.776729	2018
250	interval_2018_X250	S1_141150648	0.418849	-0.002059	ns	0.377943	2018
300	GDD_2018_X300	S1_141150648	0.201696	-0.455312	ns	0.695302	2018
300	interval_2018_X300	S1_141150648	0.62836	-0.0011701	ns	0.201791	2018
350	GDD_2018_X350	S1_141150648	0.304939	-0.517107	ns	0.515787	2018
350	interval_2018_X350	S1_141150648	0.919333	-0.000226	ns	0.0365271	2018
400	GDD_2018_X400	S1_141150648	0.453504	-0.450156	ns	0.343419	2018
400	interval_2018_X400	S1_141150648	0.908557	9.91e-05	ns	0.0416479	2018
450	GDD_2018_X450	S1_141150648	0.603171	-0.316788	ns	0.21956	2018
500	GDD_2018_X500	S1_141150648	0.345091	0.139679	ns	0.462066	2018
550	interval_2018_X550	S1_141150648	0.382929	0.00573589	ns	0.416882	2018
600	GDD_2018_X600	S1_141150648	0.756081	-7.42e-10	ns	0.121432	2018
600	interval_2018_X600	S1_141150648	0.745802	-0.001582	ns	0.127376	2018
650	GDD_2018_X650	S1_141150648	0.737109	-0.103624	ns	0.132468	2018
650	interval_2018_X650	S1_141150648	0.8186	0.0004631	ns	0.0869282	2018
700	GDD_2018_X700	S1_141150648	0.448109	-0.405946	ns	0.348616	2018
700	interval_2018_X700	S1_141150648	0.834401	0.00100974	ns	0.0786253	2018
750	GDD_2018_X750	S1_141150648	0.406953	-0.481963	ns	0.390456	2018
750	interval_2018_X750	S1_141150648	0.0269171	-0.0221231	ns	1.56997	2018
800	GDD_2018_X800	S1_141150648	0.910198	-0.117057	ns	0.040864	2018
800	interval_2018_X800	S1_141150648	0.0301653	-0.0216216	ns	1.52049	2018
850	GDD_2018_X850	S1_141150648	0.213041	-2.05149	ns	0.671537	2018
850	interval_2018_X850	S1_141150648	0.0313497	-0.0162623	ns	1.50377	2018
900	GDD_2018_X900	S1_141150648	0.0213266	-4.62137	ns	1.67108	2018
900	interval_2018_X900	S1_141150648	0.0287313	-0.00594	ns	1.54164	2018
950	GDD_2018_X950	S1_141150648	0.31986	-2.10745	ns	0.49504	2018
950	interval_2018_X950	S1_141150648	0.0786271	-0.0027939	ns	1.10443	2018
1000	GDD_2018_X1000	S1_141150648	0.174144	-2.88942	ns	0.759092	2018
1000	interval_2018_X1000	S1_141150648	0.687788	-0.0029615	ns	0.162546	2018
1050	GDD_2018_X1050	S1_141150648	0.143983	-2.86189	ns	0.841688	2018
1050	interval_2018_X1050	S1_141150648	0.710479	-0.0036572	ns	0.148449	2018
1100	GDD_2018_X1100	S1_141150648	8.48e-05	-7.48576	ns	4.07143	2018
1100	interval_2018_X1100	S1_141150648	0.720776	-0.0036591	ns	0.142199	2018
1150	GDD_2018_X1150	S1_141150648	6.68e-10	-10.8894	sig	9.17521	2018
1150	interval_2018_X1150	S1_141150648	0.726621	-0.0029828	ns	0.138692	2018
1200	GDD_2018_X1200	S1_141150648	0.09167	-3.2642	ns	1.03777	2018
1200	interval_2018_X1200	S1_141150648	0.73032	-0.0016308	ns	0.136487	2018
1250	GDD_2018_X1250	S1_141150648	0.0378247	-3.75908	ns	1.42222	2018
1250	interval_2018_X1250	S1_141150648	0.478501	-0.0047355	ns	0.320117	2018
1300	GDD_2018_X1300	S1_141150648	6.23e-05	-15.9396	ns	4.20521	2018
1300	interval_2018_X1300	S1_141150648	0.502267	-0.0093647	ns	0.299065	2018
1350	GDD_2018_X1350	S1_141150648	0.00036976	-16.9506	ns	3.43207	2018
1350	interval_2018_X1350	S1_141150648	0.620254	0.00350947	ns	0.207431	2018
1400	GDD_2018_X1400	S1_141150648	0.0318245	-6.18893	ns	1.49724	2018
1400	interval_2018_X1400	S1_141150648	0.970031	-0.0006061	ns	0.0132146	2018
1450	GDD_2018_X1450	S1_141150648	0.0812917	-5.18852	ns	1.08995	2018
NA	Terminal_2019	S1_141150648	0.847798	-0.493151	ns	0.0717074	2019
300	GDD_2019_X300	S1_141150648	0.770285	-0.0249001	ns	0.113349	2019
300	interval_2019_X300	S1_141150648	0.30373	-0.0021514	ns	0.517512	2019
350	GDD_2019_X350	S1_141150648	0.553114	-0.0966462	ns	0.257185	2019
350	interval_2019_X350	S1_141150648	0.198151	-0.0036428	ns	0.703004	2019
400	GDD_2019_X400	S1_141150648	0.326051	-0.326864	ns	0.486715	2019
400	interval_2019_X400	S1_141150648	0.103916	-0.0025152	ns	0.983317	2019
450	GDD_2019_X450	S1_141150648	0.0891239	-0.818397	ns	1.05001	2019
450	interval_2019_X450	S1_141150648	0.00107739	-0.018661	ns	2.96763	2019
500	GDD_2019_X500	S1_141150648	0.0046346	-2.39362	ns	2.33399	2019
500	interval_2019_X500	S1_141150648	0.0123954	-0.0506097	ns	1.90674	2019
550	GDD_2019_X550	S1_141150648	0.00533047	-5.21546	ns	2.27323	2019
550	interval_2019_X550	S1_141150648	0.110902	-0.0117302	ns	0.955062	2019
600	GDD_2019_X600	S1_141150648	0.00870232	-5.93888	ns	2.06037	2019
600	interval_2019_X600	S1_141150648	0.408553	-0.0034999	ns	0.388752	2019
650	GDD_2019_X650	S1_141150648	0.00853386	-6.21166	ns	2.06885	2019
650	interval_2019_X650	S1_141150648	0.368181	-0.0037176	ns	0.433938	2019
700	GDD_2019_X700	S1_141150648	0.0112114	-5.85631	ns	1.95034	2019
700	interval_2019_X700	S1_141150648	0.364516	0.0107548	ns	0.438284	2019
750	GDD_2019_X750	S1_141150648	0.140379	-2.46754	ns	0.852698	2019
750	interval_2019_X750	S1_141150648	0.914345	-0.000644	ns	0.0388898	2019
800	GDD_2019_X800	S1_141150648	0.190626	-2.55213	ns	0.719818	2019
800	interval_2019_X800	S1_141150648	0.00727564	-0.020002	ns	2.13813	2019
850	GDD_2019_X850	S1_141150648	0.00191217	-6.16656	ns	2.71847	2019
850	interval_2019_X850	S1_141150648	0.0652745	-0.0078905	ns	1.18526	2019
900	GDD_2019_X900	S1_141150648	0.0112396	-4.91971	ns	1.94925	2019
900	interval_2019_X900	S1_141150648	0.221404	0.0437698	ns	0.654815	2019
950	GDD_2019_X950	S1_141150648	0.564512	-0.877864	ns	0.248327	2019
950	interval_2019_X950	S1_141150648	0.0913296	-0.0116031	ns	1.03939	2019
1000	GDD_2019_X1000	S1_141150648	0.00410567	-9.37936	ns	2.38662	2019
1000	interval_2019_X1000	S1_141150648	0.194236	-0.0076637	ns	0.71167	2019
1050	GDD_2019_X1050	S1_141150648	0.00178587	-12.0165	ns	2.74815	2019
1050	interval_2019_X1050	S1_141150648	0.321455	-0.0036123	ns	0.492879	2019
1100	GDD_2019_X1100	S1_141150648	0.00039901	-12.8823	ns	3.39901	2019
1100	interval_2019_X1100	S1_141150648	0.737666	-0.0012914	ns	0.13214	2019
1150	GDD_2019_X1150	S1_141150648	0.00027401	-13.8857	ns	3.56224	2019
1150	interval_2019_X1150	S1_141150648	0.146536	-0.0163671	ns	0.834057	2019
1200	GDD_2019_X1200	S1_141150648	0.00039896	-16.0824	ns	3.39908	2019
1200	interval_2019_X1200	S1_141150648	0.907534	-0.0004773	ns	0.0421372	2019
1250	GDD_2019_X1250	S1_141150648	0.00049638	-16.6055	ns	3.30419	2019
1250	interval_2019_X1250	S1_141150648	0.139812	0.017173	ns	0.854455	2019
1300	GDD_2019_X1300	S1_141150648	0.0091106	-7.83515	ns	2.04045	2019
1300	interval_2019_X1300	S1_141150648	0.0394948	0.0315875	ns	1.40346	2019
1350	GDD_2019_X1350	S1_141150648	0.0275243	-7.91513	ns	1.56028	2019
1350	interval_2019_X1350	S1_141150648	0.0433416	0.0226103	ns	1.36309	2019
1400	GDD_2019_X1400	S1_141150648	0.540997	-2.30179	ns	0.266805	2019
1400	interval_2019_X1400	S1_141150648	0.753022	0.00103684	ns	0.123192	2019
1450	GDD_2019_X1450	S1_141150648	0.426119	-2.8325	ns	0.370469	2019
NA	Terminal_2020	S1_141150648	0.0401734	-13.7111	ns	1.39606	2020
150	GDD_2020_X150	S1_141150648	0.957191	-0.0008498	ns	0.0190016	2020
150	interval_2020_X150	S1_141150648	0.823202	-0.0007342	ns	0.0844937	2020
200	GDD_2020_X200	S1_141150648	0.86818	0.0252416	ns	0.0613903	2020
200	interval_2020_X200	S1_141150648	0.212454	-0.0034649	ns	0.672735	2020
250	GDD_2020_X250	S1_141150648	0.824435	-0.0696178	ns	0.0838433	2020
250	interval_2020_X250	S1_141150648	0.0206912	-0.0033152	ns	1.68421	2020
300	GDD_2020_X300	S1_141150648	0.456267	-0.293458	ns	0.340781	2020
300	interval_2020_X300	S1_141150648	0.00959913	-0.0060182	ns	2.01777	2020
350	GDD_2020_X350	S1_141150648	0.121997	-0.853486	ns	0.91365	2020
350	interval_2020_X350	S1_141150648	0.0357486	-0.0060559	ns	1.44674	2020
400	GDD_2020_X400	S1_141150648	0.0826183	-1.24613	ns	1.08292	2020
400	interval_2020_X400	S1_141150648	0.304945	-0.0107279	ns	0.515778	2020
450	GDD_2020_X450	S1_141150648	0.101222	-2.5076	ns	0.994724	2020
450	interval_2020_X450	S1_141150648	0.291774	-0.008191	ns	0.534953	2020
500	GDD_2020_X500	S1_141150648	0.121424	-3.24795	ns	0.915696	2020
500	interval_2020_X500	S1_141150648	0.0207076	-0.0153179	ns	1.68387	2020
550	GDD_2020_X550	S1_141150648	0.0753305	-4.51993	ns	1.12303	2020
550	interval_2020_X550	S1_141150648	0.0237544	-0.0430585	ns	1.62426	2020
600	GDD_2020_X600	S1_141150648	0.0412429	-7.50292	ns	1.38465	2020
600	interval_2020_X600	S1_141150648	0.0121651	-0.0244664	ns	1.91488	2020
650	GDD_2020_X650	S1_141150648	0.0283575	-9.26335	ns	1.54733	2020
650	interval_2020_X650	S1_141150648	0.172861	-0.0153208	ns	0.762304	2020
700	GDD_2020_X700	S1_141150648	0.010555	-9.75718	ns	1.97654	2020
700	interval_2020_X700	S1_141150648	0.553145	-0.0137437	ns	0.257161	2020
750	GDD_2020_X750	S1_141150648	0.041723	-4.16068	ns	1.37962	2020
750	interval_2020_X750	S1_141150648	0.679492	-0.0084242	ns	0.167816	2020
800	GDD_2020_X800	S1_141150648	0.0002627	-13.4477	ns	3.58054	2020
800	interval_2020_X800	S1_141150648	0.722982	-0.0019249	ns	0.140872	2020
850	GDD_2020_X850	S1_141150648	0.00024194	-13.7366	ns	3.61629	2020
850	interval_2020_X850	S1_141150648	0.279339	0.00215951	ns	0.553868	2020
900	GDD_2020_X900	S1_141150648	0.00022557	-13.7578	ns	3.64671	2020
900	interval_2020_X900	S1_141150648	0.279339	0.00436109	ns	0.553868	2020
950	GDD_2020_X950	S1_141150648	0.00021679	-13.7953	ns	3.66396	2020
950	interval_2020_X950	S1_141150648	0.279339	0.00597558	ns	0.553868	2020
1000	GDD_2020_X1000	S1_141150648	0.040738	-4.94692	ns	1.39	2020
1000	GDD_2020_X1000	S1_141150648	0.040738	-4.94692	ns	1.39	2020
1000	GDD_2020_X1000	S1_141150648	0.040738	-4.94692	ns	1.39	2020
1000	interval_2020_X1000	S1_141150648	0.279339	0.00700299	ns	0.553868	2020
1000	interval_2020_X1000	S1_141150648	0.279339	0.00700299	ns	0.553868	2020
1000	interval_2020_X1000	S1_141150648	0.279339	0.00700299	ns	0.553868	2020
1050	GDD_2020_X1050	S1_141150648	0.00044953	-13.8155	ns	3.34724	2020
1050	interval_2020_X1050	S1_141150648	0.279339	0.0074433	ns	0.553868	2020
1100	GDD_2020_X1100	S1_141150648	0.00098381	-13.7492	ns	3.00709	2020
1100	interval_2020_X1100	S1_141150648	0.279339	0.00729653	ns	0.553868	2020
1150	GDD_2020_X1150	S1_141150648	0.00232698	-13.6362	ns	2.63321	2020
1150	interval_2020_X1150	S1_141150648	0.279339	0.00656267	ns	0.553868	2020
1200	GDD_2020_X1200	S1_141150648	0.00488232	-13.506	ns	2.31137	2020
1200	interval_2020_X1200	S1_141150648	0.279339	0.00524172	ns	0.553868	2020
1250	GDD_2020_X1250	S1_141150648	0.00848466	-13.3914	ns	2.07137	2020
1250	interval_2020_X1250	S1_141150648	0.279339	0.00333368	ns	0.553868	2020
1300	GDD_2020_X1300	S1_141150648	0.0117328	-13.3136	ns	1.9306	2020
1300	interval_2020_X1300	S1_141150648	0.723947	0.00032656	ns	0.140293	2020
1350	GDD_2020_X1350	S1_141150648	0.0128599	-13.3017	ns	1.89076	2020
1350	interval_2020_X1350	S1_141150648	0.860302	-0.0014963	ns	0.065349	2020
1400	GDD_2020_X1400	S1_141150648	0.0177291	-13.4572	ns	1.75131	2020
1400	interval_2020_X1400	S1_141150648	0.860302	-0.0021191	ns	0.065349	2020
1450	GDD_2020_X1450	S1_141150648	0.0346429	-13.3386	ns	1.46039	2020
NA	Terminal_2021	S1_141150648	0.396034	-2.27367	ns	0.402267	2021
150	interval_2021_X150	S1_141150648	0.224215	-2.47e-07	ns	0.649336	2021
250	interval_2021_X250	S1_141150648	0.873172	0.00022397	ns	0.0589001	2021
300	interval_2021_X300	S1_141150648	0.911855	-0.0003602	ns	0.0400744	2021
350	GDD_2021_X350	S1_141150648	0.121376	-0.446729	ns	0.915867	2021
350	interval_2021_X350	S1_141150648	0.288922	-0.0025721	ns	0.53922	2021
400	GDD_2021_X400	S1_141150648	0.591616	0.184893	ns	0.22796	2021
400	interval_2021_X400	S1_141150648	0.0548913	-0.0068393	ns	1.2605	2021
450	GDD_2021_X450	S1_141150648	0.634333	-0.23524	ns	0.197683	2021
450	interval_2021_X450	S1_141150648	0.0302209	-0.0288123	ns	1.51969	2021
500	GDD_2021_X500	S1_141150648	0.0380433	-3.16516	ns	1.41972	2021
500	interval_2021_X500	S1_141150648	0.0313835	-0.0342127	ns	1.5033	2021
550	GDD_2021_X550	S1_141150648	0.0306362	-5.09622	ns	1.51376	2021
550	interval_2021_X550	S1_141150648	0.0443674	-0.0210297	ns	1.35294	2021
600	GDD_2021_X600	S1_141150648	0.0312765	-6.24041	ns	1.50478	2021
600	interval_2021_X600	S1_141150648	0.0824609	-0.0031724	ns	1.08375	2021
650	GDD_2021_X650	S1_141150648	0.0268057	-6.79979	ns	1.57177	2021
650	interval_2021_X650	S1_141150648	0.0335386	-0.0124349	ns	1.47445	2021
700	GDD_2021_X700	S1_141150648	0.0111976	-8.92574	ns	1.95087	2021
700	interval_2021_X700	S1_141150648	0.0545189	-0.0030143	ns	1.26345	2021
750	GDD_2021_X750	S1_141150648	0.00665343	-9.66749	ns	2.17695	2021
750	interval_2021_X750	S1_141150648	0.0419775	-0.0162794	ns	1.37698	2021
800	GDD_2021_X800	S1_141150648	0.171405	-2.9849	ns	0.765977	2021
800	interval_2021_X800	S1_141150648	0.0539205	-0.0399997	ns	1.26825	2021
850	GDD_2021_X850	S1_141150648	0.288109	-3.34084	ns	0.540442	2021
850	interval_2021_X850	S1_141150648	0.0397973	-0.0058874	ns	1.40015	2021
900	GDD_2021_X900	S1_141150648	0.00083261	-16.9436	ns	3.07956	2021
900	interval_2021_X900	S1_141150648	0.865501	-0.0021052	ns	0.0627325	2021
950	GDD_2021_X950	S1_141150648	0.00027959	-16.876	ns	3.55348	2021
950	interval_2021_X950	S1_141150648	0.757966	-0.005375	ns	0.12035	2021
1000	GDD_2021_X1000	S1_141150648	6.36e-05	-16.6145	ns	4.19638	2021
1000	interval_2021_X1000	S1_141150648	0.993396	-0.0001294	ns	0.00287768	2021
1050	GDD_2021_X1050	S1_141150648	2.59e-05	-16.1531	ns	4.58723	2021
1050	interval_2021_X1050	S1_141150648	0.559361	0.00274832	ns	0.252308	2021
1100	GDD_2021_X1100	S1_141150648	2.49e-05	-15.7131	ns	4.60405	2021
1100	interval_2021_X1100	S1_141150648	0.736383	-0.0014312	ns	0.132896	2021
1150	GDD_2021_X1150	S1_141150648	3.61e-05	-15.3919	ns	4.44298	2021
1150	interval_2021_X1150	S1_141150648	0.97643	-6.82e-05	ns	0.0103589	2021
1200	GDD_2021_X1200	S1_141150648	0.117857	-3.69942	ns	0.928645	2021
1200	interval_2021_X1200	S1_141150648	0.87296	0.00124675	ns	0.0590055	2021
1250	GDD_2021_X1250	S1_141150648	0.115076	-4.14292	ns	0.939014	2021
1250	interval_2021_X1250	S1_141150648	0.0110242	0.015106	ns	1.95765	2021
1300	GDD_2021_X1300	S1_141150648	0.388382	-2.2843	ns	0.410741	2021
1300	interval_2021_X1300	S1_141150648	0.0280465	0.0259006	ns	1.55212	2021
1350	GDD_2021_X1350	S1_141150648	0.46082	-1.59926	ns	0.336469	2021
1350	interval_2021_X1350	S1_141150648	0.03494	0.0205528	ns	1.45668	2021
1400	GDD_2021_X1400	S1_141150648	0.972378	-0.0836376	ns	0.012165	2021
1400	interval_2021_X1400	S1_141150648	0.340626	0.00156405	ns	0.467723	2021
1450	GDD_2021_X1450	S1_141150648	0.656001	-1.07859	ns	0.183096	2021
NA	Terminal_2018	S1_143647485	0.816627	-0.658709	ns	0.087976	2018
150	GDD_2018_X150	S1_143647485	0.824343	-2.36e-09	ns	0.083892	2018
150	interval_2018_X150	S1_143647485	0.165163	-4.54e-05	ns	0.782086	2018
200	GDD_2018_X200	S1_143647485	0.62715	-0.0080947	ns	0.202628	2018
200	interval_2018_X200	S1_143647485	0.546043	-0.0010611	ns	0.262773	2018
250	GDD_2018_X250	S1_143647485	0.482464	-0.0965953	ns	0.316535	2018
250	interval_2018_X250	S1_143647485	0.681192	-0.0008244	ns	0.16673	2018
300	GDD_2018_X300	S1_143647485	0.507777	-0.185584	ns	0.294327	2018
300	interval_2018_X300	S1_143647485	0.874458	-0.0003	ns	0.0582611	2018
350	GDD_2018_X350	S1_143647485	0.622616	-0.195246	ns	0.20578	2018
350	interval_2018_X350	S1_143647485	0.895598	0.00022713	ns	0.0478869	2018
400	GDD_2018_X400	S1_143647485	0.764891	-0.141163	ns	0.1164	2018
400	interval_2018_X400	S1_143647485	0.647334	0.00030479	ns	0.188871	2018
450	GDD_2018_X450	S1_143647485	0.929525	-0.0423291	ns	0.0317388	2018
500	GDD_2018_X500	S1_143647485	0.0485465	0.226176	ns	1.31384	2018
550	interval_2018_X550	S1_143647485	0.563951	-0.0029574	ns	0.248758	2018
600	GDD_2018_X600	S1_143647485	0.973742	6.13e-11	ns	0.011556	2018
600	interval_2018_X600	S1_143647485	0.0581674	-0.0070722	ns	1.23532	2018
650	GDD_2018_X650	S1_143647485	0.87999	-0.0362917	ns	0.0555225	2018
650	interval_2018_X650	S1_143647485	0.576757	0.0008512	ns	0.239007	2018
700	GDD_2018_X700	S1_143647485	0.724511	-0.147384	ns	0.139955	2018
700	interval_2018_X700	S1_143647485	0.96984	0.00013742	ns	0.0133001	2018
750	GDD_2018_X750	S1_143647485	0.76664	-0.13894	ns	0.115409	2018
750	interval_2018_X750	S1_143647485	0.672178	-0.0033904	ns	0.172516	2018
800	GDD_2018_X800	S1_143647485	0.874625	0.130831	ns	0.0581783	2018
800	interval_2018_X800	S1_143647485	0.741676	-0.0026401	ns	0.129786	2018
850	GDD_2018_X850	S1_143647485	0.415958	-1.01752	ns	0.380951	2018
850	interval_2018_X850	S1_143647485	0.794035	-0.0015878	ns	0.10016	2018
900	GDD_2018_X900	S1_143647485	0.165167	2.22855	ns	0.782076	2018
900	interval_2018_X900	S1_143647485	0.902102	-0.0002707	ns	0.0447444	2018
950	GDD_2018_X950	S1_143647485	0.473967	1.1814	ns	0.324252	2018
950	interval_2018_X950	S1_143647485	0.126206	-0.0019674	ns	0.898921	2018
1000	GDD_2018_X1000	S1_143647485	0.914481	-0.181535	ns	0.0388254	2018
1000	interval_2018_X1000	S1_143647485	0.894408	-0.0007704	ns	0.0484644	2018
1050	GDD_2018_X1050	S1_143647485	0.356887	-1.40213	ns	0.447469	2018
1050	interval_2018_X1050	S1_143647485	0.869488	-0.0012712	ns	0.0607366	2018
1100	GDD_2018_X1100	S1_143647485	0.264842	-1.72411	ns	0.577013	2018
1100	interval_2018_X1100	S1_143647485	0.858712	-0.0014291	ns	0.0661527	2018
1150	GDD_2018_X1150	S1_143647485	0.804691	0.365292	ns	0.0943711	2018
1150	interval_2018_X1150	S1_143647485	0.852747	-0.0012408	ns	0.0691796	2018
1200	GDD_2018_X1200	S1_143647485	0.619702	0.729197	ns	0.207817	2018
1200	interval_2018_X1200	S1_143647485	0.849102	-0.000705	ns	0.0710399	2018
1250	GDD_2018_X1250	S1_143647485	0.872163	-0.225675	ns	0.0594025	2018
1250	interval_2018_X1250	S1_143647485	0.0321538	-0.0109201	ns	1.49277	2018
1300	GDD_2018_X1300	S1_143647485	0.138218	-4.74652	ns	0.859435	2018
1300	interval_2018_X1300	S1_143647485	0.0318668	-0.0228423	ns	1.49666	2018
1350	GDD_2018_X1350	S1_143647485	0.0586496	-7.14074	ns	1.23173	2018
1350	interval_2018_X1350	S1_143647485	0.573337	0.00308682	ns	0.24159	2018
1400	GDD_2018_X1400	S1_143647485	0.085974	-3.87565	ns	1.06563	2018
1400	interval_2018_X1400	S1_143647485	0.171015	0.0165692	ns	0.766965	2018
1450	GDD_2018_X1450	S1_143647485	0.57321	1.2791	ns	0.241686	2018
NA	Terminal_2019	S1_143647485	0.922924	-0.192116	ns	0.0348342	2019
300	GDD_2019_X300	S1_143647485	0.624373	0.0327683	ns	0.204556	2019
300	interval_2019_X300	S1_143647485	0.516537	-0.0010665	ns	0.286898	2019
350	GDD_2019_X350	S1_143647485	0.79435	0.0331521	ns	0.099988	2019
350	interval_2019_X350	S1_143647485	0.528956	-0.0014039	ns	0.27658	2019
400	GDD_2019_X400	S1_143647485	0.95511	-0.0146961	ns	0.0199466	2019
400	interval_2019_X400	S1_143647485	0.737813	-0.0004064	ns	0.132054	2019
450	GDD_2019_X450	S1_143647485	0.953905	0.0221774	ns	0.0204951	2019
450	interval_2019_X450	S1_143647485	0.429144	0.00360763	ns	0.367397	2019
500	GDD_2019_X500	S1_143647485	0.672888	0.290182	ns	0.172057	2019
500	interval_2019_X500	S1_143647485	0.659915	0.00720331	ns	0.180512	2019
550	GDD_2019_X550	S1_143647485	0.649272	0.691959	ns	0.187573	2019
550	interval_2019_X550	S1_143647485	0.925811	0.00054909	ns	0.0334778	2019
600	GDD_2019_X600	S1_143647485	0.688743	0.73707	ns	0.161943	2019
600	interval_2019_X600	S1_143647485	0.18429	-0.0043703	ns	0.734497	2019
650	GDD_2019_X650	S1_143647485	0.988813	0.0274341	ns	0.00488575	2019
650	interval_2019_X650	S1_143647485	0.206501	-0.0040643	ns	0.685078	2019
700	GDD_2019_X700	S1_143647485	0.760756	-0.57333	ns	0.118755	2019
700	interval_2019_X700	S1_143647485	0.914066	0.00100221	ns	0.0390224	2019
750	GDD_2019_X750	S1_143647485	0.486143	-0.948433	ns	0.313236	2019
750	interval_2019_X750	S1_143647485	0.930698	0.00040746	ns	0.0311913	2019
800	GDD_2019_X800	S1_143647485	0.992343	-0.0146026	ns	0.00333827	2019
800	interval_2019_X800	S1_143647485	0.301077	-0.0061254	ns	0.521322	2019
850	GDD_2019_X850	S1_143647485	0.798229	-0.395462	ns	0.0978727	2019
850	interval_2019_X850	S1_143647485	0.298362	-0.0034945	ns	0.525256	2019
900	GDD_2019_X900	S1_143647485	0.569082	0.867552	ns	0.244825	2019
900	interval_2019_X900	S1_143647485	0.900455	0.00371935	ns	0.0455378	2019
950	GDD_2019_X950	S1_143647485	0.359759	1.15649	ns	0.443988	2019
950	interval_2019_X950	S1_143647485	0.711511	0.0020157	ns	0.147818	2019
1000	GDD_2019_X1000	S1_143647485	0.661985	-1.18362	ns	0.179152	2019
1000	interval_2019_X1000	S1_143647485	0.963166	-0.000213	ns	0.0162987	2019
1050	GDD_2019_X1050	S1_143647485	0.678346	-1.32318	ns	0.168548	2019
1050	interval_2019_X1050	S1_143647485	0.667199	-0.0012321	ns	0.175745	2019
1100	GDD_2019_X1100	S1_143647485	0.557761	-1.77854	ns	0.253552	2019
1100	interval_2019_X1100	S1_143647485	0.909939	0.00035238	ns	0.0409875	2019
1150	GDD_2019_X1150	S1_143647485	0.497002	-2.15614	ns	0.303642	2019
1150	interval_2019_X1150	S1_143647485	0.564726	0.0050798	ns	0.248162	2019
1200	GDD_2019_X1200	S1_143647485	0.407813	-3.09629	ns	0.389539	2019
1200	interval_2019_X1200	S1_143647485	0.920587	-0.0003157	ns	0.0359354	2019
1250	GDD_2019_X1250	S1_143647485	0.379089	-3.44314	ns	0.421259	2019
1250	interval_2019_X1250	S1_143647485	0.830408	0.00196178	ns	0.0807084	2019
1300	GDD_2019_X1300	S1_143647485	0.181577	-3.1441	ns	0.74094	2019
1300	interval_2019_X1300	S1_143647485	0.789829	0.00321768	ns	0.102467	2019
1350	GDD_2019_X1350	S1_143647485	0.797434	-0.714005	ns	0.0983052	2019
1350	interval_2019_X1350	S1_143647485	0.838	0.0018006	ns	0.0767559	2019
1400	GDD_2019_X1400	S1_143647485	0.841042	-0.576693	ns	0.0751826	2019
1400	interval_2019_X1400	S1_143647485	0.288577	-0.0026661	ns	0.539738	2019
1450	GDD_2019_X1450	S1_143647485	0.70323	-1.02797	ns	0.152903	2019
NA	Terminal_2020	S1_143647485	0.178334	-7.0598	ns	0.748766	2020
150	GDD_2020_X150	S1_143647485	0.148412	0.0177273	ns	0.828531	2020
150	interval_2020_X150	S1_143647485	0.0306696	0.00543753	ns	1.51329	2020
200	GDD_2020_X200	S1_143647485	0.0571514	0.22291	ns	1.24297	2020
200	interval_2020_X200	S1_143647485	0.0687247	0.0039063	ns	1.16289	2020
250	GDD_2020_X250	S1_143647485	0.0342176	0.511397	ns	1.46575	2020
250	interval_2020_X250	S1_143647485	0.756273	0.00034553	ns	0.121321	2020
300	GDD_2020_X300	S1_143647485	0.0445627	0.610621	ns	1.35103	2020
300	interval_2020_X300	S1_143647485	0.605694	-0.0009247	ns	0.217746	2020
350	GDD_2020_X350	S1_143647485	0.131119	0.646172	ns	0.882333	2020
350	interval_2020_X350	S1_143647485	0.428595	0.00178353	ns	0.367953	2020
400	GDD_2020_X400	S1_143647485	0.148922	0.804199	ns	0.827041	2020
400	interval_2020_X400	S1_143647485	0.381071	0.00711278	ns	0.418994	2020
450	GDD_2020_X450	S1_143647485	0.171552	1.62419	ns	0.765604	2020
450	interval_2020_X450	S1_143647485	0.443558	0.00462734	ns	0.353049	2020
500	GDD_2020_X500	S1_143647485	0.212691	2.03012	ns	0.672251	2020
500	interval_2020_X500	S1_143647485	0.323868	0.00511622	ns	0.489631	2020
550	GDD_2020_X550	S1_143647485	0.210852	2.47422	ns	0.676022	2020
550	interval_2020_X550	S1_143647485	0.277426	0.0161727	ns	0.556853	2020
600	GDD_2020_X600	S1_143647485	0.20996	3.59254	ns	0.677863	2020
600	interval_2020_X600	S1_143647485	0.315255	0.00768075	ns	0.501338	2020
650	GDD_2020_X650	S1_143647485	0.216808	4.07275	ns	0.663925	2020
650	interval_2020_X650	S1_143647485	0.0154262	-0.0209286	ns	1.81174	2020
700	GDD_2020_X700	S1_143647485	0.332787	2.90233	ns	0.477833	2020
700	interval_2020_X700	S1_143647485	0.00792496	-0.0471912	ns	2.101	2020
750	GDD_2020_X750	S1_143647485	0.754145	-0.515133	ns	0.122545	2020
750	interval_2020_X750	S1_143647485	0.00933313	-0.0406667	ns	2.02997	2020
800	GDD_2020_X800	S1_143647485	0.453675	-2.23936	ns	0.343256	2020
800	interval_2020_X800	S1_143647485	0.00888551	-0.0109075	ns	2.05132	2020
850	GDD_2020_X850	S1_143647485	0.326196	-2.96445	ns	0.486521	2020
850	interval_2020_X850	S1_143647485	0.96687	6.58e-05	ns	0.0146319	2020
900	GDD_2020_X900	S1_143647485	0.310582	-3.04654	ns	0.507824	2020
900	interval_2020_X900	S1_143647485	0.96687	0.00013278	ns	0.0146319	2020
950	GDD_2020_X950	S1_143647485	0.283537	-3.21176	ns	0.54739	2020
950	interval_2020_X950	S1_143647485	0.96687	0.00018194	ns	0.0146319	2020
1000	GDD_2020_X1000	S1_143647485	0.700811	-0.706856	ns	0.154399	2020
1000	GDD_2020_X1000	S1_143647485	0.700811	-0.706856	ns	0.154399	2020
1000	GDD_2020_X1000	S1_143647485	0.700811	-0.706856	ns	0.154399	2020
1000	interval_2020_X1000	S1_143647485	0.96687	0.00021322	ns	0.0146319	2020
1000	interval_2020_X1000	S1_143647485	0.96687	0.00021322	ns	0.0146319	2020
1000	interval_2020_X1000	S1_143647485	0.96687	0.00021322	ns	0.0146319	2020
1050	GDD_2020_X1050	S1_143647485	0.239937	-3.68878	ns	0.619902	2020
1050	interval_2020_X1050	S1_143647485	0.96687	0.00022663	ns	0.0146319	2020
1100	GDD_2020_X1100	S1_143647485	0.233788	-3.94872	ns	0.631178	2020
1100	interval_2020_X1100	S1_143647485	0.96687	0.00022216	ns	0.0146319	2020
1150	GDD_2020_X1150	S1_143647485	0.237588	-4.19447	ns	0.624175	2020
1150	interval_2020_X1150	S1_143647485	0.96687	0.00019981	ns	0.0146319	2020
1200	GDD_2020_X1200	S1_143647485	0.245667	-4.40995	ns	0.609654	2020
1200	interval_2020_X1200	S1_143647485	0.96687	0.00015959	ns	0.0146319	2020
1250	GDD_2020_X1250	S1_143647485	0.254756	-4.58185	ns	0.593876	2020
1250	interval_2020_X1250	S1_143647485	0.96687	0.0001015	ns	0.0146319	2020
1300	GDD_2020_X1300	S1_143647485	0.261271	-4.69018	ns	0.582908	2020
1300	interval_2020_X1300	S1_143647485	0.145506	0.0010603	ns	0.837118	2020
1350	GDD_2020_X1350	S1_143647485	0.261505	-4.74367	ns	0.58252	2020
1350	interval_2020_X1350	S1_143647485	0.0600262	-0.0124005	ns	1.22166	2020
1400	GDD_2020_X1400	S1_143647485	0.228196	-5.39343	ns	0.641692	2020
1400	interval_2020_X1400	S1_143647485	0.0600262	-0.0175618	ns	1.22166	2020
1450	GDD_2020_X1450	S1_143647485	0.206155	-6.27996	ns	0.685805	2020
NA	Terminal_2021	S1_143647485	0.264055	2.3458	ns	0.578305	2021
150	interval_2021_X150	S1_143647485	0.0347753	-3.39e-07	ns	1.45873	2021
250	interval_2021_X250	S1_143647485	7.17e-05	0.00428419	ns	4.14435	2021
300	interval_2021_X300	S1_143647485	0.00217347	0.00789822	ns	2.66285	2021
350	GDD_2021_X350	S1_143647485	0.917892	-0.0239275	ns	0.0372085	2021
350	interval_2021_X350	S1_143647485	3.91e-07	0.00865257	sig	6.40801	2021
400	GDD_2021_X400	S1_143647485	0.104286	0.455083	ns	0.981773	2021
400	interval_2021_X400	S1_143647485	0.691369	-0.0011252	ns	0.16029	2021
450	GDD_2021_X450	S1_143647485	0.310076	0.405746	ns	0.508531	2021
450	interval_2021_X450	S1_143647485	0.714056	-0.0038773	ns	0.146268	2021
500	GDD_2021_X500	S1_143647485	0.837601	-0.251504	ns	0.0769627	2021
500	interval_2021_X500	S1_143647485	0.708851	-0.0047223	ns	0.149445	2021
550	GDD_2021_X550	S1_143647485	0.788259	-0.506787	ns	0.103331	2021
550	interval_2021_X550	S1_143647485	0.664214	-0.0036055	ns	0.177692	2021
600	GDD_2021_X600	S1_143647485	0.763776	-0.695742	ns	0.117034	2021
600	interval_2021_X600	S1_143647485	0.44553	-0.001106	ns	0.351123	2021
650	GDD_2021_X650	S1_143647485	0.730798	-0.844647	ns	0.136203	2021
650	interval_2021_X650	S1_143647485	0.601427	-0.0024362	ns	0.220817	2021
700	GDD_2021_X700	S1_143647485	0.682762	-1.1573	ns	0.165731	2021
700	interval_2021_X700	S1_143647485	0.665086	-0.0005365	ns	0.177122	2021
750	GDD_2021_X750	S1_143647485	0.664159	-1.25025	ns	0.177728	2021
750	interval_2021_X750	S1_143647485	0.409458	-0.0052279	ns	0.387791	2021
800	GDD_2021_X800	S1_143647485	0.804652	0.419279	ns	0.094392	2021
800	interval_2021_X800	S1_143647485	0.335909	-0.0157781	ns	0.473779	2021
850	GDD_2021_X850	S1_143647485	0.274377	-2.72699	ns	0.561652	2021
850	interval_2021_X850	S1_143647485	0.135168	-0.0033751	ns	0.869126	2021
900	GDD_2021_X900	S1_143647485	0.370103	-3.68097	ns	0.431678	2021
900	interval_2021_X900	S1_143647485	0.359741	-0.0088611	ns	0.44401	2021
950	GDD_2021_X950	S1_143647485	0.273501	-4.12163	ns	0.563041	2021
950	interval_2021_X950	S1_143647485	0.423925	-0.0108865	ns	0.372711	2021
1000	GDD_2021_X1000	S1_143647485	0.16982	-4.62443	ns	0.770011	2021
1000	interval_2021_X1000	S1_143647485	0.458036	-0.0089829	ns	0.339101	2021
1050	GDD_2021_X1050	S1_143647485	0.111238	-4.95512	ns	0.953748	2021
1050	interval_2021_X1050	S1_143647485	0.688335	-0.0014935	ns	0.1622	2021
1100	GDD_2021_X1100	S1_143647485	0.0989722	-4.9783	ns	1.00449	2021
1100	interval_2021_X1100	S1_143647485	0.223928	0.00406569	ns	0.649892	2021
1150	GDD_2021_X1150	S1_143647485	0.19986	-3.87786	ns	0.699275	2021
1150	interval_2021_X1150	S1_143647485	0.972015	-6.64e-05	ns	0.012327	2021
1200	GDD_2021_X1200	S1_143647485	0.90022	0.232601	ns	0.0456511	2021
1200	interval_2021_X1200	S1_143647485	0.976379	0.00018137	ns	0.0103814	2021
1250	GDD_2021_X1250	S1_143647485	0.914838	-0.220982	ns	0.0386556	2021
1250	interval_2021_X1250	S1_143647485	0.544451	0.00283174	ns	0.264041	2021
1300	GDD_2021_X1300	S1_143647485	0.770087	-0.597576	ns	0.11346	2021
1300	interval_2021_X1300	S1_143647485	0.376334	0.00814438	ns	0.424427	2021
1350	GDD_2021_X1350	S1_143647485	0.643853	0.78093	ns	0.191213	2021
1350	interval_2021_X1350	S1_143647485	0.128953	0.0115612	ns	0.889568	2021
1400	GDD_2021_X1400	S1_143647485	0.0922762	3.26252	ns	1.03491	2021
1400	interval_2021_X1400	S1_143647485	0.974253	3.95e-05	ns	0.0113282	2021
1450	GDD_2021_X1450	S1_143647485	0.389171	1.68771	ns	0.409859	2021
NA	Terminal_2018	S1_150294567	0.522767	-1.77588	ns	0.281692	2018
150	GDD_2018_X150	S1_150294567	0.348806	-1.01e-08	ns	0.457417	2018
150	interval_2018_X150	S1_150294567	0.234243	3.9e-05	ns	0.630333	2018
200	GDD_2018_X200	S1_150294567	0.798901	0.00427922	ns	0.0975071	2018
200	interval_2018_X200	S1_150294567	0.0639351	0.00314599	ns	1.19426	2018
250	GDD_2018_X250	S1_150294567	0.458972	0.101808	ns	0.338214	2018
250	interval_2018_X250	S1_150294567	0.0364013	0.0040309	ns	1.43888	2018
300	GDD_2018_X300	S1_150294567	0.14712	0.400253	ns	0.83233	2018
300	interval_2018_X300	S1_150294567	0.0226239	0.00415146	ns	1.64543	2018
350	GDD_2018_X350	S1_150294567	0.067251	0.706756	ns	1.1723	2018
350	interval_2018_X350	S1_150294567	0.0194546	0.00393094	ns	1.71098	2018
400	GDD_2018_X400	S1_150294567	0.0390908	0.94322	ns	1.40793	2018
400	interval_2018_X400	S1_150294567	0.0314461	0.00141476	ns	1.50243	2018
450	GDD_2018_X450	S1_150294567	0.0308351	0.999867	ns	1.51095	2018
500	GDD_2018_X500	S1_150294567	0.121274	0.176196	ns	0.916231	2018
550	interval_2018_X550	S1_150294567	0.0144928	0.0122972	ns	1.83885	2018
600	GDD_2018_X600	S1_150294567	0.0348473	3.85e-09	ns	1.45783	2018
600	interval_2018_X600	S1_150294567	0.00833548	0.00980248	ns	2.07907	2018
650	GDD_2018_X650	S1_150294567	0.0242578	0.530798	ns	1.61515	2018
650	interval_2018_X650	S1_150294567	0.0132119	-0.0037295	ns	1.87904	2018
700	GDD_2018_X700	S1_150294567	0.0243755	0.922083	ns	1.61305	2018
700	interval_2018_X700	S1_150294567	0.181815	-0.0049547	ns	0.740371	2018
750	GDD_2018_X750	S1_150294567	0.0743712	0.791986	ns	1.1286	2018
750	interval_2018_X750	S1_150294567	0.058053	-0.0147595	ns	1.23618	2018
800	GDD_2018_X800	S1_150294567	0.749602	-0.249095	ns	0.125169	2018
800	interval_2018_X800	S1_150294567	0.0500244	-0.0152045	ns	1.30082	2018
850	GDD_2018_X850	S1_150294567	0.812397	0.28967	ns	0.0902319	2018
850	interval_2018_X850	S1_150294567	0.0495878	-0.0115368	ns	1.30462	2018
900	GDD_2018_X900	S1_150294567	0.360767	-1.37171	ns	0.442773	2018
900	interval_2018_X900	S1_150294567	0.0856233	-0.003643	ns	1.06741	2018
950	GDD_2018_X950	S1_150294567	0.790342	-0.413659	ns	0.102185	2018
950	interval_2018_X950	S1_150294567	0.655599	-0.0005431	ns	0.183362	2018
1000	GDD_2018_X1000	S1_150294567	0.0343376	-3.38356	ns	1.46423	2018
1000	interval_2018_X1000	S1_150294567	0.555353	-0.0033467	ns	0.255431	2018
1050	GDD_2018_X1050	S1_150294567	0.023063	-3.29419	ns	1.63708	2018
1050	interval_2018_X1050	S1_150294567	0.515078	-0.0049178	ns	0.288127	2018
1100	GDD_2018_X1100	S1_150294567	0.149139	-2.19151	ns	0.826409	2018
1100	interval_2018_X1100	S1_150294567	0.498184	-0.0053076	ns	0.302611	2018
1150	GDD_2018_X1150	S1_150294567	0.410816	-1.16644	ns	0.386353	2018
1150	interval_2018_X1150	S1_150294567	0.488955	-0.0045139	ns	0.310731	2018
1200	GDD_2018_X1200	S1_150294567	0.22203	-1.81345	ns	0.653589	2018
1200	interval_2018_X1200	S1_150294567	0.483224	-0.0025345	ns	0.315851	2018
1250	GDD_2018_X1250	S1_150294567	0.874659	0.217614	ns	0.0581613	2018
1250	interval_2018_X1250	S1_150294567	0.118969	-0.00799	ns	0.924567	2018
1300	GDD_2018_X1300	S1_150294567	0.452638	-2.45759	ns	0.344249	2018
1300	interval_2018_X1300	S1_150294567	0.125342	-0.0164061	ns	0.901904	2018
1350	GDD_2018_X1350	S1_150294567	0.268937	-4.24717	ns	0.570349	2018
1350	interval_2018_X1350	S1_150294567	0.271284	-0.0058544	ns	0.566576	2018
1400	GDD_2018_X1400	S1_150294567	0.309091	-2.23213	ns	0.509914	2018
1400	interval_2018_X1400	S1_150294567	0.639098	-0.0055794	ns	0.194433	2018
1450	GDD_2018_X1450	S1_150294567	0.28866	-2.37209	ns	0.539613	2018
NA	Terminal_2019	S1_150294567	0.0234824	-4.49114	ns	1.62926	2019
300	GDD_2019_X300	S1_150294567	0.136917	-0.100176	ns	0.863543	2019
300	interval_2019_X300	S1_150294567	0.541043	-0.0010039	ns	0.266768	2019
350	GDD_2019_X350	S1_150294567	0.119929	-0.198596	ns	0.921077	2019
350	interval_2019_X350	S1_150294567	0.24992	-0.0025475	ns	0.602199	2019
400	GDD_2019_X400	S1_150294567	0.0856065	-0.446079	ns	1.06749	2019
400	interval_2019_X400	S1_150294567	0.00036799	-0.004238	ns	3.43416	2019
450	GDD_2019_X450	S1_150294567	0.0336028	-0.796905	ns	1.47362	2019
450	interval_2019_X450	S1_150294567	0.0440814	-0.009059	ns	1.35574	2019
500	GDD_2019_X500	S1_150294567	0.0091131	-1.72599	ns	2.04033	2019
500	interval_2019_X500	S1_150294567	0.214987	-0.0199065	ns	0.667588	2019
550	GDD_2019_X550	S1_150294567	0.0497219	-2.89477	ns	1.30345	2019
550	interval_2019_X550	S1_150294567	0.104523	-0.0093295	ns	0.980788	2019
600	GDD_2019_X600	S1_150294567	0.0497401	-3.4949	ns	1.30329	2019
600	interval_2019_X600	S1_150294567	0.339871	-0.0031517	ns	0.468686	2019
650	GDD_2019_X650	S1_150294567	0.0426167	-3.76546	ns	1.37042	2019
650	interval_2019_X650	S1_150294567	0.538673	-0.0019936	ns	0.268675	2019
700	GDD_2019_X700	S1_150294567	0.0596144	-3.42297	ns	1.22465	2019
700	interval_2019_X700	S1_150294567	0.206535	-0.0116977	ns	0.685006	2019
750	GDD_2019_X750	S1_150294567	0.00663951	-3.59423	ns	2.17786	2019
750	interval_2019_X750	S1_150294567	0.367542	-0.0042034	ns	0.434693	2019
800	GDD_2019_X800	S1_150294567	6.93e-07	-6.32315	sig	6.15911	2019
800	interval_2019_X800	S1_150294567	0.403211	0.0049579	ns	0.394468	2019
850	GDD_2019_X850	S1_150294567	0.00077043	-5.261	ns	3.11326	2019
850	interval_2019_X850	S1_150294567	0.0870272	0.00572587	ns	1.06035	2019
900	GDD_2019_X900	S1_150294567	0.0475202	-3.05515	ns	1.32312	2019
900	interval_2019_X900	S1_150294567	0.164996	0.0386374	ns	0.782527	2019
950	GDD_2019_X950	S1_150294567	0.249456	-1.40518	ns	0.603006	2019
950	interval_2019_X950	S1_150294567	0.663692	-0.0023631	ns	0.178033	2019
1000	GDD_2019_X1000	S1_150294567	0.134419	-3.9056	ns	0.871538	2019
1000	interval_2019_X1000	S1_150294567	0.643282	-0.0021324	ns	0.191598	2019
1050	GDD_2019_X1050	S1_150294567	0.13043	-4.65244	ns	0.884623	2019
1050	interval_2019_X1050	S1_150294567	0.0542529	0.00544629	ns	1.26558	2019
1100	GDD_2019_X1100	S1_150294567	0.313326	-3.00126	ns	0.504003	2019
1100	interval_2019_X1100	S1_150294567	0.33685	-0.0028487	ns	0.472563	2019
1150	GDD_2019_X1150	S1_150294567	0.261463	-3.49875	ns	0.58259	2019
1150	interval_2019_X1150	S1_150294567	0.677601	0.0036478	ns	0.169026	2019
1200	GDD_2019_X1200	S1_150294567	0.102609	-5.95782	ns	0.988813	2019
1200	interval_2019_X1200	S1_150294567	0.975227	-0.000101	ns	0.0108941	2019
1250	GDD_2019_X1250	S1_150294567	0.084979	-6.5814	ns	1.07069	2019
1250	interval_2019_X1250	S1_150294567	0.858237	-0.0016568	ns	0.066393	2019
1300	GDD_2019_X1300	S1_150294567	0.0218503	-5.34708	ns	1.66054	2019
1300	interval_2019_X1300	S1_150294567	0.974319	-0.0003937	ns	0.0112987	2019
1350	GDD_2019_X1350	S1_150294567	0.0643684	-4.98154	ns	1.19133	2019
1350	interval_2019_X1350	S1_150294567	0.986695	0.00014879	ns	0.00581702	2019
1400	GDD_2019_X1400	S1_150294567	0.224149	-3.47013	ns	0.649462	2019
1400	interval_2019_X1400	S1_150294567	0.501562	0.00145676	ns	0.299675	2019
1450	GDD_2019_X1450	S1_150294567	0.0347362	-5.63644	ns	1.45922	2019
NA	Terminal_2020	S1_150294567	0.780697	-1.55518	ns	0.107518	2020
150	GDD_2020_X150	S1_150294567	0.497319	-0.0085633	ns	0.303365	2020
150	interval_2020_X150	S1_150294567	0.307689	-0.002654	ns	0.511888	2020
200	GDD_2020_X200	S1_150294567	0.217662	-0.148813	ns	0.662217	2020
200	interval_2020_X200	S1_150294567	0.613986	-0.0011252	ns	0.211842	2020
250	GDD_2020_X250	S1_150294567	0.242164	-0.291332	ns	0.61589	2020
250	interval_2020_X250	S1_150294567	0.650003	-0.0005192	ns	0.187084	2020
300	GDD_2020_X300	S1_150294567	0.241323	-0.367185	ns	0.617401	2020
300	interval_2020_X300	S1_150294567	0.745336	-0.0005966	ns	0.127648	2020
350	GDD_2020_X350	S1_150294567	0.271694	-0.483931	ns	0.56592	2020
350	interval_2020_X350	S1_150294567	0.70515	-0.000879	ns	0.151719	2020
400	GDD_2020_X400	S1_150294567	0.312573	-0.578806	ns	0.505048	2020
400	interval_2020_X400	S1_150294567	0.942896	-0.0006042	ns	0.025536	2020
450	GDD_2020_X450	S1_150294567	0.466576	-0.891723	ns	0.331078	2020
450	interval_2020_X450	S1_150294567	0.942877	0.00044843	ns	0.0255447	2020
500	GDD_2020_X500	S1_150294567	0.591043	-0.904168	ns	0.228381	2020
500	interval_2020_X500	S1_150294567	0.861255	0.00094137	ns	0.0648682	2020
550	GDD_2020_X550	S1_150294567	0.679364	-0.846049	ns	0.167897	2020
550	interval_2020_X550	S1_150294567	0.968284	0.00061658	ns	0.0139972	2020
600	GDD_2020_X600	S1_150294567	0.799315	-0.756399	ns	0.0972821	2020
600	interval_2020_X600	S1_150294567	0.826065	0.00174371	ns	0.0829855	2020
650	GDD_2020_X650	S1_150294567	0.877831	-0.527109	ns	0.0565892	2020
650	interval_2020_X650	S1_150294567	0.323143	0.00888561	ns	0.490605	2020
700	GDD_2020_X700	S1_150294567	0.981591	-0.0721429	ns	0.00806958	2020
700	interval_2020_X700	S1_150294567	0.535244	0.011448	ns	0.271448	2020
750	GDD_2020_X750	S1_150294567	0.732338	-0.561911	ns	0.135288	2020
750	interval_2020_X750	S1_150294567	0.598889	0.00854057	ns	0.222653	2020
800	GDD_2020_X800	S1_150294567	0.67613	1.29881	ns	0.16997	2020
800	interval_2020_X800	S1_150294567	0.667102	0.00186054	ns	0.175808	2020
850	GDD_2020_X850	S1_150294567	0.609128	1.61157	ns	0.215292	2020
850	interval_2020_X850	S1_150294567	0.472751	-0.0011231	ns	0.325368	2020
900	GDD_2020_X900	S1_150294567	0.613791	1.58369	ns	0.211979	2020
900	interval_2020_X900	S1_150294567	0.472751	-0.0022681	ns	0.325368	2020
950	GDD_2020_X950	S1_150294567	0.625578	1.52779	ns	0.203718	2020
950	interval_2020_X950	S1_150294567	0.472751	-0.0031078	ns	0.325368	2020
1000	GDD_2020_X1000	S1_150294567	0.857118	-0.336544	ns	0.0669592	2020
1000	GDD_2020_X1000	S1_150294567	0.857118	-0.336544	ns	0.0669592	2020
1000	GDD_2020_X1000	S1_150294567	0.857118	-0.336544	ns	0.0669592	2020
1000	interval_2020_X1000	S1_150294567	0.472751	-0.0036421	ns	0.325368	2020
1000	interval_2020_X1000	S1_150294567	0.472751	-0.0036421	ns	0.325368	2020
1000	interval_2020_X1000	S1_150294567	0.472751	-0.0036421	ns	0.325368	2020
1050	GDD_2020_X1050	S1_150294567	0.679796	1.35774	ns	0.167621	2020
1050	interval_2020_X1050	S1_150294567	0.472751	-0.0038711	ns	0.325368	2020
1100	GDD_2020_X1100	S1_150294567	0.718813	1.2529	ns	0.143384	2020
1100	interval_2020_X1100	S1_150294567	0.472751	-0.0037948	ns	0.325368	2020
1150	GDD_2020_X1150	S1_150294567	0.759596	1.14237	ns	0.119418	2020
1150	interval_2020_X1150	S1_150294567	0.472751	-0.0034131	ns	0.325368	2020
1200	GDD_2020_X1200	S1_150294567	0.795264	1.03761	ns	0.0994886	2020
1200	interval_2020_X1200	S1_150294567	0.472751	-0.0027261	ns	0.325368	2020
1250	GDD_2020_X1250	S1_150294567	0.820279	0.963493	ns	0.0860385	2020
1250	interval_2020_X1250	S1_150294567	0.472751	-0.0017338	ns	0.325368	2020
1300	GDD_2020_X1300	S1_150294567	0.83538	0.915408	ns	0.0781158	2020
1300	interval_2020_X1300	S1_150294567	0.697671	0.00028774	ns	0.15635	2020
1350	GDD_2020_X1350	S1_150294567	0.842128	0.888284	ns	0.074622	2020
1350	interval_2020_X1350	S1_150294567	0.901881	0.00084831	ns	0.0448507	2020
1400	GDD_2020_X1400	S1_150294567	0.9177	0.492412	ns	0.0372992	2020
1400	interval_2020_X1400	S1_150294567	0.901881	0.00120139	ns	0.0448507	2020
1450	GDD_2020_X1450	S1_150294567	0.98202	-0.120698	ns	0.00787977	2020
NA	Terminal_2021	S1_150294567	0.374311	1.84852	ns	0.426768	2021
150	interval_2021_X150	S1_150294567	0.225744	-1.95e-07	ns	0.646384	2021
250	interval_2021_X250	S1_150294567	0.68844	-0.0004376	ns	0.162134	2021
300	interval_2021_X300	S1_150294567	0.560639	0.00149374	ns	0.251317	2021
350	GDD_2021_X350	S1_150294567	0.437798	0.179165	ns	0.358727	2021
350	interval_2021_X350	S1_150294567	0.478941	-0.0013427	ns	0.319718	2021
400	GDD_2021_X400	S1_150294567	0.616288	0.142504	ns	0.210216	2021
400	interval_2021_X400	S1_150294567	0.617125	0.00142685	ns	0.209627	2021
450	GDD_2021_X450	S1_150294567	0.389783	-0.357175	ns	0.409177	2021
450	interval_2021_X450	S1_150294567	0.756194	0.00331339	ns	0.121367	2021
500	GDD_2021_X500	S1_150294567	0.440907	0.944448	ns	0.355653	2021
500	interval_2021_X500	S1_150294567	0.7616	0.0038698	ns	0.118273	2021
550	GDD_2021_X550	S1_150294567	0.527758	1.19538	ns	0.277565	2021
550	interval_2021_X550	S1_150294567	0.746793	0.00270535	ns	0.1268	2021
600	GDD_2021_X600	S1_150294567	0.565098	1.33815	ns	0.247877	2021
600	interval_2021_X600	S1_150294567	0.633683	0.00069873	ns	0.198128	2021
650	GDD_2021_X650	S1_150294567	0.552166	1.46663	ns	0.25793	2021
650	interval_2021_X650	S1_150294567	0.69098	0.00187173	ns	0.160535	2021
700	GDD_2021_X700	S1_150294567	0.516266	1.8453	ns	0.287126	2021
700	interval_2021_X700	S1_150294567	0.553415	0.00074011	ns	0.256949	2021
750	GDD_2021_X750	S1_150294567	0.470748	2.0819	ns	0.327212	2021
750	interval_2021_X750	S1_150294567	0.570114	0.00363319	ns	0.244039	2021
800	GDD_2021_X800	S1_150294567	0.99319	0.0146643	ns	0.00296778	2021
800	interval_2021_X800	S1_150294567	0.973399	0.00055329	ns	0.011709	2021
850	GDD_2021_X850	S1_150294567	0.0800569	-4.18886	ns	1.0966	2021
850	interval_2021_X850	S1_150294567	0.843784	0.00045039	ns	0.0737685	2021
900	GDD_2021_X900	S1_150294567	0.509322	2.74617	ns	0.293008	2021
900	interval_2021_X900	S1_150294567	0.903164	0.00120156	ns	0.0442334	2021
950	GDD_2021_X950	S1_150294567	0.466015	2.78789	ns	0.3316	2021
950	interval_2021_X950	S1_150294567	0.771541	0.0040217	ns	0.112641	2021
1000	GDD_2021_X1000	S1_150294567	0.416538	2.79179	ns	0.380346	2021
1000	interval_2021_X1000	S1_150294567	0.907646	0.00143486	ns	0.0420837	2021
1050	GDD_2021_X1050	S1_150294567	0.382424	2.77989	ns	0.417455	2021
1050	interval_2021_X1050	S1_150294567	0.709208	0.00140064	ns	0.149227	2021
1100	GDD_2021_X1100	S1_150294567	0.358991	2.83053	ns	0.444917	2021
1100	interval_2021_X1100	S1_150294567	0.228507	0.00405802	ns	0.6411	2021
1150	GDD_2021_X1150	S1_150294567	0.263098	3.42245	ns	0.579883	2021
1150	interval_2021_X1150	S1_150294567	0.169896	0.00246607	ns	0.769818	2021
1200	GDD_2021_X1200	S1_150294567	0.47665	1.35274	ns	0.321801	2021
1200	interval_2021_X1200	S1_150294567	0.998753	9.65e-06	ns	0.00054207	2021
1250	GDD_2021_X1250	S1_150294567	0.226958	2.52536	ns	0.644055	2021
1250	interval_2021_X1250	S1_150294567	0.335625	0.00442949	ns	0.474145	2021
1300	GDD_2021_X1300	S1_150294567	0.667359	-0.909248	ns	0.17564	2021
1300	interval_2021_X1300	S1_150294567	0.0704409	0.016573	ns	1.15218	2021
1350	GDD_2021_X1350	S1_150294567	0.509457	-1.15868	ns	0.292892	2021
1350	interval_2021_X1350	S1_150294567	0.189259	0.0100092	ns	0.722942	2021
1400	GDD_2021_X1400	S1_150294567	0.609569	0.97564	ns	0.214977	2021
1400	interval_2021_X1400	S1_150294567	0.98717	1.96e-05	ns	0.00560823	2021
1450	GDD_2021_X1450	S1_150294567	0.526802	1.21564	ns	0.278353	2021
NA	Terminal_2018	S1_154956382	0.655088	1.82338	ns	0.1837	2018
150	GDD_2018_X150	S1_154956382	0.491605	-1.13e-08	ns	0.308384	2018
150	interval_2018_X150	S1_154956382	0.55737	-2.96e-05	ns	0.253856	2018
200	GDD_2018_X200	S1_154956382	0.182609	-0.0327333	ns	0.738479	2018
200	interval_2018_X200	S1_154956382	0.226182	-0.0031764	ns	0.645541	2018
250	GDD_2018_X250	S1_154956382	0.105843	-0.337309	ns	0.975339	2018
250	interval_2018_X250	S1_154956382	0.159658	-0.0041762	ns	0.79681	2018
300	GDD_2018_X300	S1_154956382	0.0852597	-0.721735	ns	1.06926	2018
300	interval_2018_X300	S1_154956382	0.115245	-0.0044083	ns	0.938376	2018
350	GDD_2018_X350	S1_154956382	0.0809673	-1.0286	ns	1.09169	2018
350	interval_2018_X350	S1_154956382	0.0967072	-0.004283	ns	1.01454	2018
400	GDD_2018_X400	S1_154956382	0.0753908	-1.24307	ns	1.12268	2018
400	interval_2018_X400	S1_154956382	0.142072	-0.0014779	ns	0.847492	2018
450	GDD_2018_X450	S1_154956382	0.0811996	-1.23567	ns	1.09045	2018
500	GDD_2018_X500	S1_154956382	0.600223	-0.092337	ns	0.221687	2018
550	interval_2018_X550	S1_154956382	0.0600508	-0.01448	ns	1.22148	2018
600	GDD_2018_X600	S1_154956382	0.16696	-3.86e-09	ns	0.777388	2018
600	interval_2018_X600	S1_154956382	0.00982678	-0.0146298	ns	2.00759	2018
650	GDD_2018_X650	S1_154956382	0.119675	-0.561444	ns	0.921996	2018
650	interval_2018_X650	S1_154956382	0.676366	-0.00096	ns	0.169818	2018
700	GDD_2018_X700	S1_154956382	0.109901	-1.00325	ns	0.958999	2018
700	interval_2018_X700	S1_154956382	0.293535	-0.0057223	ns	0.53234	2018
750	GDD_2018_X750	S1_154956382	0.605072	0.347084	ns	0.218193	2018
750	interval_2018_X750	S1_154956382	0.189556	0.0156993	ns	0.722262	2018
800	GDD_2018_X800	S1_154956382	0.842126	0.235089	ns	0.074623	2018
800	interval_2018_X800	S1_154956382	0.164178	0.0165756	ns	0.784685	2018
850	GDD_2018_X850	S1_154956382	0.936856	-0.14822	ns	0.0283272	2018
850	interval_2018_X850	S1_154956382	0.15573	0.0128049	ns	0.807626	2018
900	GDD_2018_X900	S1_154956382	0.327351	2.29431	ns	0.484987	2018
900	interval_2018_X900	S1_154956382	0.190515	0.00425418	ns	0.72007	2018
950	GDD_2018_X950	S1_154956382	0.295893	2.50978	ns	0.528865	2018
950	interval_2018_X950	S1_154956382	0.677925	0.0007799	ns	0.168819	2018
1000	GDD_2018_X1000	S1_154956382	0.00285497	7.30697	ns	2.5444	2018
1000	interval_2018_X1000	S1_154956382	0.0349614	0.0176327	ns	1.45641	2018
1050	GDD_2018_X1050	S1_154956382	0.0168891	5.24081	ns	1.77239	2018
1050	interval_2018_X1050	S1_154956382	0.0323218	0.0238449	ns	1.4905	2018
1100	GDD_2018_X1100	S1_154956382	0.463473	1.66091	ns	0.333975	2018
1100	interval_2018_X1100	S1_154956382	0.031384	0.0248786	ns	1.50329	2018
1150	GDD_2018_X1150	S1_154956382	0.326213	2.10052	ns	0.486499	2018
1150	interval_2018_X1150	S1_154956382	0.0309159	0.0207743	ns	1.50982	2018
1200	GDD_2018_X1200	S1_154956382	0.171374	3.05774	ns	0.766056	2018
1200	interval_2018_X1200	S1_154956382	0.030646	0.0115323	ns	1.51363	2018
1250	GDD_2018_X1250	S1_154956382	0.366035	1.90946	ns	0.436478	2018
1250	interval_2018_X1250	S1_154956382	0.776748	0.0022637	ns	0.10972	2018
1300	GDD_2018_X1300	S1_154956382	0.120672	7.56252	ns	0.918393	2018
1300	interval_2018_X1300	S1_154956382	0.845139	0.00326227	ns	0.0730717	2018
1350	GDD_2018_X1350	S1_154956382	0.17328	7.92271	ns	0.761252	2018
1350	interval_2018_X1350	S1_154956382	0.0388039	-0.0167368	ns	1.41112	2018
1400	GDD_2018_X1400	S1_154956382	0.408844	2.74707	ns	0.388442	2018
1400	interval_2018_X1400	S1_154956382	0.0461484	-0.0362574	ns	1.33584	2018
1450	GDD_2018_X1450	S1_154956382	0.746723	1.114	ns	0.126841	2018
NA	Terminal_2019	S1_154956382	0.416007	2.34562	ns	0.3809	2019
300	GDD_2019_X300	S1_154956382	0.711841	0.0373917	ns	0.147617	2019
300	interval_2019_X300	S1_154956382	0.495019	0.00169909	ns	0.305378	2019
350	GDD_2019_X350	S1_154956382	0.56484	0.111207	ns	0.248074	2019
350	interval_2019_X350	S1_154956382	0.716526	0.00123147	ns	0.144768	2019
400	GDD_2019_X400	S1_154956382	0.525969	0.250469	ns	0.27904	2019
400	interval_2019_X400	S1_154956382	0.016195	0.00440923	ns	1.79062	2019
450	GDD_2019_X450	S1_154956382	0.187457	0.75446	ns	0.727099	2019
450	interval_2019_X450	S1_154956382	0.00119964	0.0219231	ns	2.92095	2019
500	GDD_2019_X500	S1_154956382	0.00997092	2.58904	ns	2.00126	2019
500	interval_2019_X500	S1_154956382	0.00307599	0.0707278	ns	2.51202	2019
550	GDD_2019_X550	S1_154956382	0.00314846	6.54285	ns	2.5019	2019
550	interval_2019_X550	S1_154956382	0.00338652	0.0252971	ns	2.47025	2019
600	GDD_2019_X600	S1_154956382	0.00224803	8.1669	ns	2.6482	2019
600	interval_2019_X600	S1_154956382	0.719563	0.00181903	ns	0.142931	2019
650	GDD_2019_X650	S1_154956382	0.00446563	7.94468	ns	2.35012	2019
650	interval_2019_X650	S1_154956382	0.890204	0.00068686	ns	0.0505106	2019
700	GDD_2019_X700	S1_154956382	0.0146115	6.692	ns	1.8353	2019
700	interval_2019_X700	S1_154956382	0.327418	-0.0137698	ns	0.484898	2019
750	GDD_2019_X750	S1_154956382	5.39e-06	7.9419	sig	5.26874	2019
750	interval_2019_X750	S1_154956382	0.57831	-0.0039393	ns	0.237839	2019
800	GDD_2019_X800	S1_154956382	0.131269	3.61962	ns	0.881838	2019
800	interval_2019_X800	S1_154956382	0.803285	0.00226901	ns	0.0951305	2019
850	GDD_2019_X850	S1_154956382	0.00750757	6.29539	ns	2.1245	2019
850	interval_2019_X850	S1_154956382	0.651008	0.00230974	ns	0.186414	2019
900	GDD_2019_X900	S1_154956382	0.0539797	4.42448	ns	1.26777	2019
900	interval_2019_X900	S1_154956382	0.80309	0.0111141	ns	0.0952358	2019
950	GDD_2019_X950	S1_154956382	0.0312889	3.78065	ns	1.50461	2019
950	interval_2019_X950	S1_154956382	0.258984	0.00930938	ns	0.586727	2019
1000	GDD_2019_X1000	S1_154956382	0.0372758	8.15821	ns	1.42857	2019
1000	interval_2019_X1000	S1_154956382	0.457863	0.00529972	ns	0.339264	2019
1050	GDD_2019_X1050	S1_154956382	0.0775187	8.20158	ns	1.11059	2019
1050	interval_2019_X1050	S1_154956382	0.884226	-0.0006345	ns	0.0534367	2019
1100	GDD_2019_X1100	S1_154956382	0.0631944	8.21123	ns	1.19932	2019
1100	interval_2019_X1100	S1_154956382	0.415824	0.00364703	ns	0.381091	2019
1150	GDD_2019_X1150	S1_154956382	0.0614287	8.68118	ns	1.21163	2019
1150	interval_2019_X1150	S1_154956382	0.973767	-0.000425	ns	0.0115449	2019
1200	GDD_2019_X1200	S1_154956382	0.069769	10.0076	ns	1.15634	2019
1200	interval_2019_X1200	S1_154956382	0.788076	0.00127297	ns	0.103432	2019
1250	GDD_2019_X1250	S1_154956382	0.0785616	10.1926	ns	1.10479	2019
1250	interval_2019_X1250	S1_154956382	0.0892102	-0.0230322	ns	1.04959	2019
1300	GDD_2019_X1300	S1_154956382	0.201735	4.48545	ns	0.695219	2019
1300	interval_2019_X1300	S1_154956382	0.149913	-0.025787	ns	0.82416	2019
1350	GDD_2019_X1350	S1_154956382	0.754761	1.27597	ns	0.122191	2019
1350	interval_2019_X1350	S1_154956382	0.135988	-0.0194768	ns	0.8665	2019
1400	GDD_2019_X1400	S1_154956382	0.122544	6.49108	ns	0.911709	2019
1400	interval_2019_X1400	S1_154956382	0.880812	0.00050624	ns	0.055117	2019
1450	GDD_2019_X1450	S1_154956382	0.679772	-1.63007	ns	0.167637	2019
NA	Terminal_2020	S1_154956382	0.474888	6.04187	ns	0.323409	2020
150	GDD_2020_X150	S1_154956382	0.164714	0.0270146	ns	0.783269	2020
150	interval_2020_X150	S1_154956382	0.33206	0.00389341	ns	0.478783	2020
200	GDD_2020_X200	S1_154956382	0.0868401	0.318255	ns	1.06128	2020
200	interval_2020_X200	S1_154956382	0.66035	0.00151315	ns	0.180226	2020
250	GDD_2020_X250	S1_154956382	0.122857	0.591899	ns	0.910599	2020
250	interval_2020_X250	S1_154956382	0.590558	0.00094957	ns	0.228737	2020
300	GDD_2020_X300	S1_154956382	0.121754	0.746866	ns	0.914517	2020
300	interval_2020_X300	S1_154956382	0.158179	0.0040277	ns	0.800852	2020
350	GDD_2020_X350	S1_154956382	0.0683502	1.23538	ns	1.16526	2020
350	interval_2020_X350	S1_154956382	0.0125445	0.00883051	ns	1.90155	2020
400	GDD_2020_X400	S1_154956382	0.0391356	1.81826	ns	1.40743	2020
400	interval_2020_X400	S1_154956382	0.0626836	0.0237739	ns	1.20285	2020
450	GDD_2020_X450	S1_154956382	0.0228415	4.26722	ns	1.64128	2020
450	interval_2020_X450	S1_154956382	0.132154	0.0143321	ns	0.87892	2020
500	GDD_2020_X500	S1_154956382	0.0294269	5.5933	ns	1.53126	2020
500	interval_2020_X500	S1_154956382	0.735068	0.00280323	ns	0.133673	2020
550	GDD_2020_X550	S1_154956382	0.0535687	6.02397	ns	1.27109	2020
550	interval_2020_X550	S1_154956382	0.578576	0.0131795	ns	0.23764	2020
600	GDD_2020_X600	S1_154956382	0.123169	6.9872	ns	0.909499	2020
600	interval_2020_X600	S1_154956382	0.798023	0.0031299	ns	0.0979848	2020
650	GDD_2020_X650	S1_154956382	0.19199	6.81542	ns	0.716722	2020
650	interval_2020_X650	S1_154956382	0.164712	-0.0191883	ns	0.783274	2020
700	GDD_2020_X700	S1_154956382	0.236658	5.60824	ns	0.625878	2020
700	interval_2020_X700	S1_154956382	0.389612	-0.0244605	ns	0.409368	2020
750	GDD_2020_X750	S1_154956382	0.0410947	5.00474	ns	1.38621	2020
750	interval_2020_X750	S1_154956382	0.463599	-0.018332	ns	0.333858	2020
800	GDD_2020_X800	S1_154956382	0.403206	3.94901	ns	0.394473	2020
800	interval_2020_X800	S1_154956382	0.489568	-0.0046036	ns	0.310187	2020
850	GDD_2020_X850	S1_154956382	0.442564	3.69788	ns	0.354024	2020
850	interval_2020_X850	S1_154956382	0.157501	-0.0033553	ns	0.802715	2020
900	GDD_2020_X900	S1_154956382	0.433984	3.74988	ns	0.362527	2020
900	interval_2020_X900	S1_154956382	0.157501	-0.0067759	ns	0.802715	2020
950	GDD_2020_X950	S1_154956382	0.420011	3.85365	ns	0.376739	2020
950	interval_2020_X950	S1_154956382	0.157501	-0.0092843	ns	0.802715	2020
1000	GDD_2020_X1000	S1_154956382	0.661445	1.27007	ns	0.179506	2020
1000	GDD_2020_X1000	S1_154956382	0.661445	1.27007	ns	0.179506	2020
1000	GDD_2020_X1000	S1_154956382	0.661445	1.27007	ns	0.179506	2020
1000	interval_2020_X1000	S1_154956382	0.157501	-0.0108806	ns	0.802715	2020
1000	interval_2020_X1000	S1_154956382	0.157501	-0.0108806	ns	0.802715	2020
1000	interval_2020_X1000	S1_154956382	0.157501	-0.0108806	ns	0.802715	2020
1050	GDD_2020_X1050	S1_154956382	0.408508	4.14264	ns	0.3888	2020
1050	interval_2020_X1050	S1_154956382	0.157501	-0.0115648	ns	0.802715	2020
1100	GDD_2020_X1100	S1_154956382	0.417715	4.29281	ns	0.37912	2020
1100	interval_2020_X1100	S1_154956382	0.157501	-0.0113367	ns	0.802715	2020
1150	GDD_2020_X1150	S1_154956382	0.434884	4.43189	ns	0.361627	2020
1150	interval_2020_X1150	S1_154956382	0.157501	-0.0101965	ns	0.802715	2020
1200	GDD_2020_X1200	S1_154956382	0.453526	4.55208	ns	0.343398	2020
1200	interval_2020_X1200	S1_154956382	0.157501	-0.0081441	ns	0.802715	2020
1250	GDD_2020_X1250	S1_154956382	0.471508	4.63359	ns	0.326511	2020
1250	interval_2020_X1250	S1_154956382	0.157501	-0.0051796	ns	0.802715	2020
1300	GDD_2020_X1300	S1_154956382	0.483186	4.68425	ns	0.315886	2020
1300	interval_2020_X1300	S1_154956382	0.208133	-0.0013869	ns	0.681659	2020
1350	GDD_2020_X1350	S1_154956382	0.485071	4.72018	ns	0.314195	2020
1350	interval_2020_X1350	S1_154956382	0.539011	-0.0063802	ns	0.268402	2020
1400	GDD_2020_X1400	S1_154956382	0.461123	5.2854	ns	0.336183	2020
1400	interval_2020_X1400	S1_154956382	0.539011	-0.0090357	ns	0.268402	2020
1450	GDD_2020_X1450	S1_154956382	0.454814	5.96485	ns	0.342166	2020
NA	Terminal_2021	S1_154956382	0.8597	0.579364	ns	0.0656533	2021
150	interval_2021_X150	S1_154956382	0.981634	-5.61e-09	ns	0.00805019	2021
250	interval_2021_X250	S1_154956382	0.139193	-0.0024021	ns	0.856382	2021
300	interval_2021_X300	S1_154956382	0.146442	-0.0056324	ns	0.834334	2021
350	GDD_2021_X350	S1_154956382	0.450003	0.268574	ns	0.346785	2021
350	interval_2021_X350	S1_154956382	0.227508	0.0034334	ns	0.643003	2021
400	GDD_2021_X400	S1_154956382	0.631728	-0.200961	ns	0.19947	2021
400	interval_2021_X400	S1_154956382	0.197154	-0.0056335	ns	0.705195	2021
450	GDD_2021_X450	S1_154956382	0.429515	-0.475064	ns	0.367022	2021
450	interval_2021_X450	S1_154956382	0.248296	-0.0188503	ns	0.605029	2021
500	GDD_2021_X500	S1_154956382	0.673495	-0.798931	ns	0.171666	2021
500	interval_2021_X500	S1_154956382	0.266616	-0.021689	ns	0.574114	2021
550	GDD_2021_X550	S1_154956382	0.496182	-1.98196	ns	0.304359	2021
550	interval_2021_X550	S1_154956382	0.303165	-0.0132201	ns	0.518321	2021
600	GDD_2021_X600	S1_154956382	0.448237	-2.71041	ns	0.348492	2021
600	interval_2021_X600	S1_154956382	0.531381	-0.00141	ns	0.274594	2021
650	GDD_2021_X650	S1_154956382	0.434257	-2.96348	ns	0.362253	2021
650	interval_2021_X650	S1_154956382	0.4194	-0.0058257	ns	0.377372	2021
700	GDD_2021_X700	S1_154956382	0.367695	-3.92818	ns	0.434512	2021
700	interval_2021_X700	S1_154956382	0.437039	-0.0014933	ns	0.35948	2021
750	GDD_2021_X750	S1_154956382	0.329572	-4.31485	ns	0.48205	2021
750	interval_2021_X750	S1_154956382	0.404722	0.00819329	ns	0.392843	2021
800	GDD_2021_X800	S1_154956382	0.281299	-2.77051	ns	0.550831	2021
800	interval_2021_X800	S1_154956382	0.413689	0.0208061	ns	0.383326	2021
850	GDD_2021_X850	S1_154956382	0.795847	0.94469	ns	0.0991705	2021
850	interval_2021_X850	S1_154956382	0.68622	0.00142037	ns	0.163537	2021
900	GDD_2021_X900	S1_154956382	0.734233	-2.19479	ns	0.134166	2021
900	interval_2021_X900	S1_154956382	0.478281	-0.0106711	ns	0.320317	2021
950	GDD_2021_X950	S1_154956382	0.644857	-2.73418	ns	0.190537	2021
950	interval_2021_X950	S1_154956382	0.422642	-0.0169373	ns	0.374027	2021
1000	GDD_2021_X1000	S1_154956382	0.526693	-3.36561	ns	0.278442	2021
1000	interval_2021_X1000	S1_154956382	0.550945	-0.0112283	ns	0.258891	2021
1050	GDD_2021_X1050	S1_154956382	0.435669	-3.82882	ns	0.360843	2021
1050	interval_2021_X1050	S1_154956382	0.59939	-0.0030253	ns	0.22229	2021
1100	GDD_2021_X1100	S1_154956382	0.406328	-3.95315	ns	0.391123	2021
1100	interval_2021_X1100	S1_154956382	0.502953	0.00347784	ns	0.298472	2021
1150	GDD_2021_X1150	S1_154956382	0.527125	-3.01132	ns	0.278087	2021
1150	interval_2021_X1150	S1_154956382	0.912853	0.00030152	ns	0.0395993	2021
1200	GDD_2021_X1200	S1_154956382	0.956915	0.147572	ns	0.0191264	2021
1200	interval_2021_X1200	S1_154956382	0.315798	-0.0096435	ns	0.500591	2021
1250	GDD_2021_X1250	S1_154956382	0.253646	3.50632	ns	0.595772	2021
1250	interval_2021_X1250	S1_154956382	0.365863	-0.0064649	ns	0.436681	2021
1300	GDD_2021_X1300	S1_154956382	0.297305	3.22622	ns	0.526798	2021
1300	interval_2021_X1300	S1_154956382	0.668521	-0.0060539	ns	0.174885	2021
1350	GDD_2021_X1350	S1_154956382	0.345761	-2.43332	ns	0.461224	2021
1350	interval_2021_X1350	S1_154956382	0.44027	-0.0090802	ns	0.356281	2021
1400	GDD_2021_X1400	S1_154956382	0.413887	-2.36482	ns	0.383118	2021
1400	interval_2021_X1400	S1_154956382	0.637603	-0.0008843	ns	0.19545	2021
1450	GDD_2021_X1450	S1_154956382	0.558671	-1.70935	ns	0.252844	2021
NA	Terminal_2018	S1_156847500	0.718251	1.27789	ns	0.143724	2018
150	GDD_2018_X150	S1_156847500	0.388705	-1.18e-08	ns	0.41038	2018
150	interval_2018_X150	S1_156847500	0.657317	-1.87e-05	ns	0.182225	2018
200	GDD_2018_X200	S1_156847500	0.371955	-0.0187465	ns	0.429509	2018
200	interval_2018_X200	S1_156847500	0.111529	-0.0034544	ns	0.952612	2018
250	GDD_2018_X250	S1_156847500	0.018875	-0.407224	ns	1.72411	2018
250	interval_2018_X250	S1_156847500	0.415968	-0.0020451	ns	0.38094	2018
300	GDD_2018_X300	S1_156847500	0.0562644	-0.666523	ns	1.24977	2018
300	interval_2018_X300	S1_156847500	0.897051	0.00031283	ns	0.0471829	2018
350	GDD_2018_X350	S1_156847500	0.231405	-0.59357	ns	0.635627	2018
350	interval_2018_X350	S1_156847500	0.239516	0.00254278	ns	0.620665	2018
400	GDD_2018_X400	S1_156847500	0.660157	-0.262778	ns	0.180353	2018
400	interval_2018_X400	S1_156847500	0.034659	0.00176731	ns	1.46018	2018
450	GDD_2018_X450	S1_156847500	0.778236	0.170416	ns	0.108888	2018
500	GDD_2018_X500	S1_156847500	0.459659	-0.108782	ns	0.337564	2018
550	interval_2018_X550	S1_156847500	0.016205	0.0153872	ns	1.79035	2018
600	GDD_2018_X600	S1_156847500	0.131735	3.51e-09	ns	0.8803	2018
600	interval_2018_X600	S1_156847500	0.313289	0.00481929	ns	0.504054	2018
650	GDD_2018_X650	S1_156847500	0.126054	0.460632	ns	0.899445	2018
650	interval_2018_X650	S1_156847500	0.253461	-0.0022015	ns	0.596089	2018
700	GDD_2018_X700	S1_156847500	0.209901	0.658625	ns	0.677986	2018
700	interval_2018_X700	S1_156847500	0.23933	-0.0055215	ns	0.621003	2018
750	GDD_2018_X750	S1_156847500	0.842247	-0.113936	ns	0.0745603	2018
750	interval_2018_X750	S1_156847500	0.00804273	-0.0260473	ns	2.0946	2018
800	GDD_2018_X800	S1_156847500	0.462891	0.730631	ns	0.334522	2018
800	interval_2018_X800	S1_156847500	0.00826592	-0.0258838	ns	2.08271	2018
850	GDD_2018_X850	S1_156847500	0.61645	0.795118	ns	0.210102	2018
850	interval_2018_X850	S1_156847500	0.00895299	-0.0194065	ns	2.04803	2018
900	GDD_2018_X900	S1_156847500	0.346069	1.84168	ns	0.460837	2018
900	interval_2018_X900	S1_156847500	0.0157238	-0.0064608	ns	1.80344	2018
950	GDD_2018_X950	S1_156847500	0.165568	2.76765	ns	0.781023	2018
950	interval_2018_X950	S1_156847500	0.747155	-0.0005032	ns	0.126589	2018
1000	GDD_2018_X1000	S1_156847500	0.294653	2.18463	ns	0.530689	2018
1000	interval_2018_X1000	S1_156847500	0.480225	0.00507423	ns	0.318555	2018
1050	GDD_2018_X1050	S1_156847500	0.603261	0.997392	ns	0.219495	2018
1050	interval_2018_X1050	S1_156847500	0.504688	0.00640711	ns	0.296977	2018
1100	GDD_2018_X1100	S1_156847500	0.0231107	4.39757	ns	1.63619	2018
1100	interval_2018_X1100	S1_156847500	0.515972	0.00648112	ns	0.287374	2018
1150	GDD_2018_X1150	S1_156847500	0.470901	1.34942	ns	0.32707	2018
1150	interval_2018_X1150	S1_156847500	0.52245	0.00531748	ns	0.281956	2018
1200	GDD_2018_X1200	S1_156847500	0.24172	2.27978	ns	0.616687	2018
1200	interval_2018_X1200	S1_156847500	0.52661	0.00291905	ns	0.278511	2018
1250	GDD_2018_X1250	S1_156847500	0.502039	1.24956	ns	0.299263	2018
1250	interval_2018_X1250	S1_156847500	0.841775	-0.0013329	ns	0.0748041	2018
1300	GDD_2018_X1300	S1_156847500	0.136085	-6.06849	ns	0.866188	2018
1300	interval_2018_X1300	S1_156847500	0.823285	-0.0031096	ns	0.0844497	2018
1350	GDD_2018_X1350	S1_156847500	0.181317	-6.49293	ns	0.741563	2018
1350	interval_2018_X1350	S1_156847500	0.864938	0.00116078	ns	0.063015	2018
1400	GDD_2018_X1400	S1_156847500	0.638799	1.33419	ns	0.194636	2018
1400	interval_2018_X1400	S1_156847500	0.0415868	0.0311846	ns	1.38104	2018
1450	GDD_2018_X1450	S1_156847500	0.0839346	5.08092	ns	1.07606	2018
NA	Terminal_2019	S1_156847500	0.754948	-0.758873	ns	0.122083	2019
300	GDD_2019_X300	S1_156847500	0.339253	0.0785462	ns	0.469477	2019
300	interval_2019_X300	S1_156847500	0.0813777	-0.0034651	ns	1.08949	2019
350	GDD_2019_X350	S1_156847500	0.771393	0.0451791	ns	0.112724	2019
350	interval_2019_X350	S1_156847500	0.108884	-0.0043298	ns	0.963037	2019
400	GDD_2019_X400	S1_156847500	0.670809	-0.135487	ns	0.173401	2019
400	interval_2019_X400	S1_156847500	0.886174	0.00021864	ns	0.0524809	2019
450	GDD_2019_X450	S1_156847500	0.475683	-0.331179	ns	0.322682	2019
450	interval_2019_X450	S1_156847500	0.317317	-0.0055615	ns	0.498506	2019
500	GDD_2019_X500	S1_156847500	0.311672	-0.837154	ns	0.506303	2019
500	interval_2019_X500	S1_156847500	0.0614097	-0.0364454	ns	1.21176	2019
550	GDD_2019_X550	S1_156847500	0.118588	-2.83335	ns	0.925961	2019
550	interval_2019_X550	S1_156847500	0.340612	-0.0067541	ns	0.46774	2019
600	GDD_2019_X600	S1_156847500	0.137008	-3.26286	ns	0.863253	2019
600	interval_2019_X600	S1_156847500	0.669957	-0.0017391	ns	0.173953	2019
650	GDD_2019_X650	S1_156847500	0.150732	-3.29363	ns	0.821795	2019
650	interval_2019_X650	S1_156847500	0.510885	-0.0026078	ns	0.291677	2019
700	GDD_2019_X700	S1_156847500	0.162124	-3.13111	ns	0.790152	2019
700	interval_2019_X700	S1_156847500	0.786923	0.00306813	ns	0.104068	2019
750	GDD_2019_X750	S1_156847500	0.936822	-0.124795	ns	0.028343	2019
750	interval_2019_X750	S1_156847500	0.919874	0.00057602	ns	0.0362719	2019
800	GDD_2019_X800	S1_156847500	0.804473	0.452879	ns	0.0944887	2019
800	interval_2019_X800	S1_156847500	0.634119	-0.0034783	ns	0.197829	2019
850	GDD_2019_X850	S1_156847500	0.459817	-1.40056	ns	0.337415	2019
850	interval_2019_X850	S1_156847500	0.627895	0.00199595	ns	0.202113	2019
900	GDD_2019_X900	S1_156847500	0.623887	-0.902783	ns	0.204894	2019
900	interval_2019_X900	S1_156847500	0.125021	0.0520545	ns	0.903016	2019
950	GDD_2019_X950	S1_156847500	0.820426	0.327739	ns	0.0859607	2019
950	interval_2019_X950	S1_156847500	0.922493	-0.000656	ns	0.0350372	2019
1000	GDD_2019_X1000	S1_156847500	0.568568	-1.87459	ns	0.245217	2019
1000	interval_2019_X1000	S1_156847500	0.741381	-0.0018707	ns	0.129959	2019
1050	GDD_2019_X1050	S1_156847500	0.424716	-3.06344	ns	0.371902	2019
1050	interval_2019_X1050	S1_156847500	0.659125	-0.0015448	ns	0.181032	2019
1100	GDD_2019_X1100	S1_156847500	0.371896	-3.26732	ns	0.429579	2019
1100	interval_2019_X1100	S1_156847500	0.210625	-0.0045633	ns	0.67649	2019
1150	GDD_2019_X1150	S1_156847500	0.457679	-2.8733	ns	0.339439	2019
1150	interval_2019_X1150	S1_156847500	0.410606	0.0089855	ns	0.386574	2019
1200	GDD_2019_X1200	S1_156847500	0.736038	-1.57915	ns	0.1331	2019
1200	interval_2019_X1200	S1_156847500	0.116629	0.00614607	ns	0.933194	2019
1250	GDD_2019_X1250	S1_156847500	0.859596	-0.878202	ns	0.0657058	2019
1250	interval_2019_X1250	S1_156847500	0.303077	0.011902	ns	0.518448	2019
1300	GDD_2019_X1300	S1_156847500	0.233066	3.41986	ns	0.632521	2019
1300	interval_2019_X1300	S1_156847500	0.203082	0.0194149	ns	0.692328	2019
1350	GDD_2019_X1350	S1_156847500	0.29077	3.54802	ns	0.53645	2019
1350	interval_2019_X1350	S1_156847500	0.210278	0.0139405	ns	0.677206	2019
1400	GDD_2019_X1400	S1_156847500	0.854652	0.623423	ns	0.0682106	2019
1400	interval_2019_X1400	S1_156847500	0.875028	-0.0005057	ns	0.057978	2019
1450	GDD_2019_X1450	S1_156847500	0.0926972	5.35931	ns	1.03293	2019
NA	Terminal_2020	S1_156847500	0.806345	1.66395	ns	0.0934791	2020
150	GDD_2020_X150	S1_156847500	0.809121	-0.0036968	ns	0.0919863	2020
150	interval_2020_X150	S1_156847500	0.386349	0.0027365	ns	0.41302	2020
200	GDD_2020_X200	S1_156847500	0.48584	0.102235	ns	0.313507	2020
200	interval_2020_X200	S1_156847500	0.780805	-0.0007553	ns	0.107458	2020
250	GDD_2020_X250	S1_156847500	0.624078	0.148464	ns	0.204761	2020
250	interval_2020_X250	S1_156847500	0.373684	-0.0012349	ns	0.427495	2020
300	GDD_2020_X300	S1_156847500	0.816186	0.0887076	ns	0.0882108	2020
300	interval_2020_X300	S1_156847500	0.167468	-0.0030981	ns	0.776069	2020
350	GDD_2020_X350	S1_156847500	0.759585	-0.163655	ns	0.119423	2020
350	interval_2020_X350	S1_156847500	0.579639	-0.0015584	ns	0.236842	2020
400	GDD_2020_X400	S1_156847500	0.707098	-0.261555	ns	0.150521	2020
400	interval_2020_X400	S1_156847500	0.59416	-0.0054133	ns	0.226097	2020
450	GDD_2020_X450	S1_156847500	0.595613	-0.789383	ns	0.225036	2020
450	interval_2020_X450	S1_156847500	0.405117	-0.0062634	ns	0.39242	2020
500	GDD_2020_X500	S1_156847500	0.509815	-1.34391	ns	0.292588	2020
500	interval_2020_X500	S1_156847500	0.0293595	-0.0139564	ns	1.53225	2020
550	GDD_2020_X550	S1_156847500	0.310042	-2.5064	ns	0.508579	2020
550	interval_2020_X550	S1_156847500	0.0792419	-0.0324123	ns	1.10105	2020
600	GDD_2020_X600	S1_156847500	0.172991	-4.86339	ns	0.761977	2020
600	interval_2020_X600	S1_156847500	0.113713	-0.0150098	ns	0.944189	2020
650	GDD_2020_X650	S1_156847500	0.145609	-5.97189	ns	0.836811	2020
650	interval_2020_X650	S1_156847500	0.474705	0.00782606	ns	0.323576	2020
700	GDD_2020_X700	S1_156847500	0.148642	-5.37079	ns	0.827858	2020
700	interval_2020_X700	S1_156847500	0.348264	0.0209637	ns	0.458091	2020
750	GDD_2020_X750	S1_156847500	0.789854	-0.535629	ns	0.102453	2020
750	interval_2020_X750	S1_156847500	0.352964	0.0182528	ns	0.45227	2020
800	GDD_2020_X800	S1_156847500	0.289106	-3.91513	ns	0.538943	2020
800	interval_2020_X800	S1_156847500	0.348364	0.00490811	ns	0.457967	2020
850	GDD_2020_X850	S1_156847500	0.334198	-3.63608	ns	0.475996	2020
850	interval_2020_X850	S1_156847500	0.313764	-0.001917	ns	0.503397	2020
900	GDD_2020_X900	S1_156847500	0.328777	-3.66085	ns	0.483099	2020
900	interval_2020_X900	S1_156847500	0.313764	-0.0038714	ns	0.503398	2020
950	GDD_2020_X950	S1_156847500	0.321185	-3.71033	ns	0.493244	2020
950	interval_2020_X950	S1_156847500	0.313764	-0.0053047	ns	0.503398	2020
1000	GDD_2020_X1000	S1_156847500	0.974676	0.0723463	ns	0.0111398	2020
1000	GDD_2020_X1000	S1_156847500	0.974676	0.0723463	ns	0.0111398	2020
1000	GDD_2020_X1000	S1_156847500	0.974676	0.0723463	ns	0.0111398	2020
1000	interval_2020_X1000	S1_156847500	0.313764	-0.0062167	ns	0.503398	2020
1000	interval_2020_X1000	S1_156847500	0.313764	-0.0062167	ns	0.503398	2020
1000	interval_2020_X1000	S1_156847500	0.313764	-0.0062167	ns	0.503398	2020
1050	GDD_2020_X1050	S1_156847500	0.328703	-3.83691	ns	0.483196	2020
1050	interval_2020_X1050	S1_156847500	0.313764	-0.0066076	ns	0.503398	2020
1100	GDD_2020_X1100	S1_156847500	0.349323	-3.88808	ns	0.456772	2020
1100	interval_2020_X1100	S1_156847500	0.313764	-0.0064773	ns	0.503398	2020
1150	GDD_2020_X1150	S1_156847500	0.378402	-3.92274	ns	0.422047	2020
1150	interval_2020_X1150	S1_156847500	0.313764	-0.0058258	ns	0.503398	2020
1200	GDD_2020_X1200	S1_156847500	0.408048	-3.9442	ns	0.389289	2020
1200	interval_2020_X1200	S1_156847500	0.313764	-0.0046532	ns	0.503398	2020
1250	GDD_2020_X1250	S1_156847500	0.432663	-3.96472	ns	0.363851	2020
1250	interval_2020_X1250	S1_156847500	0.313764	-0.0029594	ns	0.503397	2020
1300	GDD_2020_X1300	S1_156847500	0.44851	-3.97609	ns	0.348228	2020
1300	interval_2020_X1300	S1_156847500	0.825963	-0.0002049	ns	0.0830392	2020
1350	GDD_2020_X1350	S1_156847500	0.460415	-3.92075	ns	0.33685	2020
1350	interval_2020_X1350	S1_156847500	0.704614	0.00311187	ns	0.152049	2020
1400	GDD_2020_X1400	S1_156847500	0.689611	-2.27767	ns	0.161396	2020
1400	interval_2020_X1400	S1_156847500	0.704614	0.0044071	ns	0.152049	2020
1450	GDD_2020_X1450	S1_156847500	0.970423	0.240618	ns	0.013039	2020
NA	Terminal_2021	S1_156847500	0.258588	-2.87514	ns	0.587391	2021
150	interval_2021_X150	S1_156847500	0.0253107	-4.51e-07	ns	1.5967	2021
250	interval_2021_X250	S1_156847500	0.899375	0.00160774	ns	0.0460593	2021
300	interval_2021_X300	S1_156847500	0.529011	0.0196113	ns	0.276536	2021
350	GDD_2021_X350	S1_156847500	7.57e-07	-1.37406	sig	6.12081	2021
350	interval_2021_X350	S1_156847500	0.641926	0.0102919	ns	0.192515	2021
400	GDD_2021_X400	S1_156847500	0.242607	-3.77498	ns	0.615097	2021
400	interval_2021_X400	S1_156847500	0.0699231	-0.006381	ns	1.15538	2021
450	GDD_2021_X450	S1_156847500	0.54871	-2.82894	ns	0.260657	2021
450	interval_2021_X450	S1_156847500	0.0708836	-0.0237592	ns	1.14945	2021
500	GDD_2021_X500	S1_156847500	9.29e-05	-5.81857	ns	4.03191	2021
500	interval_2021_X500	S1_156847500	0.0682623	-0.0286719	ns	1.16582	2021
550	GDD_2021_X550	S1_156847500	0.0010904	-7.55531	ns	2.96241	2021
550	interval_2021_X550	S1_156847500	0.0758288	-0.0183606	ns	1.12017	2021
600	GDD_2021_X600	S1_156847500	0.00271718	-8.53991	ns	2.56588	2021
600	interval_2021_X600	S1_156847500	0.0185879	-0.0042305	ns	1.73077	2021
650	GDD_2021_X650	S1_156847500	0.00210773	-9.27885	ns	2.67619	2021
650	interval_2021_X650	S1_156847500	0.0180962	-0.0136383	ns	1.74241	2021
700	GDD_2021_X700	S1_156847500	0.00073681	-11.6655	ns	3.13265	2021
700	interval_2021_X700	S1_156847500	0.084021	-0.002677	ns	1.07561	2021
750	GDD_2021_X750	S1_156847500	0.00056875	-12.0604	ns	3.24508	2021
750	interval_2021_X750	S1_156847500	0.729157	0.00276036	ns	0.137179	2021
800	GDD_2021_X800	S1_156847500	0.825602	0.488861	ns	0.0832295	2021
800	interval_2021_X800	S1_156847500	0.689708	-0.0082284	ns	0.161334	2021
850	GDD_2021_X850	S1_156847500	0.132222	-4.51195	ns	0.878697	2021
850	interval_2021_X850	S1_156847500	0.917759	-0.0002938	ns	0.0372714	2021
900	GDD_2021_X900	S1_156847500	0.00496614	-14.1322	ns	2.30398	2021
900	interval_2021_X900	S1_156847500	0.228876	0.0145583	ns	0.640399	2021
950	GDD_2021_X950	S1_156847500	0.00420881	-13.219	ns	2.37584	2021
950	interval_2021_X950	S1_156847500	0.447582	0.0129758	ns	0.349127	2021
1000	GDD_2021_X1000	S1_156847500	0.00408316	-11.9077	ns	2.389	2021
1000	interval_2021_X1000	S1_156847500	0.273554	0.0165405	ns	0.562957	2021
1050	GDD_2021_X1050	S1_156847500	0.0051586	-10.7506	ns	2.28747	2021
1050	interval_2021_X1050	S1_156847500	0.445358	0.00353567	ns	0.35129	2021
1100	GDD_2021_X1100	S1_156847500	0.00550123	-10.361	ns	2.25954	2021
1100	interval_2021_X1100	S1_156847500	0.230138	0.00503179	ns	0.638011	2021
1150	GDD_2021_X1150	S1_156847500	0.0157144	-9.02948	ns	1.8037	2021
1150	interval_2021_X1150	S1_156847500	0.27671	0.0024234	ns	0.557975	2021
1200	GDD_2021_X1200	S1_156847500	0.117097	-3.49481	ns	0.931455	2021
1200	interval_2021_X1200	S1_156847500	0.548696	-0.0046452	ns	0.260668	2021
1250	GDD_2021_X1250	S1_156847500	0.987372	-0.0395937	ns	0.00551922	2021
1250	interval_2021_X1250	S1_156847500	0.669503	0.00250938	ns	0.174248	2021
1300	GDD_2021_X1300	S1_156847500	0.836128	0.521633	ns	0.0777275	2021
1300	interval_2021_X1300	S1_156847500	0.914199	0.00126499	ns	0.0389592	2021
1350	GDD_2021_X1350	S1_156847500	0.426028	1.68362	ns	0.370562	2021
1350	interval_2021_X1350	S1_156847500	0.791885	0.00256184	ns	0.101338	2021
1400	GDD_2021_X1400	S1_156847500	0.685099	-0.95734	ns	0.164247	2021
1400	interval_2021_X1400	S1_156847500	0.107653	-0.002604	ns	0.967975	2021
1450	GDD_2021_X1450	S1_156847500	0.797693	-0.61217	ns	0.0981642	2021
NA	Terminal_2018	S1_156875469	0.705179	1.3492	ns	0.1517	2018
150	GDD_2018_X150	S1_156875469	0.340467	-1.31e-08	ns	0.467925	2018
150	interval_2018_X150	S1_156875469	0.861481	-7.42e-06	ns	0.0647542	2018
200	GDD_2018_X200	S1_156875469	0.306351	-0.0215075	ns	0.513781	2018
200	interval_2018_X200	S1_156875469	0.157707	-0.0030856	ns	0.802149	2018
250	GDD_2018_X250	S1_156875469	0.02176	-0.398959	ns	1.66234	2018
250	interval_2018_X250	S1_156875469	0.543444	-0.0015417	ns	0.264845	2018
300	GDD_2018_X300	S1_156875469	0.0758602	-0.622199	ns	1.11999	2018
300	interval_2018_X300	S1_156875469	0.719487	0.00086255	ns	0.142977	2018
350	GDD_2018_X350	S1_156875469	0.308814	-0.507683	ns	0.510303	2018
350	interval_2018_X350	S1_156875469	0.152348	0.00309298	ns	0.817163	2018
400	GDD_2018_X400	S1_156875469	0.814516	-0.141481	ns	0.0891002	2018
400	interval_2018_X400	S1_156875469	0.017673	0.00198648	ns	1.75269	2018
450	GDD_2018_X450	S1_156875469	0.611063	0.306732	ns	0.213914	2018
500	GDD_2018_X500	S1_156875469	0.496346	-0.100213	ns	0.304216	2018
550	interval_2018_X550	S1_156875469	0.010208	0.0164579	ns	1.99106	2018
600	GDD_2018_X600	S1_156875469	0.0818719	4.06e-09	ns	1.08687	2018
600	interval_2018_X600	S1_156875469	0.292939	0.00503596	ns	0.533223	2018
650	GDD_2018_X650	S1_156875469	0.0792169	0.528876	ns	1.10118	2018
650	interval_2018_X650	S1_156875469	0.229288	-0.002327	ns	0.639619	2018
700	GDD_2018_X700	S1_156875469	0.143152	0.769321	ns	0.844202	2018
700	interval_2018_X700	S1_156875469	0.192533	-0.0061354	ns	0.715495	2018
750	GDD_2018_X750	S1_156875469	0.936791	-0.0454277	ns	0.0283571	2018
750	interval_2018_X750	S1_156875469	0.00426182	-0.0281001	ns	2.3704	2018
800	GDD_2018_X800	S1_156875469	0.50578	0.663288	ns	0.296038	2018
800	interval_2018_X800	S1_156875469	0.00440861	-0.027917	ns	2.3557	2018
850	GDD_2018_X850	S1_156875469	0.59804	0.838085	ns	0.22327	2018
850	interval_2018_X850	S1_156875469	0.00481475	-0.0209392	ns	2.31743	2018
900	GDD_2018_X900	S1_156875469	0.337653	1.88037	ns	0.471529	2018
900	interval_2018_X900	S1_156875469	0.00889766	-0.0070001	ns	2.05072	2018
950	GDD_2018_X950	S1_156875469	0.145623	2.9086	ns	0.836771	2018
950	interval_2018_X950	S1_156875469	0.647985	-0.0007143	ns	0.188435	2018
1000	GDD_2018_X1000	S1_156875469	0.227975	2.51385	ns	0.642113	2018
1000	interval_2018_X1000	S1_156875469	0.445893	0.0054813	ns	0.350769	2018
1050	GDD_2018_X1050	S1_156875469	0.597571	1.0127	ns	0.223611	2018
1050	interval_2018_X1050	S1_156875469	0.469212	0.00695262	ns	0.328631	2018
1100	GDD_2018_X1100	S1_156875469	0.0297264	4.23802	ns	1.52686	2018
1100	interval_2018_X1100	S1_156875469	0.480023	0.00704806	ns	0.318738	2018
1150	GDD_2018_X1150	S1_156875469	0.501902	1.26001	ns	0.299381	2018
1150	interval_2018_X1150	S1_156875469	0.486246	0.00578984	ns	0.313144	2018
1200	GDD_2018_X1200	S1_156875469	0.199955	2.50901	ns	0.699067	2018
1200	interval_2018_X1200	S1_156875469	0.490255	0.00318088	ns	0.309578	2018
1250	GDD_2018_X1250	S1_156875469	0.496018	1.27662	ns	0.304502	2018
1250	interval_2018_X1250	S1_156875469	0.89773	-0.0008621	ns	0.0468541	2018
1300	GDD_2018_X1300	S1_156875469	0.141361	-6.00425	ns	0.84967	2018
1300	interval_2018_X1300	S1_156875469	0.87777	-0.0021509	ns	0.0566192	2018
1350	GDD_2018_X1350	S1_156875469	0.19386	-6.33106	ns	0.712512	2018
1350	interval_2018_X1350	S1_156875469	0.852103	0.00127237	ns	0.0695081	2018
1400	GDD_2018_X1400	S1_156875469	0.644654	1.31267	ns	0.190674	2018
1400	interval_2018_X1400	S1_156875469	0.0263871	0.0339847	ns	1.57861	2018
1450	GDD_2018_X1450	S1_156875469	0.089632	4.98097	ns	1.04754	2018
NA	Terminal_2019	S1_156875469	0.754948	-0.758873	ns	0.122083	2019
300	GDD_2019_X300	S1_156875469	0.339253	0.0785462	ns	0.469477	2019
300	interval_2019_X300	S1_156875469	0.0813777	-0.0034651	ns	1.08949	2019
350	GDD_2019_X350	S1_156875469	0.771393	0.0451791	ns	0.112724	2019
350	interval_2019_X350	S1_156875469	0.108884	-0.0043298	ns	0.963037	2019
400	GDD_2019_X400	S1_156875469	0.670809	-0.135487	ns	0.173401	2019
400	interval_2019_X400	S1_156875469	0.886174	0.00021864	ns	0.0524809	2019
450	GDD_2019_X450	S1_156875469	0.475683	-0.331179	ns	0.322682	2019
450	interval_2019_X450	S1_156875469	0.317317	-0.0055615	ns	0.498506	2019
500	GDD_2019_X500	S1_156875469	0.311672	-0.837154	ns	0.506303	2019
500	interval_2019_X500	S1_156875469	0.0614097	-0.0364454	ns	1.21176	2019
550	GDD_2019_X550	S1_156875469	0.118588	-2.83335	ns	0.925961	2019
550	interval_2019_X550	S1_156875469	0.340612	-0.0067541	ns	0.46774	2019
600	GDD_2019_X600	S1_156875469	0.137008	-3.26286	ns	0.863253	2019
600	interval_2019_X600	S1_156875469	0.669957	-0.0017391	ns	0.173953	2019
650	GDD_2019_X650	S1_156875469	0.150732	-3.29363	ns	0.821795	2019
650	interval_2019_X650	S1_156875469	0.510885	-0.0026078	ns	0.291677	2019
700	GDD_2019_X700	S1_156875469	0.162124	-3.13111	ns	0.790152	2019
700	interval_2019_X700	S1_156875469	0.786923	0.00306813	ns	0.104068	2019
750	GDD_2019_X750	S1_156875469	0.936822	-0.124795	ns	0.028343	2019
750	interval_2019_X750	S1_156875469	0.919874	0.00057602	ns	0.0362719	2019
800	GDD_2019_X800	S1_156875469	0.804473	0.452879	ns	0.0944887	2019
800	interval_2019_X800	S1_156875469	0.634119	-0.0034783	ns	0.197829	2019
850	GDD_2019_X850	S1_156875469	0.459817	-1.40056	ns	0.337415	2019
850	interval_2019_X850	S1_156875469	0.627895	0.00199595	ns	0.202113	2019
900	GDD_2019_X900	S1_156875469	0.623887	-0.902783	ns	0.204894	2019
900	interval_2019_X900	S1_156875469	0.125021	0.0520545	ns	0.903016	2019
950	GDD_2019_X950	S1_156875469	0.820426	0.327739	ns	0.0859607	2019
950	interval_2019_X950	S1_156875469	0.922493	-0.000656	ns	0.0350372	2019
1000	GDD_2019_X1000	S1_156875469	0.568568	-1.87459	ns	0.245217	2019
1000	interval_2019_X1000	S1_156875469	0.741381	-0.0018707	ns	0.129959	2019
1050	GDD_2019_X1050	S1_156875469	0.424716	-3.06344	ns	0.371902	2019
1050	interval_2019_X1050	S1_156875469	0.659125	-0.0015448	ns	0.181032	2019
1100	GDD_2019_X1100	S1_156875469	0.371896	-3.26732	ns	0.429579	2019
1100	interval_2019_X1100	S1_156875469	0.210625	-0.0045633	ns	0.67649	2019
1150	GDD_2019_X1150	S1_156875469	0.457679	-2.8733	ns	0.339439	2019
1150	interval_2019_X1150	S1_156875469	0.410606	0.0089855	ns	0.386574	2019
1200	GDD_2019_X1200	S1_156875469	0.736038	-1.57915	ns	0.1331	2019
1200	interval_2019_X1200	S1_156875469	0.116629	0.00614607	ns	0.933194	2019
1250	GDD_2019_X1250	S1_156875469	0.859596	-0.878202	ns	0.0657058	2019
1250	interval_2019_X1250	S1_156875469	0.303077	0.011902	ns	0.518448	2019
1300	GDD_2019_X1300	S1_156875469	0.233066	3.41986	ns	0.632521	2019
1300	interval_2019_X1300	S1_156875469	0.203082	0.0194149	ns	0.692328	2019
1350	GDD_2019_X1350	S1_156875469	0.29077	3.54802	ns	0.53645	2019
1350	interval_2019_X1350	S1_156875469	0.210278	0.0139405	ns	0.677206	2019
1400	GDD_2019_X1400	S1_156875469	0.854652	0.623423	ns	0.0682106	2019
1400	interval_2019_X1400	S1_156875469	0.875028	-0.0005057	ns	0.057978	2019
1450	GDD_2019_X1450	S1_156875469	0.0926972	5.35931	ns	1.03293	2019
NA	Terminal_2020	S1_156875469	0.752073	2.14015	ns	0.12374	2020
150	GDD_2020_X150	S1_156875469	0.82439	-0.0034022	ns	0.0838674	2020
150	interval_2020_X150	S1_156875469	0.311431	0.00320046	ns	0.506639	2020
200	GDD_2020_X200	S1_156875469	0.430434	0.115834	ns	0.366093	2020
200	interval_2020_X200	S1_156875469	0.836321	-0.0005625	ns	0.0776271	2020
250	GDD_2020_X250	S1_156875469	0.557856	0.177786	ns	0.253478	2020
250	interval_2020_X250	S1_156875469	0.316226	-0.0013939	ns	0.500002	2020
300	GDD_2020_X300	S1_156875469	0.769627	0.111933	ns	0.11372	2020
300	interval_2020_X300	S1_156875469	0.0956071	-0.0037498	ns	1.01951	2020
350	GDD_2020_X350	S1_156875469	0.721028	-0.191299	ns	0.142048	2020
350	interval_2020_X350	S1_156875469	0.479804	-0.0019893	ns	0.318936	2020
400	GDD_2020_X400	S1_156875469	0.652638	-0.313841	ns	0.185328	2020
400	interval_2020_X400	S1_156875469	0.561582	-0.0059052	ns	0.250587	2020
450	GDD_2020_X450	S1_156875469	0.547112	-0.896796	ns	0.261924	2020
450	interval_2020_X450	S1_156875469	0.379571	-0.0066204	ns	0.420707	2020
500	GDD_2020_X500	S1_156875469	0.467638	-1.48287	ns	0.33009	2020
500	interval_2020_X500	S1_156875469	0.0189082	-0.0150485	ns	1.72335	2020
550	GDD_2020_X550	S1_156875469	0.268902	-2.73297	ns	0.570407	2020
550	interval_2020_X550	S1_156875469	0.0529842	-0.0357589	ns	1.27585	2020
600	GDD_2020_X600	S1_156875469	0.136278	-5.32223	ns	0.865575	2020
600	interval_2020_X600	S1_156875469	0.0781478	-0.0167261	ns	1.10708	2020
650	GDD_2020_X650	S1_156875469	0.110311	-6.55862	ns	0.957381	2020
650	interval_2020_X650	S1_156875469	0.389306	0.0094232	ns	0.409709	2020
700	GDD_2020_X700	S1_156875469	0.115379	-5.85921	ns	0.937875	2020
700	interval_2020_X700	S1_156875469	0.258588	0.0252689	ns	0.587391	2020
750	GDD_2020_X750	S1_156875469	0.784866	-0.550515	ns	0.105204	2020
750	interval_2020_X750	S1_156875469	0.262416	0.0220428	ns	0.58101	2020
800	GDD_2020_X800	S1_156875469	0.283994	-3.96312	ns	0.546691	2020
800	interval_2020_X800	S1_156875469	0.25816	0.00592423	ns	0.588111	2020
850	GDD_2020_X850	S1_156875469	0.338579	-3.61079	ns	0.470339	2020
850	interval_2020_X850	S1_156875469	0.280286	-0.0020592	ns	0.552399	2020
900	GDD_2020_X900	S1_156875469	0.33431	-3.62695	ns	0.475851	2020
900	interval_2020_X900	S1_156875469	0.280286	-0.0041585	ns	0.552399	2020
950	GDD_2020_X950	S1_156875469	0.329026	-3.65887	ns	0.48277	2020
950	interval_2020_X950	S1_156875469	0.280286	-0.0056979	ns	0.552399	2020
1000	GDD_2020_X1000	S1_156875469	0.982625	-0.0497347	ns	0.00761241	2020
1000	GDD_2020_X1000	S1_156875469	0.982625	-0.0497347	ns	0.00761241	2020
1000	GDD_2020_X1000	S1_156875469	0.982625	-0.0497347	ns	0.00761241	2020
1000	interval_2020_X1000	S1_156875469	0.280286	-0.0066776	ns	0.552399	2020
1000	interval_2020_X1000	S1_156875469	0.280286	-0.0066776	ns	0.552399	2020
1000	interval_2020_X1000	S1_156875469	0.280286	-0.0066776	ns	0.552399	2020
1050	GDD_2020_X1050	S1_156875469	0.343281	-3.73214	ns	0.46435	2020
1050	interval_2020_X1050	S1_156875469	0.280286	-0.0070975	ns	0.552399	2020
1100	GDD_2020_X1100	S1_156875469	0.367623	-3.75257	ns	0.434597	2020
1100	interval_2020_X1100	S1_156875469	0.280286	-0.0069575	ns	0.552399	2020
1150	GDD_2020_X1150	S1_156875469	0.400127	-3.75732	ns	0.397802	2020
1150	interval_2020_X1150	S1_156875469	0.280286	-0.0062578	ns	0.552399	2020
1200	GDD_2020_X1200	S1_156875469	0.432568	-3.75214	ns	0.363946	2020
1200	interval_2020_X1200	S1_156875469	0.280286	-0.0049982	ns	0.552399	2020
1250	GDD_2020_X1250	S1_156875469	0.459159	-3.7514	ns	0.338037	2020
1250	interval_2020_X1250	S1_156875469	0.280286	-0.0031788	ns	0.552399	2020
1300	GDD_2020_X1300	S1_156875469	0.476145	-3.74932	ns	0.322261	2020
1300	interval_2020_X1300	S1_156875469	0.746919	-0.0003012	ns	0.126727	2020
1350	GDD_2020_X1350	S1_156875469	0.488885	-3.68731	ns	0.310794	2020
1350	interval_2020_X1350	S1_156875469	0.685807	0.00333539	ns	0.163798	2020
1400	GDD_2020_X1400	S1_156875469	0.731962	-1.9614	ns	0.135512	2020
1400	interval_2020_X1400	S1_156875469	0.685807	0.00472365	ns	0.163798	2020
1450	GDD_2020_X1450	S1_156875469	0.917165	0.673231	ns	0.0375523	2020
NA	Terminal_2021	S1_156875469	0.27988	-2.75712	ns	0.553028	2021
150	interval_2021_X150	S1_156875469	0.0363437	-4.22e-07	ns	1.43957	2021
250	interval_2021_X250	S1_156875469	9.95e-14	-0.0101216	sig	13.002	2021
300	interval_2021_X300	S1_156875469	7.67e-08	-0.016069	sig	7.1152	2021
350	GDD_2021_X350	S1_156875469	5.97e-07	-1.38914	sig	6.2238	2021
350	interval_2021_X350	S1_156875469	3.15e-11	-0.0145093	sig	10.5019	2021
400	GDD_2021_X400	S1_156875469	1.99e-06	-1.41993	sig	5.70179	2021
400	interval_2021_X400	S1_156875469	0.0635621	-0.0065436	ns	1.1968	2021
450	GDD_2021_X450	S1_156875469	2.91e-07	-2.2433	sig	6.53552	2021
450	interval_2021_X450	S1_156875469	0.061755	-0.024615	ns	1.20933	2021
500	GDD_2021_X500	S1_156875469	6.93e-05	-5.93249	ns	4.15941	2021
500	interval_2021_X500	S1_156875469	0.0589917	-0.0297449	ns	1.22921	2021
550	GDD_2021_X550	S1_156875469	0.00084807	-7.7308	ns	3.07157	2021
550	interval_2021_X550	S1_156875469	0.065524	-0.0190786	ns	1.1836	2021
600	GDD_2021_X600	S1_156875469	0.0021529	-8.75424	ns	2.66698	2021
600	interval_2021_X600	S1_156875469	0.0396082	-0.0037129	ns	1.40221	2021
650	GDD_2021_X650	S1_156875469	0.00181085	-9.43128	ns	2.74212	2021
650	interval_2021_X650	S1_156875469	0.0456223	-0.0115817	ns	1.34082	2021
700	GDD_2021_X700	S1_156875469	0.00087383	-11.5294	ns	3.05858	2021
700	interval_2021_X700	S1_156875469	0.158162	-0.0021929	ns	0.800897	2021
750	GDD_2021_X750	S1_156875469	0.00084449	-11.7143	ns	3.07341	2021
750	interval_2021_X750	S1_156875469	0.722421	0.00283751	ns	0.14121	2021
800	GDD_2021_X800	S1_156875469	0.860882	0.388483	ns	0.0650562	2021
800	interval_2021_X800	S1_156875469	0.698141	-0.0080097	ns	0.156057	2021
850	GDD_2021_X850	S1_156875469	0.133079	-4.51484	ns	0.875891	2021
850	interval_2021_X850	S1_156875469	0.924568	-0.0002699	ns	0.0340611	2021
900	GDD_2021_X900	S1_156875469	0.00659682	-13.7049	ns	2.18067	2021
900	interval_2021_X900	S1_156875469	0.237571	0.014322	ns	0.624206	2021
950	GDD_2021_X950	S1_156875469	0.00568877	-12.809	ns	2.24498	2021
950	interval_2021_X950	S1_156875469	0.468179	0.0124264	ns	0.329588	2021
1000	GDD_2021_X1000	S1_156875469	0.00558976	-11.5248	ns	2.25261	2021
1000	interval_2021_X1000	S1_156875469	0.284167	0.0162171	ns	0.546427	2021
1050	GDD_2021_X1050	S1_156875469	0.0070157	-10.395	ns	2.15393	2021
1050	interval_2021_X1050	S1_156875469	0.463158	0.00340772	ns	0.334271	2021
1100	GDD_2021_X1100	S1_156875469	0.00744227	-10.0195	ns	2.12829	2021
1100	interval_2021_X1100	S1_156875469	0.226139	0.00508544	ns	0.645624	2021
1150	GDD_2021_X1150	S1_156875469	0.0204556	-8.69118	ns	1.68919	2021
1150	interval_2021_X1150	S1_156875469	0.252645	0.00255143	ns	0.597489	2021
1200	GDD_2021_X1200	S1_156875469	0.1326	-3.36601	ns	0.877455	2021
1200	interval_2021_X1200	S1_156875469	0.53018	-0.0048735	ns	0.275577	2021
1250	GDD_2021_X1250	S1_156875469	0.934293	0.207067	ns	0.029517	2021
1250	interval_2021_X1250	S1_156875469	0.604984	0.00305094	ns	0.218256	2021
1300	GDD_2021_X1300	S1_156875469	0.68493	1.02747	ns	0.164354	2021
1300	interval_2021_X1300	S1_156875469	0.927156	0.00107771	ns	0.0328474	2021
1350	GDD_2021_X1350	S1_156875469	0.346919	1.99572	ns	0.459772	2021
1350	interval_2021_X1350	S1_156875469	0.812103	0.00231872	ns	0.0903892	2021
1400	GDD_2021_X1400	S1_156875469	0.801792	-0.592696	ns	0.095938	2021
1400	interval_2021_X1400	S1_156875469	0.0998553	-0.0026763	ns	1.00063	2021
1450	GDD_2021_X1450	S1_156875469	0.89688	-0.309092	ns	0.0472655	2021
NA	Terminal_2018	S1_159421859	0.896724	0.277565	ns	0.0473411	2018
150	GDD_2018_X150	S1_159421859	0.335845	7.99e-09	ns	0.473861	2018
150	interval_2018_X150	S1_159421859	0.389392	2.18e-05	ns	0.409613	2018
200	GDD_2018_X200	S1_159421859	0.557155	-0.0075176	ns	0.254024	2018
200	interval_2018_X200	S1_159421859	0.724847	0.00048155	ns	0.139754	2018
250	GDD_2018_X250	S1_159421859	0.285073	0.112743	ns	0.545044	2018
250	interval_2018_X250	S1_159421859	0.836756	0.00032107	ns	0.0774012	2018
300	GDD_2018_X300	S1_159421859	0.429022	0.169801	ns	0.36752	2018
300	interval_2018_X300	S1_159421859	0.986185	2.54e-05	ns	0.00604147	2018
350	GDD_2018_X350	S1_159421859	0.603394	0.158267	ns	0.219399	2018
350	interval_2018_X350	S1_159421859	0.842603	-0.0002637	ns	0.0743768	2018
400	GDD_2018_X400	S1_159421859	0.767943	0.107057	ns	0.114671	2018
400	interval_2018_X400	S1_159421859	0.565503	-0.0002939	ns	0.247565	2018
450	GDD_2018_X450	S1_159421859	0.957909	0.0194378	ns	0.0186759	2018
500	GDD_2018_X500	S1_159421859	0.985664	-0.0016042	ns	0.00627129	2018
550	interval_2018_X550	S1_159421859	0.745201	0.00128625	ns	0.127727	2018
600	GDD_2018_X600	S1_159421859	0.652616	-6.4e-10	ns	0.185342	2018
600	interval_2018_X600	S1_159421859	0.567056	0.0016608	ns	0.246374	2018
650	GDD_2018_X650	S1_159421859	0.71485	-0.0672553	ns	0.145785	2018
650	interval_2018_X650	S1_159421859	0.860023	0.00020701	ns	0.0654897	2018
700	GDD_2018_X700	S1_159421859	0.641263	-0.149436	ns	0.192964	2018
700	interval_2018_X700	S1_159421859	0.54504	-0.0016866	ns	0.263571	2018
750	GDD_2018_X750	S1_159421859	0.844593	0.0674189	ns	0.0733527	2018
750	interval_2018_X750	S1_159421859	0.495175	-0.0041686	ns	0.305241	2018
800	GDD_2018_X800	S1_159421859	0.962797	-0.0296771	ns	0.0164654	2018
800	interval_2018_X800	S1_159421859	0.482816	-0.0042723	ns	0.316218	2018
850	GDD_2018_X850	S1_159421859	0.770123	0.294802	ns	0.11344	2018
850	interval_2018_X850	S1_159421859	0.471761	-0.0033166	ns	0.326278	2018
900	GDD_2018_X900	S1_159421859	0.0201048	-2.74332	ns	1.6967	2018
900	interval_2018_X900	S1_159421859	0.446041	-0.0012621	ns	0.350625	2018
950	GDD_2018_X950	S1_159421859	0.214423	-1.51854	ns	0.668728	2018
950	interval_2018_X950	S1_159421859	0.537641	-0.0005862	ns	0.269507	2018
1000	GDD_2018_X1000	S1_159421859	0.627691	-0.60871	ns	0.202254	2018
1000	interval_2018_X1000	S1_159421859	0.516103	0.00282624	ns	0.287264	2018
1050	GDD_2018_X1050	S1_159421859	0.943454	-0.081178	ns	0.0252794	2018
1050	interval_2018_X1050	S1_159421859	0.508958	0.00383404	ns	0.293318	2018
1100	GDD_2018_X1100	S1_159421859	0.63205	-0.557549	ns	0.199249	2018
1100	interval_2018_X1100	S1_159421859	0.506295	0.00400501	ns	0.295596	2018
1150	GDD_2018_X1150	S1_159421859	0.170668	-1.51518	ns	0.767849	2018
1150	interval_2018_X1150	S1_159421859	0.504972	0.00334611	ns	0.296733	2018
1200	GDD_2018_X1200	S1_159421859	0.526401	-0.727159	ns	0.278683	2018
1200	interval_2018_X1200	S1_159421859	0.504319	0.00185769	ns	0.297295	2018
1250	GDD_2018_X1250	S1_159421859	0.144071	-1.5645	ns	0.841423	2018
1250	interval_2018_X1250	S1_159421859	0.143258	-0.0057721	ns	0.843881	2018
1300	GDD_2018_X1300	S1_159421859	0.287064	-2.64861	ns	0.542021	2018
1300	interval_2018_X1300	S1_159421859	0.133588	-0.0123467	ns	0.874232	2018
1350	GDD_2018_X1350	S1_159421859	0.180001	-3.93515	ns	0.744726	2018
1350	interval_2018_X1350	S1_159421859	0.39617	-0.0036709	ns	0.402119	2018
1400	GDD_2018_X1400	S1_159421859	0.914029	0.184852	ns	0.0390398	2018
1400	interval_2018_X1400	S1_159421859	0.709359	0.00352142	ns	0.149134	2018
1450	GDD_2018_X1450	S1_159421859	0.251195	-1.99032	ns	0.599989	2018
NA	Terminal_2019	S1_159421859	0.63102	0.719359	ns	0.199957	2019
300	GDD_2019_X300	S1_159421859	0.0753658	-0.0917891	ns	1.12283	2019
300	interval_2019_X300	S1_159421859	0.542363	-0.0007662	ns	0.26571	2019
350	GDD_2019_X350	S1_159421859	0.0705556	-0.176851	ns	1.15147	2019
350	interval_2019_X350	S1_159421859	0.919728	-0.0001733	ns	0.0363407	2019
400	GDD_2019_X400	S1_159421859	0.141085	-0.29263	ns	0.850518	2019
400	interval_2019_X400	S1_159421859	0.115519	0.00147093	ns	0.937347	2019
450	GDD_2019_X450	S1_159421859	0.152619	-0.412694	ns	0.816393	2019
450	interval_2019_X450	S1_159421859	0.597747	-0.0018482	ns	0.223483	2019
500	GDD_2019_X500	S1_159421859	0.190616	-0.673739	ns	0.719841	2019
500	interval_2019_X500	S1_159421859	0.257446	-0.0139455	ns	0.589314	2019
550	GDD_2019_X550	S1_159421859	0.204202	-1.44832	ns	0.68994	2019
550	interval_2019_X550	S1_159421859	0.166985	-0.0060956	ns	0.777323	2019
600	GDD_2019_X600	S1_159421859	0.181667	-1.83741	ns	0.740723	2019
600	interval_2019_X600	S1_159421859	0.631135	-0.001224	ns	0.199878	2019
650	GDD_2019_X650	S1_159421859	0.172739	-1.95704	ns	0.762609	2019
650	interval_2019_X650	S1_159421859	0.761648	-0.0007581	ns	0.118246	2019
700	GDD_2019_X700	S1_159421859	0.209562	-1.76201	ns	0.678686	2019
700	interval_2019_X700	S1_159421859	0.20754	-0.0089368	ns	0.682897	2019
750	GDD_2019_X750	S1_159421859	0.410555	-0.832813	ns	0.386628	2019
750	interval_2019_X750	S1_159421859	0.515412	-0.002325	ns	0.287845	2019
800	GDD_2019_X800	S1_159421859	0.0419422	-2.41981	ns	1.37735	2019
800	interval_2019_X800	S1_159421859	0.0100016	0.0114922	ns	1.99993	2019
850	GDD_2019_X850	S1_159421859	0.680862	0.491043	ns	0.166941	2019
850	interval_2019_X850	S1_159421859	0.0522465	0.00496827	ns	1.28194	2019
900	GDD_2019_X900	S1_159421859	0.157748	1.61057	ns	0.802037	2019
900	interval_2019_X900	S1_159421859	0.28623	-0.0229545	ns	0.543284	2019
950	GDD_2019_X950	S1_159421859	0.349911	-0.853042	ns	0.456042	2019
950	interval_2019_X950	S1_159421859	0.783586	0.00116347	ns	0.105913	2019
1000	GDD_2019_X1000	S1_159421859	0.0778167	-3.50427	ns	1.10893	2019
1000	interval_2019_X1000	S1_159421859	0.380798	-0.0032034	ns	0.419305	2019
1050	GDD_2019_X1050	S1_159421859	0.129092	-3.5743	ns	0.889099	2019
1050	interval_2019_X1050	S1_159421859	0.545062	-0.0013233	ns	0.263554	2019
1100	GDD_2019_X1100	S1_159421859	0.0879911	-3.81622	ns	1.05556	2019
1100	interval_2019_X1100	S1_159421859	0.569732	0.00132839	ns	0.244329	2019
1150	GDD_2019_X1150	S1_159421859	0.0778602	-4.13795	ns	1.10868	2019
1150	interval_2019_X1150	S1_159421859	0.423625	-0.0052871	ns	0.373019	2019
1200	GDD_2019_X1200	S1_159421859	0.085842	-4.79191	ns	1.0663	2019
1200	interval_2019_X1200	S1_159421859	0.633579	-0.0011903	ns	0.1982	2019
1250	GDD_2019_X1250	S1_159421859	0.0856539	-5.02869	ns	1.06725	2019
1250	interval_2019_X1250	S1_159421859	0.893286	-0.000984	ns	0.0490097	2019
1300	GDD_2019_X1300	S1_159421859	0.711964	-0.698579	ns	0.147542	2019
1300	interval_2019_X1300	S1_159421859	0.950381	-0.0006017	ns	0.0221022	2019
1350	GDD_2019_X1350	S1_159421859	0.697025	-0.838998	ns	0.156752	2019
1350	interval_2019_X1350	S1_159421859	0.879456	-0.0010695	ns	0.0557861	2019
1400	GDD_2019_X1400	S1_159421859	0.79587	0.561925	ns	0.0991578	2019
1400	interval_2019_X1400	S1_159421859	0.935403	-0.0001581	ns	0.0290012	2019
1450	GDD_2019_X1450	S1_159421859	0.503862	1.39404	ns	0.297688	2019
NA	Terminal_2020	S1_159421859	0.237911	-4.87807	ns	0.623586	2020
150	GDD_2020_X150	S1_159421859	0.12732	0.0146812	ns	0.895104	2020
150	interval_2020_X150	S1_159421859	0.635019	0.00094725	ns	0.197213	2020
200	GDD_2020_X200	S1_159421859	0.160564	0.129323	ns	0.794352	2020
200	interval_2020_X200	S1_159421859	0.983862	3.47e-05	ns	0.00706585	2020
250	GDD_2020_X250	S1_159421859	0.244717	0.221362	ns	0.611336	2020
250	interval_2020_X250	S1_159421859	0.279779	-0.0009449	ns	0.553185	2020
300	GDD_2020_X300	S1_159421859	0.420243	0.193227	ns	0.376499	2020
300	interval_2020_X300	S1_159421859	0.140095	-0.0020862	ns	0.853578	2020
350	GDD_2020_X350	S1_159421859	0.878483	0.051508	ns	0.0562664	2020
350	interval_2020_X350	S1_159421859	0.120281	-0.0027355	ns	0.919803	2020
400	GDD_2020_X400	S1_159421859	0.853058	-0.0812276	ns	0.0690216	2020
400	interval_2020_X400	S1_159421859	0.539077	-0.0039264	ns	0.268349	2020
450	GDD_2020_X450	S1_159421859	0.713724	-0.34405	ns	0.14647	2020
450	interval_2020_X450	S1_159421859	0.513367	-0.0031022	ns	0.289572	2020
500	GDD_2020_X500	S1_159421859	0.65142	-0.581226	ns	0.186139	2020
500	interval_2020_X500	S1_159421859	0.278928	-0.0044042	ns	0.554509	2020
550	GDD_2020_X550	S1_159421859	0.561537	-0.906207	ns	0.250622	2020
550	interval_2020_X550	S1_159421859	0.422489	-0.0094012	ns	0.374185	2020
600	GDD_2020_X600	S1_159421859	0.503714	-1.51199	ns	0.297816	2020
600	interval_2020_X600	S1_159421859	0.468717	-0.0043626	ns	0.329089	2020
650	GDD_2020_X650	S1_159421859	0.48891	-1.80018	ns	0.310771	2020
650	interval_2020_X650	S1_159421859	0.858868	-0.0012384	ns	0.0660735	2020
700	GDD_2020_X700	S1_159421859	0.437488	-1.83065	ns	0.359034	2020
700	interval_2020_X700	S1_159421859	0.824609	-0.0031361	ns	0.0837521	2020
750	GDD_2020_X750	S1_159421859	0.47014	-0.912709	ns	0.327772	2020
750	interval_2020_X750	S1_159421859	0.842463	-0.0024707	ns	0.0744492	2020
800	GDD_2020_X800	S1_159421859	0.247583	-2.68339	ns	0.606279	2020
800	interval_2020_X800	S1_159421859	0.839928	-0.0006683	ns	0.0757577	2020
850	GDD_2020_X850	S1_159421859	0.236236	-2.79342	ns	0.626653	2020
850	interval_2020_X850	S1_159421859	0.496054	0.00080204	ns	0.304471	2020
900	GDD_2020_X900	S1_159421859	0.22503	-2.84822	ns	0.64776	2020
900	interval_2020_X900	S1_159421859	0.496054	0.00161971	ns	0.304471	2020
950	GDD_2020_X950	S1_159421859	0.206323	-2.95915	ns	0.685453	2020
950	interval_2020_X950	S1_159421859	0.496054	0.00221934	ns	0.304471	2020
1000	GDD_2020_X1000	S1_159421859	0.0255268	-3.18036	ns	1.593	2020
1000	GDD_2020_X1000	S1_159421859	0.0255268	-3.18036	ns	1.593	2020
1000	GDD_2020_X1000	S1_159421859	0.0255268	-3.18036	ns	1.593	2020
1000	interval_2020_X1000	S1_159421859	0.496054	0.00260092	ns	0.304471	2020
1000	interval_2020_X1000	S1_159421859	0.496054	0.00260092	ns	0.304471	2020
1000	interval_2020_X1000	S1_159421859	0.496054	0.00260092	ns	0.304471	2020
1050	GDD_2020_X1050	S1_159421859	0.182204	-3.27809	ns	0.739443	2020
1050	interval_2020_X1050	S1_159421859	0.496054	0.00276445	ns	0.304471	2020
1100	GDD_2020_X1100	S1_159421859	0.184425	-3.44758	ns	0.73418	2020
1100	interval_2020_X1100	S1_159421859	0.496054	0.00270994	ns	0.304471	2020
1150	GDD_2020_X1150	S1_159421859	0.195141	-3.60499	ns	0.709653	2020
1150	interval_2020_X1150	S1_159421859	0.496054	0.00243738	ns	0.304471	2020
1200	GDD_2020_X1200	S1_159421859	0.208951	-3.74062	ns	0.679955	2020
1200	interval_2020_X1200	S1_159421859	0.496054	0.00194678	ns	0.304471	2020
1250	GDD_2020_X1250	S1_159421859	0.223968	-3.83534	ns	0.649813	2020
1250	interval_2020_X1250	S1_159421859	0.496054	0.00123813	ns	0.304471	2020
1300	GDD_2020_X1300	S1_159421859	0.234218	-3.89411	ns	0.630379	2020
1300	interval_2020_X1300	S1_159421859	0.786192	-0.0001538	ns	0.104471	2020
1350	GDD_2020_X1350	S1_159421859	0.235674	-3.92841	ns	0.627688	2020
1350	interval_2020_X1350	S1_159421859	0.542161	0.00315477	ns	0.265871	2020
1400	GDD_2020_X1400	S1_159421859	0.208584	-4.414	ns	0.680718	2020
1400	interval_2020_X1400	S1_159421859	0.542161	0.00446786	ns	0.265871	2020
1450	GDD_2020_X1450	S1_159421859	0.19763	-5.02161	ns	0.704146	2020
NA	Terminal_2021	S1_159421859	0.339653	-1.54924	ns	0.468964	2021
150	interval_2021_X150	S1_159421859	0.495075	-8.44e-08	ns	0.305329	2021
250	interval_2021_X250	S1_159421859	0.46356	-0.0006236	ns	0.333894	2021
300	interval_2021_X300	S1_159421859	0.327607	-0.0019653	ns	0.484647	2021
350	GDD_2021_X350	S1_159421859	0.744926	0.0583718	ns	0.127887	2021
350	interval_2021_X350	S1_159421859	0.644306	-0.0006711	ns	0.190908	2021
400	GDD_2021_X400	S1_159421859	0.594365	0.117193	ns	0.225947	2021
400	interval_2021_X400	S1_159421859	0.717654	-0.0007967	ns	0.144085	2021
450	GDD_2021_X450	S1_159421859	0.889257	0.0436208	ns	0.0509728	2021
450	interval_2021_X450	S1_159421859	0.502086	-0.005506	ns	0.299222	2021
500	GDD_2021_X500	S1_159421859	0.952401	-0.0571091	ns	0.02118	2021
500	interval_2021_X500	S1_159421859	0.483268	-0.0068727	ns	0.315812	2021
550	GDD_2021_X550	S1_159421859	0.776765	-0.415685	ns	0.10971	2021
550	interval_2021_X550	S1_159421859	0.475908	-0.0045927	ns	0.322477	2021
600	GDD_2021_X600	S1_159421859	0.708608	-0.67174	ns	0.149594	2021
600	interval_2021_X600	S1_159421859	0.374824	-0.0009987	ns	0.426172	2021
650	GDD_2021_X650	S1_159421859	0.666036	-0.822432	ns	0.176502	2021
650	interval_2021_X650	S1_159421859	0.393349	-0.0030831	ns	0.405222	2021
700	GDD_2021_X700	S1_159421859	0.538821	-1.34772	ns	0.268555	2021
700	interval_2021_X700	S1_159421859	0.340638	-0.0009166	ns	0.467706	2021
750	GDD_2021_X750	S1_159421859	0.438561	-1.72228	ns	0.35797	2021
750	interval_2021_X750	S1_159421859	0.361295	-0.0044943	ns	0.442138	2021
800	GDD_2021_X800	S1_159421859	0.448727	-1.02699	ns	0.348017	2021
800	interval_2021_X800	S1_159421859	0.736627	-0.0042959	ns	0.132752	2021
850	GDD_2021_X850	S1_159421859	0.183146	2.5806	ns	0.737203	2021
850	interval_2021_X850	S1_159421859	0.961492	-8.51e-05	ns	0.0170543	2021
900	GDD_2021_X900	S1_159421859	0.367407	-2.8764	ns	0.434852	2021
900	interval_2021_X900	S1_159421859	0.734236	0.00257358	ns	0.134165	2021
950	GDD_2021_X950	S1_159421859	0.357777	-2.6994	ns	0.446387	2021
950	interval_2021_X950	S1_159421859	0.799432	0.00271549	ns	0.0972186	2021
1000	GDD_2021_X1000	S1_159421859	0.352756	-2.45465	ns	0.452525	2021
1000	interval_2021_X1000	S1_159421859	0.719186	0.00340707	ns	0.143159	2021
1050	GDD_2021_X1050	S1_159421859	0.367469	-2.20976	ns	0.434779	2021
1050	interval_2021_X1050	S1_159421859	0.575111	0.0016157	ns	0.240248	2021
1100	GDD_2021_X1100	S1_159421859	0.387061	-2.06053	ns	0.41222	2021
1100	interval_2021_X1100	S1_159421859	0.00032509	-0.0092641	ns	3.48799	2021
1150	GDD_2021_X1150	S1_159421859	0.109146	-3.74709	ns	0.961992	2021
1150	interval_2021_X1150	S1_159421859	8.75e-06	-0.0076777	sig	5.05809	2021
1200	GDD_2021_X1200	S1_159421859	0.141906	-2.04542	ns	0.847999	2021
1200	interval_2021_X1200	S1_159421859	0.308151	0.00490748	ns	0.511237	2021
1250	GDD_2021_X1250	S1_159421859	0.344049	-1.47646	ns	0.463379	2021
1250	interval_2021_X1250	S1_159421859	0.466279	0.00271741	ns	0.331354	2021
1300	GDD_2021_X1300	S1_159421859	0.739232	0.542598	ns	0.131219	2021
1300	interval_2021_X1300	S1_159421859	0.903259	0.0008893	ns	0.0441875	2021
1350	GDD_2021_X1350	S1_159421859	0.814187	-0.311371	ns	0.0892757	2021
1350	interval_2021_X1350	S1_159421859	0.825011	-0.0013433	ns	0.0835404	2021
1400	GDD_2021_X1400	S1_159421859	0.0266022	-3.18737	ns	1.57508	2021
1400	interval_2021_X1400	S1_159421859	0.66843	-0.0004125	ns	0.174944	2021
1450	GDD_2021_X1450	S1_159421859	0.0428205	-2.94167	ns	1.36835	2021
NA	Terminal_2018	S1_159716268	0.737049	-0.768668	ns	0.132504	2018
150	GDD_2018_X150	S1_159716268	0.701268	-3.44e-09	ns	0.154116	2018
150	interval_2018_X150	S1_159716268	0.404336	-2.3e-05	ns	0.393257	2018
200	GDD_2018_X200	S1_159716268	0.902332	-0.0016724	ns	0.0446338	2018
200	interval_2018_X200	S1_159716268	0.497082	-0.0009974	ns	0.303572	2018
250	GDD_2018_X250	S1_159716268	0.396944	-0.0975679	ns	0.40127	2018
250	interval_2018_X250	S1_159716268	0.541763	-0.001018	ns	0.266191	2018
300	GDD_2018_X300	S1_159716268	0.395488	-0.198722	ns	0.402866	2018
300	interval_2018_X300	S1_159716268	0.618172	-0.0007837	ns	0.20889	2018
350	GDD_2018_X350	S1_159716268	0.453136	-0.247621	ns	0.343771	2018
350	interval_2018_X350	S1_159716268	0.729326	-0.0004994	ns	0.137078	2018
400	GDD_2018_X400	S1_159716268	0.523299	-0.250068	ns	0.28125	2018
400	interval_2018_X400	S1_159716268	0.973946	1.84e-05	ns	0.0114653	2018
450	GDD_2018_X450	S1_159716268	0.645859	-0.18246	ns	0.189862	2018
500	GDD_2018_X500	S1_159716268	0.782498	0.0263359	ns	0.106517	2018
550	interval_2018_X550	S1_159716268	0.751163	-0.0013692	ns	0.124266	2018
600	GDD_2018_X600	S1_159716268	0.82108	3.52e-10	ns	0.0856148	2018
600	interval_2018_X600	S1_159716268	0.445814	-0.0024075	ns	0.350847	2018
650	GDD_2018_X650	S1_159716268	0.893042	0.0271002	ns	0.0491283	2018
650	interval_2018_X650	S1_159716268	0.386247	0.00112056	ns	0.413135	2018
700	GDD_2018_X700	S1_159716268	0.846998	0.0678674	ns	0.0721178	2018
700	interval_2018_X700	S1_159716268	0.820291	0.000714	ns	0.0860322	2018
750	GDD_2018_X750	S1_159716268	0.391432	-0.342215	ns	0.407344	2018
750	interval_2018_X750	S1_159716268	0.570679	0.00379161	ns	0.243608	2018
800	GDD_2018_X800	S1_159716268	0.59749	-0.363822	ns	0.223669	2018
800	interval_2018_X800	S1_159716268	0.561168	0.00387074	ns	0.250907	2018
850	GDD_2018_X850	S1_159716268	0.412323	-0.943799	ns	0.384762	2018
850	interval_2018_X850	S1_159716268	0.568335	0.00287902	ns	0.245396	2018
900	GDD_2018_X900	S1_159716268	0.800635	0.328531	ns	0.0965652	2018
900	interval_2018_X900	S1_159716268	0.662913	0.00079461	ns	0.178544	2018
950	GDD_2018_X950	S1_159716268	0.915749	0.143687	ns	0.0382233	2018
950	interval_2018_X950	S1_159716268	0.809757	-0.0002528	ns	0.0916451	2018
1000	GDD_2018_X1000	S1_159716268	0.767032	0.40691	ns	0.115186	2018
1000	interval_2018_X1000	S1_159716268	0.726397	0.00168218	ns	0.138826	2018
1050	GDD_2018_X1050	S1_159716268	0.864362	0.216968	ns	0.0633046	2018
1050	interval_2018_X1050	S1_159716268	0.698454	0.00248159	ns	0.155862	2018
1100	GDD_2018_X1100	S1_159716268	0.695925	0.506704	ns	0.157437	2018
1100	interval_2018_X1100	S1_159716268	0.686538	0.00268212	ns	0.163335	2018
1150	GDD_2018_X1150	S1_159716268	0.0442045	2.48676	ns	1.35453	2018
1150	interval_2018_X1150	S1_159716268	0.679953	0.00228291	ns	0.167521	2018
1200	GDD_2018_X1200	S1_159716268	0.089816	2.13578	ns	1.04665	2018
1200	interval_2018_X1200	S1_159716268	0.675788	0.0012827	ns	0.170189	2018
1250	GDD_2018_X1250	S1_159716268	0.0174817	2.76287	ns	1.75742	2018
1250	interval_2018_X1250	S1_159716268	0.0386211	0.00884219	ns	1.41318	2018
1300	GDD_2018_X1300	S1_159716268	0.16548	3.73058	ns	0.781254	2018
1300	interval_2018_X1300	S1_159716268	0.0390601	0.0184244	ns	1.40827	2018
1350	GDD_2018_X1350	S1_159716268	0.0771761	5.60713	ns	1.11252	2018
1350	interval_2018_X1350	S1_159716268	0.556816	0.00279743	ns	0.254289	2018
1400	GDD_2018_X1400	S1_159716268	0.464306	1.36895	ns	0.333196	2018
1400	interval_2018_X1400	S1_159716268	0.856542	-0.0018652	ns	0.0672511	2018
1450	GDD_2018_X1450	S1_159716268	0.118912	2.99842	ns	0.924773	2018
NA	Terminal_2019	S1_159716268	0.693114	-0.663221	ns	0.159196	2019
300	GDD_2019_X300	S1_159716268	0.088285	0.0964842	ns	1.05411	2019
300	interval_2019_X300	S1_159716268	0.514182	0.00089926	ns	0.288883	2019
350	GDD_2019_X350	S1_159716268	0.0776262	0.189286	ns	1.10999	2019
350	interval_2019_X350	S1_159716268	0.853277	0.00034817	ns	0.0689098	2019
400	GDD_2019_X400	S1_159716268	0.13703	0.324263	ns	0.863184	2019
400	interval_2019_X400	S1_159716268	0.0648802	-0.0019077	ns	1.18789	2019
450	GDD_2019_X450	S1_159716268	0.127004	0.482593	ns	0.896181	2019
450	interval_2019_X450	S1_159716268	0.425138	0.0030511	ns	0.37147	2019
500	GDD_2019_X500	S1_159716268	0.128989	0.854448	ns	0.889447	2019
500	interval_2019_X500	S1_159716268	0.0668743	0.0245056	ns	1.17474	2019
550	GDD_2019_X550	S1_159716268	0.0754762	2.20723	ns	1.12219	2019
550	interval_2019_X550	S1_159716268	0.129853	0.00731823	ns	0.886548	2019
600	GDD_2019_X600	S1_159716268	0.0754948	2.66483	ns	1.12208	2019
600	interval_2019_X600	S1_159716268	0.381148	0.00243159	ns	0.418907	2019
650	GDD_2019_X650	S1_159716268	0.0626961	2.90919	ns	1.20276	2019
650	interval_2019_X650	S1_159716268	0.424503	0.00216806	ns	0.372119	2019
700	GDD_2019_X700	S1_159716268	0.0683843	2.78346	ns	1.16504	2019
700	interval_2019_X700	S1_159716268	0.580929	0.00429753	ns	0.235877	2019
750	GDD_2019_X750	S1_159716268	0.126157	1.71731	ns	0.899089	2019
750	interval_2019_X750	S1_159716268	0.682617	0.00160442	ns	0.165823	2019
800	GDD_2019_X800	S1_159716268	0.0854737	2.17477	ns	1.06817	2019
800	interval_2019_X800	S1_159716268	0.143697	-0.0072253	ns	0.842552	2019
850	GDD_2019_X850	S1_159716268	0.768489	-0.382931	ns	0.114363	2019
850	interval_2019_X850	S1_159716268	0.0767245	-0.0049725	ns	1.11507	2019
900	GDD_2019_X900	S1_159716268	0.558893	-0.748387	ns	0.252671	2019
900	interval_2019_X900	S1_159716268	0.837674	-0.0050718	ns	0.0769249	2019
950	GDD_2019_X950	S1_159716268	0.149775	1.4014	ns	0.82456	2019
950	interval_2019_X950	S1_159716268	0.697864	0.00181967	ns	0.156229	2019
1000	GDD_2019_X1000	S1_159716268	0.0305586	4.68232	ns	1.51487	2019
1000	interval_2019_X1000	S1_159716268	0.236742	0.00466179	ns	0.625724	2019
1050	GDD_2019_X1050	S1_159716268	0.0130394	6.31476	ns	1.88474	2019
1050	interval_2019_X1050	S1_159716268	0.486816	0.00166637	ns	0.312636	2019
1100	GDD_2019_X1100	S1_159716268	0.00639024	6.57695	ns	2.19448	2019
1100	interval_2019_X1100	S1_159716268	0.732174	0.00087204	ns	0.135386	2019
1150	GDD_2019_X1150	S1_159716268	0.00369115	7.33614	ns	2.43284	2019
1150	interval_2019_X1150	S1_159716268	0.52153	0.00471512	ns	0.28272	2019
1200	GDD_2019_X1200	S1_159716268	0.00220598	9.17434	ns	2.6564	2019
1200	interval_2019_X1200	S1_159716268	0.314628	0.00272713	ns	0.502202	2019
1250	GDD_2019_X1250	S1_159716268	0.00188904	9.76343	ns	2.72376	2019
1250	interval_2019_X1250	S1_159716268	0.729562	-0.0027145	ns	0.136938	2019
1300	GDD_2019_X1300	S1_159716268	0.361793	1.84099	ns	0.44154	2019
1300	interval_2019_X1300	S1_159716268	0.878974	-0.0015778	ns	0.0560239	2019
1350	GDD_2019_X1350	S1_159716268	0.126356	3.64799	ns	0.898403	2019
1350	interval_2019_X1350	S1_159716268	0.674436	-0.003171	ns	0.171059	2019
1400	GDD_2019_X1400	S1_159716268	0.897945	-0.318074	ns	0.0467503	2019
1400	interval_2019_X1400	S1_159716268	0.497305	0.00146619	ns	0.303377	2019
1450	GDD_2019_X1450	S1_159716268	0.788474	0.631539	ns	0.103213	2019
NA	Terminal_2020	S1_159716268	0.00364777	12.6314	ns	2.43797	2020
150	GDD_2020_X150	S1_159716268	0.482342	-0.0073119	ns	0.316645	2020
150	interval_2020_X150	S1_159716268	0.679705	0.00089016	ns	0.167679	2020
200	GDD_2020_X200	S1_159716268	0.783518	-0.0274536	ns	0.105951	2020
200	interval_2020_X200	S1_159716268	0.615162	0.00092514	ns	0.21101	2020
250	GDD_2020_X250	S1_159716268	0.951251	-0.0126229	ns	0.0217047	2020
250	interval_2020_X250	S1_159716268	0.208991	0.0011859	ns	0.679872	2020
300	GDD_2020_X300	S1_159716268	0.804174	0.064346	ns	0.0946498	2020
300	interval_2020_X300	S1_159716268	0.067528	0.00279301	ns	1.17052	2020
350	GDD_2020_X350	S1_159716268	0.382094	0.317583	ns	0.41783	2020
350	interval_2020_X350	S1_159716268	0.0934229	0.00318759	ns	1.02955	2020
400	GDD_2020_X400	S1_159716268	0.276192	0.514765	ns	0.558789	2020
400	interval_2020_X400	S1_159716268	0.389904	0.00591953	ns	0.409042	2020
450	GDD_2020_X450	S1_159716268	0.256117	1.14489	ns	0.591561	2020
450	interval_2020_X450	S1_159716268	0.222251	0.00622632	ns	0.653156	2020
500	GDD_2020_X500	S1_159716268	0.227406	1.66734	ns	0.643198	2020
500	interval_2020_X500	S1_159716268	0.0134335	0.0107496	ns	1.87181	2020
550	GDD_2020_X550	S1_159716268	0.132124	2.51993	ns	0.879017	2020
550	interval_2020_X550	S1_159716268	0.0866496	0.0215251	ns	1.06223	2020
600	GDD_2020_X600	S1_159716268	0.101151	3.97147	ns	0.995031	2020
600	interval_2020_X600	S1_159716268	0.0576365	0.0122255	ns	1.2393	2020
650	GDD_2020_X650	S1_159716268	0.0847708	4.80188	ns	1.07175	2020
650	interval_2020_X650	S1_159716268	0.617882	-0.0037271	ns	0.209094	2020
700	GDD_2020_X700	S1_159716268	0.0753667	4.48505	ns	1.12282	2020
700	interval_2020_X700	S1_159716268	0.176832	-0.0204825	ns	0.752439	2020
750	GDD_2020_X750	S1_159716268	0.197498	1.77619	ns	0.704436	2020
750	interval_2020_X750	S1_159716268	0.142032	-0.0195728	ns	0.847613	2020
800	GDD_2020_X800	S1_159716268	0.259024	2.83037	ns	0.586659	2020
800	interval_2020_X800	S1_159716268	0.143752	-0.0051925	ns	0.842387	2020
850	GDD_2020_X850	S1_159716268	0.317301	2.55841	ns	0.498528	2020
850	interval_2020_X850	S1_159716268	0.922065	0.00012536	ns	0.0352383	2020
900	GDD_2020_X900	S1_159716268	0.262866	2.84431	ns	0.580265	2020
900	interval_2020_X900	S1_159716268	0.922065	0.00025316	ns	0.0352382	2020
950	GDD_2020_X950	S1_159716268	0.174356	3.42826	ns	0.758563	2020
950	interval_2020_X950	S1_159716268	0.922065	0.00034687	ns	0.0352382	2020
1000	GDD_2020_X1000	S1_159716268	0.0228659	3.64037	ns	1.64081	2020
1000	GDD_2020_X1000	S1_159716268	0.0228659	3.64037	ns	1.64081	2020
1000	GDD_2020_X1000	S1_159716268	0.0228659	3.64037	ns	1.64081	2020
1000	interval_2020_X1000	S1_159716268	0.922065	0.00040651	ns	0.0352383	2020
1000	interval_2020_X1000	S1_159716268	0.922065	0.00040651	ns	0.0352383	2020
1000	interval_2020_X1000	S1_159716268	0.922065	0.00040651	ns	0.0352383	2020
1050	GDD_2020_X1050	S1_159716268	0.0482064	5.19421	ns	1.31689	2020
1050	interval_2020_X1050	S1_159716268	0.922065	0.00043207	ns	0.0352382	2020
1100	GDD_2020_X1100	S1_159716268	0.0251439	6.20611	ns	1.59957	2020
1100	interval_2020_X1100	S1_159716268	0.922065	0.00042355	ns	0.0352383	2020
1150	GDD_2020_X1150	S1_159716268	0.0152277	7.18791	ns	1.81737	2020
1150	interval_2020_X1150	S1_159716268	0.922065	0.00038095	ns	0.0352383	2020
1200	GDD_2020_X1200	S1_159716268	0.0108157	8.0602	ns	1.96594	2020
1200	interval_2020_X1200	S1_159716268	0.922065	0.00030427	ns	0.0352382	2020
1250	GDD_2020_X1250	S1_159716268	0.00898615	8.73933	ns	2.04643	2020
1250	interval_2020_X1250	S1_159716268	0.922065	0.00019352	ns	0.0352383	2020
1300	GDD_2020_X1300	S1_159716268	0.00821489	9.16758	ns	2.0854	2020
1300	interval_2020_X1300	S1_159716268	0.682716	0.00025011	ns	0.16576	2020
1350	GDD_2020_X1350	S1_159716268	0.00783539	9.33022	ns	2.10594	2020
1350	interval_2020_X1350	S1_159716268	0.743249	0.00183416	ns	0.128865	2020
1400	GDD_2020_X1400	S1_159716268	0.00439117	10.5729	ns	2.35742	2020
1400	interval_2020_X1400	S1_159716268	0.743249	0.00259758	ns	0.128865	2020
1450	GDD_2020_X1450	S1_159716268	0.00309851	12.1509	ns	2.50885	2020
NA	Terminal_2021	S1_159716268	0.915717	0.19404	ns	0.0382385	2021
150	interval_2021_X150	S1_159716268	0.348997	1.27e-07	ns	0.457178	2021
250	interval_2021_X250	S1_159716268	0.253305	0.00102609	ns	0.596356	2021
300	interval_2021_X300	S1_159716268	0.426503	0.00174056	ns	0.370078	2021
350	GDD_2021_X350	S1_159716268	0.782867	0.0541828	ns	0.106312	2021
350	interval_2021_X350	S1_159716268	0.703363	0.00059879	ns	0.152821	2021
400	GDD_2021_X400	S1_159716268	0.899168	-0.0292791	ns	0.046159	2021
400	interval_2021_X400	S1_159716268	0.831325	-0.0005146	ns	0.080229	2021
450	GDD_2021_X450	S1_159716268	0.776637	0.0942678	ns	0.109782	2021
450	interval_2021_X450	S1_159716268	0.955912	0.00049926	ns	0.0195823	2021
500	GDD_2021_X500	S1_159716268	0.930943	0.0906952	ns	0.0310767	2021
500	interval_2021_X500	S1_159716268	0.933781	0.00089642	ns	0.0297548	2021
550	GDD_2021_X550	S1_159716268	0.934185	0.132967	ns	0.029567	2021
550	interval_2021_X550	S1_159716268	0.943876	0.00049895	ns	0.0250851	2021
600	GDD_2021_X600	S1_159716268	0.934103	0.163355	ns	0.0296054	2021
600	interval_2021_X600	S1_159716268	0.199147	0.00157625	ns	0.700827	2021
650	GDD_2021_X650	S1_159716268	0.854485	0.383898	ns	0.0682957	2021
650	interval_2021_X650	S1_159716268	0.129568	0.00596271	ns	0.887502	2021
700	GDD_2021_X700	S1_159716268	0.576281	1.34257	ns	0.239365	2021
700	interval_2021_X700	S1_159716268	0.270169	0.00116065	ns	0.568365	2021
750	GDD_2021_X750	S1_159716268	0.444961	1.85934	ns	0.351678	2021
750	interval_2021_X750	S1_159716268	0.139431	0.00794367	ns	0.855642	2021
800	GDD_2021_X800	S1_159716268	0.458075	1.11527	ns	0.339064	2021
800	interval_2021_X800	S1_159716268	0.0956828	0.0231832	ns	1.01917	2021
850	GDD_2021_X850	S1_159716268	0.678924	0.857226	ns	0.168179	2021
850	interval_2021_X850	S1_159716268	0.158156	0.00271274	ns	0.800915	2021
900	GDD_2021_X900	S1_159716268	0.125479	5.29778	ns	0.901428	2021
900	interval_2021_X900	S1_159716268	0.464287	-0.0060363	ns	0.333214	2021
950	GDD_2021_X950	S1_159716268	0.121895	4.91638	ns	0.914014	2021
950	interval_2021_X950	S1_159716268	0.474697	-0.0082894	ns	0.323584	2021
1000	GDD_2021_X1000	S1_159716268	0.125303	4.38098	ns	0.902039	2021
1000	interval_2021_X1000	S1_159716268	0.487177	-0.0071601	ns	0.312313	2021
1050	GDD_2021_X1050	S1_159716268	0.142062	3.89369	ns	0.847521	2021
1050	interval_2021_X1050	S1_159716268	0.521168	-0.0020207	ns	0.283022	2021
1100	GDD_2021_X1100	S1_159716268	0.15129	3.69639	ns	0.820191	2021
1100	interval_2021_X1100	S1_159716268	0.000152	0.0106761	ns	3.81815	2021
1150	GDD_2021_X1150	S1_159716268	0.0273829	5.60554	ns	1.56252	2021
1150	interval_2021_X1150	S1_159716268	7.02e-06	0.00605059	sig	5.15373	2021
1200	GDD_2021_X1200	S1_159716268	0.0567648	2.90506	ns	1.24592	2021
1200	interval_2021_X1200	S1_159716268	0.131411	-0.0079699	ns	0.881367	2021
1250	GDD_2021_X1250	S1_159716268	0.458821	1.29538	ns	0.338356	2021
1250	interval_2021_X1250	S1_159716268	0.316393	0.00414382	ns	0.499773	2021
1300	GDD_2021_X1300	S1_159716268	0.587638	0.983162	ns	0.23089	2021
1300	interval_2021_X1300	S1_159716268	0.0655716	0.0148536	ns	1.18328	2021
1350	GDD_2021_X1350	S1_159716268	0.926554	0.135429	ns	0.0331291	2021
1350	interval_2021_X1350	S1_159716268	0.122965	0.0103104	ns	0.91022	2021
1400	GDD_2021_X1400	S1_159716268	0.0493219	3.15104	ns	1.30696	2021
1400	interval_2021_X1400	S1_159716268	0.372693	0.00094561	ns	0.428649	2021
1450	GDD_2021_X1450	S1_159716268	0.0852376	2.77216	ns	1.06937	2021
NA	Terminal_2018	S1_16038815	0.55067	1.43621	ns	0.259108	2018
150	GDD_2018_X150	S1_16038815	0.937988	6.88e-10	ns	0.0278029	2018
150	interval_2018_X150	S1_16038815	0.072387	-4.88e-05	ns	1.14034	2018
200	GDD_2018_X200	S1_16038815	0.0558152	-0.025945	ns	1.25325	2018
200	interval_2018_X200	S1_16038815	0.233054	-0.0017145	ns	0.632544	2018
250	GDD_2018_X250	S1_16038815	0.32236	-0.113391	ns	0.49166	2018
250	interval_2018_X250	S1_16038815	0.331901	-0.0015936	ns	0.478991	2018
300	GDD_2018_X300	S1_16038815	0.270217	-0.255477	ns	0.568287	2018
300	interval_2018_X300	S1_16038815	0.509225	-0.0010287	ns	0.29309	2018
350	GDD_2018_X350	S1_16038815	0.325406	-0.321423	ns	0.487574	2018
350	interval_2018_X350	S1_16038815	0.776997	-0.0004076	ns	0.10958	2018
400	GDD_2018_X400	S1_16038815	0.43481	-0.303645	ns	0.3617	2018
400	interval_2018_X400	S1_16038815	0.986476	-9.49e-06	ns	0.00591327	2018
450	GDD_2018_X450	S1_16038815	0.562268	-0.228489	ns	0.250057	2018
500	GDD_2018_X500	S1_16038815	0.201491	-0.121834	ns	0.695744	2018
550	interval_2018_X550	S1_16038815	0.139824	0.00624664	ns	0.854418	2018
600	GDD_2018_X600	S1_16038815	0.962249	-7.36e-11	ns	0.0167123	2018
600	interval_2018_X600	S1_16038815	0.16053	0.00438698	ns	0.794443	2018
650	GDD_2018_X650	S1_16038815	0.936335	0.0160462	ns	0.0285687	2018
650	interval_2018_X650	S1_16038815	0.342403	0.00121517	ns	0.465463	2018
700	GDD_2018_X700	S1_16038815	0.932214	-0.0298664	ns	0.0304845	2018
700	interval_2018_X700	S1_16038815	0.64958	-0.0014109	ns	0.187367	2018
750	GDD_2018_X750	S1_16038815	0.878475	-0.0569182	ns	0.0562708	2018
750	interval_2018_X750	S1_16038815	0.136568	-0.0097283	ns	0.86465	2018
800	GDD_2018_X800	S1_16038815	0.0169789	-1.61008	ns	1.77009	2018
800	interval_2018_X800	S1_16038815	0.127353	-0.0099274	ns	0.89499	2018
850	GDD_2018_X850	S1_16038815	0.878223	0.161406	ns	0.0563954	2018
850	interval_2018_X850	S1_16038815	0.122211	-0.0076197	ns	0.91289	2018
900	GDD_2018_X900	S1_16038815	0.235211	-1.55613	ns	0.628543	2018
900	interval_2018_X900	S1_16038815	0.123292	-0.0027327	ns	0.909065	2018
950	GDD_2018_X950	S1_16038815	0.28608	-1.48209	ns	0.543513	2018
950	interval_2018_X950	S1_16038815	0.472498	-0.0007574	ns	0.3256	2018
1000	GDD_2018_X1000	S1_16038815	0.432841	-1.07449	ns	0.363671	2018
1000	interval_2018_X1000	S1_16038815	0.355614	-0.0043277	ns	0.449021	2018
1050	GDD_2018_X1050	S1_16038815	0.54344	-0.783451	ns	0.264849	2018
1050	interval_2018_X1050	S1_16038815	0.36408	-0.0056747	ns	0.438803	2018
1100	GDD_2018_X1100	S1_16038815	0.434406	-1.02759	ns	0.362104	2018
1100	interval_2018_X1100	S1_16038815	0.368416	-0.0058393	ns	0.433662	2018
1150	GDD_2018_X1150	S1_16038815	0.331838	1.18773	ns	0.479074	2018
1150	interval_2018_X1150	S1_16038815	0.371008	-0.0048381	ns	0.430616	2018
1200	GDD_2018_X1200	S1_16038815	0.40956	-1.06492	ns	0.387683	2018
1200	interval_2018_X1200	S1_16038815	0.372661	-0.0026729	ns	0.428686	2018
1250	GDD_2018_X1250	S1_16038815	0.39092	1.00544	ns	0.407913	2018
1250	interval_2018_X1250	S1_16038815	0.899829	-0.0005529	ns	0.0458399	2018
1300	GDD_2018_X1300	S1_16038815	0.0089291	-6.85375	ns	2.04919	2018
1300	interval_2018_X1300	S1_16038815	0.930015	-0.0008059	ns	0.0315098	2018
1350	GDD_2018_X1350	S1_16038815	0.0267821	-6.94434	ns	1.57216	2018
1350	interval_2018_X1350	S1_16038815	0.0423122	0.00920464	ns	1.37353	2018
1400	GDD_2018_X1400	S1_16038815	0.988438	0.0271871	ns	0.00505036	2018
1400	interval_2018_X1400	S1_16038815	0.416786	0.00835548	ns	0.380087	2018
1450	GDD_2018_X1450	S1_16038815	0.655862	-0.911733	ns	0.183187	2018
NA	Terminal_2019	S1_16038815	0.516448	-1.0673	ns	0.286973	2019
300	GDD_2019_X300	S1_16038815	0.0801044	-0.0989622	ns	1.09634	2019
300	interval_2019_X300	S1_16038815	0.344472	-0.0012971	ns	0.462846	2019
350	GDD_2019_X350	S1_16038815	0.0619793	-0.199981	ns	1.20775	2019
350	interval_2019_X350	S1_16038815	0.567429	-0.0010688	ns	0.246089	2019
400	GDD_2019_X400	S1_16038815	0.0868693	-0.3727	ns	1.06113	2019
400	interval_2019_X400	S1_16038815	0.480208	0.00074747	ns	0.31857	2019
450	GDD_2019_X450	S1_16038815	0.119028	-0.492296	ns	0.924352	2019
450	interval_2019_X450	S1_16038815	0.93742	0.0003043	ns	0.0280657	2019
500	GDD_2019_X500	S1_16038815	0.261966	-0.634708	ns	0.581755	2019
500	interval_2019_X500	S1_16038815	0.0897676	-0.0226999	ns	1.04688	2019
550	GDD_2019_X550	S1_16038815	0.129508	-1.88719	ns	0.887704	2019
550	interval_2019_X550	S1_16038815	0.24226	-0.0056639	ns	0.615718	2019
600	GDD_2019_X600	S1_16038815	0.134614	-2.24928	ns	0.870911	2019
600	interval_2019_X600	S1_16038815	0.343214	-0.0026258	ns	0.464435	2019
650	GDD_2019_X650	S1_16038815	0.101314	-2.56571	ns	0.99433	2019
650	interval_2019_X650	S1_16038815	0.318751	-0.0026957	ns	0.496548	2019
700	GDD_2019_X700	S1_16038815	0.0930691	-2.56688	ns	1.03119	2019
700	interval_2019_X700	S1_16038815	0.586387	-0.0042308	ns	0.231816	2019
750	GDD_2019_X750	S1_16038815	0.301656	-1.16196	ns	0.520488	2019
750	interval_2019_X750	S1_16038815	0.915621	-0.0004157	ns	0.0382842	2019
800	GDD_2019_X800	S1_16038815	0.0163668	-3.01716	ns	1.78604	2019
800	interval_2019_X800	S1_16038815	0.109077	0.0078976	ns	0.962268	2019
850	GDD_2019_X850	S1_16038815	0.5544	-0.778456	ns	0.256177	2019
850	interval_2019_X850	S1_16038815	0.496965	-0.0019149	ns	0.303674	2019
900	GDD_2019_X900	S1_16038815	0.259517	-1.42805	ns	0.585834	2019
900	interval_2019_X900	S1_16038815	0.00028499	-0.0815119	ns	3.54517	2019
950	GDD_2019_X950	S1_16038815	1.7e-06	-4.00042	sig	5.76895	2019
950	interval_2019_X950	S1_16038815	0.726945	0.00164755	ns	0.138498	2019
1000	GDD_2019_X1000	S1_16038815	0.00073595	-7.18786	ns	3.13315	2019
1000	interval_2019_X1000	S1_16038815	0.159727	0.00571559	ns	0.796622	2019
1050	GDD_2019_X1050	S1_16038815	0.0126961	-6.33083	ns	1.89633	2019
1050	interval_2019_X1050	S1_16038815	0.219478	0.00292695	ns	0.65861	2019
1100	GDD_2019_X1100	S1_16038815	0.0301555	-5.26708	ns	1.52063	2019
1100	interval_2019_X1100	S1_16038815	0.651689	0.00115886	ns	0.18596	2019
1150	GDD_2019_X1150	S1_16038815	0.0359054	-5.35979	ns	1.44484	2019
1150	interval_2019_X1150	S1_16038815	0.896073	0.00097315	ns	0.0476564	2019
1200	GDD_2019_X1200	S1_16038815	0.0409665	-6.20865	ns	1.38757	2019
1200	interval_2019_X1200	S1_16038815	0.548539	-0.0016594	ns	0.260793	2019
1250	GDD_2019_X1250	S1_16038815	0.0442045	-6.41447	ns	1.35453	2019
1250	interval_2019_X1250	S1_16038815	0.497834	0.00525223	ns	0.302915	2019
1300	GDD_2019_X1300	S1_16038815	0.764708	0.607162	ns	0.116504	2019
1300	interval_2019_X1300	S1_16038815	0.727408	0.00356508	ns	0.138222	2019
1350	GDD_2019_X1350	S1_16038815	0.553927	-1.38488	ns	0.256548	2019
1350	interval_2019_X1350	S1_16038815	0.560175	0.00434287	ns	0.251676	2019
1400	GDD_2019_X1400	S1_16038815	0.685972	-1.01192	ns	0.163694	2019
1400	interval_2019_X1400	S1_16038815	0.371303	-0.001536	ns	0.430271	2019
1450	GDD_2019_X1450	S1_16038815	0.967586	0.0938193	ns	0.0143102	2019
NA	Terminal_2020	S1_16038815	0.289151	-4.76987	ns	0.538876	2020
150	GDD_2020_X150	S1_16038815	0.940889	-0.0007758	ns	0.0264615	2020
150	interval_2020_X150	S1_16038815	0.957449	0.00011609	ns	0.0188844	2020
200	GDD_2020_X200	S1_16038815	0.831943	-0.0213231	ns	0.0799066	2020
200	interval_2020_X200	S1_16038815	0.743216	0.0006075	ns	0.128885	2020
250	GDD_2020_X250	S1_16038815	0.911927	-0.0229515	ns	0.0400401	2020
250	interval_2020_X250	S1_16038815	0.470876	0.00068433	ns	0.327094	2020
300	GDD_2020_X300	S1_16038815	0.949263	0.0166173	ns	0.0226135	2020
300	interval_2020_X300	S1_16038815	0.345622	0.00144439	ns	0.461399	2020
350	GDD_2020_X350	S1_16038815	0.676136	0.152706	ns	0.169966	2020
350	interval_2020_X350	S1_16038815	0.379611	0.00168598	ns	0.420661	2020
400	GDD_2020_X400	S1_16038815	0.592914	0.254345	ns	0.227008	2020
400	interval_2020_X400	S1_16038815	0.685282	0.00281966	ns	0.164131	2020
450	GDD_2020_X450	S1_16038815	0.546585	0.612787	ns	0.262342	2020
450	interval_2020_X450	S1_16038815	0.857063	0.00093319	ns	0.0669872	2020
500	GDD_2020_X500	S1_16038815	0.589275	0.753347	ns	0.229682	2020
500	interval_2020_X500	S1_16038815	0.585364	-0.0024229	ns	0.232574	2020
550	GDD_2020_X550	S1_16038815	0.710835	0.629601	ns	0.148231	2020
550	interval_2020_X550	S1_16038815	0.71848	-0.0046108	ns	0.143585	2020
600	GDD_2020_X600	S1_16038815	0.881769	0.367543	ns	0.0546449	2020
600	interval_2020_X600	S1_16038815	0.479231	-0.0046252	ns	0.319455	2020
650	GDD_2020_X650	S1_16038815	0.982378	-0.0629532	ns	0.00772129	2020
650	interval_2020_X650	S1_16038815	0.0656987	-0.0136125	ns	1.18244	2020
700	GDD_2020_X700	S1_16038815	0.764249	-0.773032	ns	0.116765	2020
700	interval_2020_X700	S1_16038815	0.219612	-0.0187271	ns	0.658344	2020
750	GDD_2020_X750	S1_16038815	0.409558	1.18215	ns	0.387685	2020
750	interval_2020_X750	S1_16038815	0.291556	-0.0141611	ns	0.535278	2020
800	GDD_2020_X800	S1_16038815	0.217867	-3.09904	ns	0.661809	2020
800	interval_2020_X800	S1_16038815	0.322011	-0.0035428	ns	0.492129	2020
850	GDD_2020_X850	S1_16038815	0.176796	-3.44531	ns	0.752528	2020
850	interval_2020_X850	S1_16038815	0.0630257	-0.0024213	ns	1.20048	2020
900	GDD_2020_X900	S1_16038815	0.167002	-3.50918	ns	0.777279	2020
900	interval_2020_X900	S1_16038815	0.0630257	-0.0048897	ns	1.20048	2020
950	GDD_2020_X950	S1_16038815	0.150948	-3.63863	ns	0.821173	2020
950	interval_2020_X950	S1_16038815	0.0630257	-0.0066999	ns	1.20048	2020
1000	GDD_2020_X1000	S1_16038815	0.0794955	-2.81361	ns	1.09966	2020
1000	GDD_2020_X1000	S1_16038815	0.0794955	-2.81361	ns	1.09966	2020
1000	GDD_2020_X1000	S1_16038815	0.0794955	-2.81361	ns	1.09966	2020
1000	interval_2020_X1000	S1_16038815	0.0630257	-0.0078518	ns	1.20048	2020
1000	interval_2020_X1000	S1_16038815	0.0630257	-0.0078518	ns	1.20048	2020
1000	interval_2020_X1000	S1_16038815	0.0630257	-0.0078518	ns	1.20048	2020
1050	GDD_2020_X1050	S1_16038815	0.13111	-4.01584	ns	0.882363	2020
1050	interval_2020_X1050	S1_16038815	0.0630257	-0.0083455	ns	1.20048	2020
1100	GDD_2020_X1100	S1_16038815	0.133283	-4.2217	ns	0.875227	2020
1100	interval_2020_X1100	S1_16038815	0.0630257	-0.008181	ns	1.20048	2020
[truncated: 144,184 more rows]
