# Supplementary material for: Temporally resolved growth patterns reveal novel information about the polygenic nature of complex quantitative traits
Source: Plant J. 2024 Oct 27;120(5):1969–86. doi: 10.1111/tpj.17092 (PMC11629746; doi:10.1111/tpj.17092)
Supplement: Supplementary file 11 — Table S10. Functional annotation of the nearest gene to each of the significantly associated loci found across all GWAS timepoints. [file TPJ-120-1969-s004.xlsx]

## Sheet: Sheet1
Table S10. Functional annotation of the nearest gene to each of the significantly associated loci found across all GWAS time points.
Significant SNP	SNP Chromosome	SNP Position	Closest Gene	Gene Start	Gene End	Distance between SNP and Gene	Functional Annotation of Closest Gene
S1_2880000	Chr1	2880000	Zm00001d027320	2878535	2889452	0	CemA-like proton extrusion protein-related
S1_2883714	Chr1	2883714	Zm00001d027320	2878535	2889452	0	CemA-like proton extrusion protein-related
S1_2883714	Chr1	2883714	Zm00001d027321	2883539	2892612	0	NA
S1_2934008	Chr1	2934008	Zm00001d027323	2934269	2934775	261	NA
S1_3654030	Chr1	3654030	Zm00001d027359	3651033	3661251	0	fus6;fusca homolog: leaf cDNA csu896, single copy, similar to Arabidopsis fusca protein
S1_3983183	Chr1	3983183	Zm00001d027376	3974143	3987696	0	Cyclin-T1-5
S1_4241444	Chr1	4241444	Zm00001d027392	4220852	4296236	0	Callose synthase 9
S1_4285808	Chr1	4285808	Zm00001d027392	4220852	4296236	0	Callose synthase 9
S1_4404911	Chr1	4404911	Zm00001d027400	4405004	4406685	93	tho1;THO complex subunit 7B-like1:
S1_4532074	Chr1	4532074	Zm00001d027404	4532388	4535448	314	NA
S1_5110185	Chr1	5110185	Zm00001d027430	5111247	5116316	1062	Protein FIZZY-RELATED 1
S1_5818877	Chr1	5818877	Zm00001d027461	5816871	5819671	0	DNA binding protein
S1_5902775	Chr1	5902775	Zm00001d027466	5893819	5906194	0	Inner membrane protein ybaL
S1_6430246	Chr1	6430246	Zm00001d027490	6427092	6431383	0	ATPase 2 plasma membrane-type
S1_9110703	Chr1	9110703	Zm00001d027616	9108126	9111252	0	RPM1 interacting protein 13
S1_16038815	Chr1	16038815	Zm00001d027874	16038734	16042002	0	nfya1;nuclear transcription factor y subunit a1:
S1_16442008	Chr1	16442008	Zm00001d027880	16436908	16447108	0	Acyl-CoA N-acyltransferase with RING/FYVE/PHD-type zinc finger domain
S1_17147024	Chr1	17147024	Zm00001d027900	17147073	17148511	49	Protein TIFY 10B
S1_17607756	Chr1	17607756	Zm00001d027918	17609594	17615130	1838	NA
S1_19698216	Chr1	19698216	Zm00001d027996	19699532	19702323	1316	Alcohol dehydrogenase-like 2
S1_20106542	Chr1	20106542	Zm00001d028007	20105976	20131237	0	Calmodulin-binding transcription activator 2
S1_22056213	Chr1	22056213	Zm00001d028075	22053545	22070105	0	BTB/POZ domain-containing protein NPY2
S1_25049641	Chr1	25049641	Zm00001d028167	25047706	25050015	0	Cytochrome b561 and DOMON domain-containing protein
S1_25503483	Chr1	25503483	Zm00001d028176	25503296	25504002	0	NA
S1_28040860	Chr1	28040860	Zm00001d028250	28040618	28041381	0	RNI-like superfamily protein
S1_30562674	Chr1	30562674	Zm00001d028319	30559316	30563559	0	Probable receptor-like serine/threonine-protein kinase
S1_31049368	Chr1	31049368	Zm00001d028330	31041489	31049951	0	Sodium/hydrogen exchanger 2
S1_31208130	Chr1	31208130	Zm00001d028339	31208608	31218917	478	Whole genome shotgun sequence of line PN40024 scaffold_7.assembly12x (Fragment)
S1_37167642	Chr1	37167642	Zm00001d028495	37166917	37168941	0	Putative dynamin-related protein 4A
S1_39392169	Chr1	39392169	Zm00001d028568	39393998	39401889	1829	Serine/threonine-protein phosphatase
S1_39489428	Chr1	39489428	Zm00001d028574	39490113	39492146	685	Protein phosphatase 2C 37
S1_40427642	Chr1	40427642	Zm00001d028601	40428759	40431019	1117	Haloacid dehalogenase-like hydrolase (HAD) superfamily protein
S1_40941411	Chr1	40941411	Zm00001d028616	40942152	40945320	741	Putative E3 ubiquitin-protein ligase XBAT31
S1_41790950	Chr1	41790950	Zm00001d028649	41792756	41796270	1806	Embryogenesis transmembrane protein-like; protein
S1_43444540	Chr1	43444540	Zm00001d028698	43439526	43446781	0	CDP-diacylglycerol--glycerol-3-phosphate 3-phosphatidyltransferase
S1_46166001	Chr1	46166001	Zm00001d028773	46156410	46170403	0	NADH dehydrogenase [ubiquinone] 1 alpha subcomplex subunit 8-B
S1_54288686	Chr1	54288686	Zm00001d029000	54290649	54293013	1963	NA
S1_61039838	Chr1	61039838	Zm00001d029177	61041496	61045956	1658	Nuclear/nucleolar GTPase 2
S1_61040450	Chr1	61040450	Zm00001d029177	61041496	61045956	1046	Nuclear/nucleolar GTPase 2
S1_67388492	Chr1	67388492	Zm00001d029360	67387447	67389052	0	Granule-bound starch synthase 1 chloroplastic/amyloplastic
S1_71316328	Chr1	71316328	Zm00001d029449	71317055	71317901	727	3beta-hydroxysteroid-dehydrogenase/decarboxylase isoform 2
S1_73769268	Chr1	73769268	Zm00001d029510	73770319	73772509	1051	Urease
S1_78105806	Chr1	78105806	Zm00001d029590	78107028	78113337	1222	Probable esterase KAI2
S1_86330621	Chr1	86330621	Zm00001d029771	86329863	86331329	0	KH domain-containing protein
S1_122786399	Chr1	122786399	Zm00001d030331	122787816	122789383	1417	NA
S1_141150648	Chr1	141150648	Zm00001d030523	141151918	141161050	1270	alpha/beta-Hydrolases superfamily protein
S1_143647485	Chr1	143647485	Zm00001d030555	143649093	143651483	1608	receptor-like protein kinase 1
S1_150294567	Chr1	150294567	Zm00001d030640	150287615	150295914	0	Metallopeptidase M24 family protein
S1_154956382	Chr1	154956382	Zm00001d030710	154951601	154977455	0	NA
S1_156847500	Chr1	156847500	Zm00001d030736	156846891	156848686	0	NA
S1_156875469	Chr1	156875469	Zm00001d030737	156875930	156877042	461	Protein rough sheath 2
S1_159421859	Chr1	159421859	Zm00001d030782	159423056	159433779	1197	Formin-like protein 20
S1_159716268	Chr1	159716268	Zm00001d030786	159716363	159727649	95	Bundle sheath defective protein 2
S1_166130360	Chr1	166130360	Zm00001d030892	166128618	166133279	0	LOCATED IN: cytosol plasma membrane; EXPRESSED IN: 20 plant structures; EXPRESSED DURING: 13 growth stages; CONTAINS InterPro DOMAIN/s: Beta tubulin autoregulation binding site (InterPro:IPR013838) Misato Segment II myosin-like (InterPro:IPR0196 /.../ubulin/FtsZ N-terminal (InterPro:IPR019746); Has 345 Blast hits to 341 proteins in 161 species: Archae - 0; Bacteria - 0; Metazoa - 131; Fungi - 140…
S1_174884907	Chr1	174884907	Zm00001d031053	174882516	174885087	0	Patatin-like protein 6
S1_182595480	Chr1	182595480	Zm00001d031222	182596026	182597609	546	Cell Division Protein AAA ATPase family
S1_184152033	Chr1	184152033	Zm00001d031260	184153032	184161955	999	Transcription factor bHLH99
S1_193857340	Chr1	193857340	Zm00001d031549	193854782	193874626	0	mab3;math-btb3:
S1_193866229	Chr1	193866229	Zm00001d031549	193854782	193874626	0	mab3;math-btb3:
S1_194114072	Chr1	194114072	Zm00001d031554	194112919	194119847	0	Type II inositol polyphosphate 5-phosphatase 15
S1_195391867	Chr1	195391867	Zm00001d031581	195388615	195402490	0	Probable pre-mRNA-splicing factor ATP-dependent RNA helicase DEAH5
S1_198955662	Chr1	198955662	Zm00001d031703	198955378	198957377	0	60S ribosomal protein L7-1
S1_202174395	Chr1	202174395	Zm00001d031798	202174123	202174818	0	BRI1 kinase inhibitor 1
S1_204438456	Chr1	204438456	Zm00001d031860	204433977	204438771	0	7-hydroxymethyl chlorophyll a reductase chloroplastic
S1_204748011	Chr1	204748011	Zm00001d031871	204748411	204755635	400	br2;brachytic2: like br1; mi1 is allelic and preceded (1935), but br2 name is retained due to long usagelike Arabidopsis ABC transporter B family member 1
S1_206066641	Chr1	206066641	Zm00001d031901	206063578	206072875	0	Replication protein-like
S1_207065787	Chr1	207065787	Zm00001d031927	207061888	207081049	0	Transcription initiation factor TFIID subunit 4b
S1_208950234	Chr1	208950234	Zm00001d031992	208942917	208950782	0	iddp1;indeterminate domain p1:
S1_215602005	Chr1	215602005	Zm00001d032176	215603021	215603781	1016	NA
S1_215898444	Chr1	215898444	Zm00001d032178	215896905	215898543	0	Transcription factor MYB30
S1_218057586	Chr1	218057586	Zm00001d032231	218057653	218061017	67	14-3-3-like protein GF14 nu
S1_222454547	Chr1	222454547	Zm00001d032324	222454489	222455606	0	NA
S1_222630379	Chr1	222630379	Zm00001d032330	222628337	222630876	0	Pyrophosphate-energized vacuolar membrane proton pump 1
S1_226575068	Chr1	226575068	Zm00001d032442	226568614	226576768	0	Cytochrome b5 isoform E
S1_226845224	Chr1	226845224	Zm00001d032446	226846692	226848483	1468	NA
S1_228904285	Chr1	228904285	Zm00001d032507	228905845	228912344	1560	Vesicle-associated protein 1-1
S1_229314802	Chr1	229314802	Zm00001d032521	229313010	229325760	0	Transmembrane ascorbate ferrireductase 1
S1_229508642	Chr1	229508642	Zm00001d032526	229501635	229511252	0	DEAD-box ATP-dependent RNA helicase 8
S1_230201885	Chr1	230201885	Zm00001d032548	230202990	230203968	1105	Acyl-CoA N-acyltransferases (NAT) superfamily protein
S1_230205967	Chr1	230205967	Zm00001d032550	230207629	230211505	1662	RNA-binding protein
S1_231867512	Chr1	231867512	Zm00001d032605	231856279	231868220	0	agal1;alpha-galactosidase1: Entrez Gene relates to alpha-galactosidase 1 (AGAL) of Arabidopsis
S1_233740353	Chr1	233740353	Zm00001d032670	233736078	233743014	0	RING/U-box superfamily protein
S1_238011084	Chr1	238011084	Zm00001d032783	238010904	238015506	0	NAD(P)-binding Rossmann-fold superfamily protein
S1_244114117	Chr1	244114117	Zm00001d032938	244115527	244115853	1410	Expressed protein; protein
S1_245144394	Chr1	245144394	Zm00001d032973	245143521	245150786	0	Glycerol-3-phosphate acyltransferase 5
S1_245145993	Chr1	245145993	Zm00001d032973	245143521	245150786	0	Glycerol-3-phosphate acyltransferase 5
S1_245239265	Chr1	245239265	Zm00001d032977	245224996	245246546	0	NA
S1_245559268	Chr1	245559268	Zm00001d032979	245560265	245573773	997	Carbon catabolite repressor protein 4 homolog 1
S1_246810367	Chr1	246810367	Zm00001d033007	246807377	246811927	0	fringe-related protein
S1_247940541	Chr1	247940541	Zm00001d033032	247940136	247943062	0	NA
S1_248269275	Chr1	248269275	Zm00001d033039	248268405	248271687	0	Subtilisin-like protease SBT1.8
S1_248793299	Chr1	248793299	Zm00001d033055	248794392	248798772	1093	4-coumarate--CoA ligase-like 7
S1_249380986	Chr1	249380986	Zm00001d033067	249377951	249381659	0	Potassium transporter 5
S1_249403493	Chr1	249403493	Zm00001d033068	249398477	249403503	0	Potassium transporter 5
S1_254990757	Chr1	254990757	Zm00001d033221	254991301	254992551	544	Ubiquitin carboxyl-terminal hydrolase family protein
S1_257765915	Chr1	257765915	Zm00001d033291	257754937	257766730	0	Probable WRKY transcription factor 74
S1_258330046	Chr1	258330046	Zm00001d033307	258331851	258336465	1805	Outer arm dynein light chain 1 protein
S1_260527402	Chr1	260527402	Zm00001d033366	260525028	260531288	0	NA
S1_262665868	Chr1	262665868	Zm00001d033426	262667713	262672481	1845	NA
S1_263677000	Chr1	263677000	Zm00001d033473	263677012	263682698	12	antitermination NusB domain-containing protein
S1_264867148	Chr1	264867148	Zm00001d033507	264868119	264868793	971	NA
S1_267361872	Chr1	267361872	Zm00001d033572	267360211	267364567	0	Protein UPSTREAM OF FLC
S1_268087217	Chr1	268087217	Zm00001d033597	268078747	268105853	0	Chloride channel protein CLC-d
S1_268087217	Chr1	268087217	Zm00001d033598	268086422	268088150	0	NA
S1_268440578	Chr1	268440578	Zm00001d033605	268442389	268444600	1811	Carboxy-lyase
S1_285694744	Chr1	285694744	Zm00001d034173	285696573	285701871	1829	Nuclear pore complex protein NUP58
S1_286425547	Chr1	286425547	Zm00001d034199	286425311	286425868	0	Ocs element-binding factor 1
S1_291114798	Chr1	291114798	Zm00001d034373	291111822	291114965	0	BEST Arabidopsis thaliana protein match is: FASCICLIN-like arabinogalactan protein 17 precursor (TAIR:AT5G06390.1); Has 1807 Blast hits to 1807 proteins in 277 species: Archae - 0; Bacteria - 0; Metazoa - 736; Fungi - 347; Plants - 385; Viruses - 0; /.../ Eukaryotes - 339 (source: NCBI BLink).
S1_292520252	Chr1	292520252	Zm00001d034422	292520815	292523078	563	40S ribosomal protein S18
S1_294982641	Chr1	294982641	Zm00001d034509	294981881	294987978	0	50S ribosomal protein L4
S1_295268548	Chr1	295268548	Zm00001d034512	295267851	295269758	0	NA
S1_295268566	Chr1	295268566	Zm00001d034512	295267851	295269758	0	NA
S1_297053290	Chr1	297053290	Zm00001d034582	297049820	297072520	0	Protein GLE1
S1_299192499	Chr1	299192499	Zm00001d034662	299188693	299193386	0	Protein kinase APK1A chloroplastic
S1_299437614	Chr1	299437614	Zm00001d034670	299438171	299441658	557	hAT transposon superfamily
S1_299640531	Chr1	299640531	Zm00001d034679	299640924	299643142	393	NA
S1_300181376	Chr1	300181376	Zm00001d034695	300182225	300182829	849	NA
S1_300790727	Chr1	300790727	Zm00001d034725	300790094	300803516	0	Haloacid dehalogenase-like hydrolase (HAD) superfamily protein
S1_301471727	Chr1	301471727	Zm00001d034755	301473105	301476569	1378	Translocase of chloroplast 159 chloroplastic
S1_301517154	Chr1	301517154	Zm00001d034761	301513634	301517295	0	Actin-7
S1_301722105	Chr1	301722105	Zm00001d034770	301722755	301728981	650	Cellulose synthase-6
S1_302360383	Chr1	302360383	Zm00001d034790	302359166	302360795	0	40S ribosomal protein S4-3
S1_304721772	Chr1	304721772	Zm00001d034887	304719959	304724455	0	Phosphoglycolate phosphatase 2
S10_1696704	Chr10	1696704	Zm00001d023269	1698336	1698995	1632	VQ
S10_1973319	Chr10	1973319	Zm00001d023275	1973758	1978869	439	NA
S10_2595567	Chr10	2595567	Zm00001d023305	2593317	2594522	1045	Protein LURP-one-related 2
S10_3605430	Chr10	3605430	Zm00001d023333	3606398	3621010	968	sdg127;set domain gene127:
S10_5079902	Chr10	5079902	Zm00001d023416	5079996	5082082	94	Pyrophosphate-energized vacuolar membrane proton pump 1
S10_5628191	Chr10	5628191	Zm00001d023439	5628583	5632451	392	Ribonuclease H2 subunit A
S10_10581765	Chr10	10581765	Zm00001d023575	10581468	10581998	0	Dirigent protein 23
S10_10820616	Chr10	10820616	Zm00001d023583	10822456	10840261	1840	Dynamin-like protein ARC5
S10_13618586	Chr10	13618586	Zm00001d023648	13616666	13619050	0	Myosin-binding protein 7
S10_13984245	Chr10	13984245	Zm00001d023660	13985091	13986398	846	NA
S10_14451240	Chr10	14451240	Zm00001d023664	14448534	14451513	0	ABA-responsive protein
S10_14655954	Chr10	14655954	Zm00001d023671	14657916	14658990	1962	NA
S10_18396701	Chr10	18396701	Zm00001d023741	18388820	18406345	0	Alanine--tRNA ligase
S10_22671090	Chr10	22671090	Zm00001d023808	22668095	22675337	0	Protein DEHYDRATION-INDUCED 19 homolog 3
S10_35179057	Chr10	35179057	Zm00001d023994	35174831	35179918	0	Beta-glucosidase%2C chloroplastic
S10_53582858	Chr10	53582858	Zm00001d024184	53581332	53584446	0	Coatomer subunit beta'-3
S10_71753567	Chr10	71753567	Zm00001d024458	71754227	71754826	660	NA
S10_84013721	Chr10	84013721	Zm00001d024699	84015105	84017555	1384	IQ domain-containing protein IQM2
S10_84124853	Chr10	84124853	Zm00001d024701	84124039	84129119	0	Homeodomain leucine zipper family IV protein%3B Putative homeobox/lipid-binding domain family protein isoform 1%3B Putative homeobox/lipid-binding domain family protein isoform 2
S10_85786761	Chr10	85786761	Zm00001d024740	85787555	85788772	794	Peroxidase 64
S10_87103469	Chr10	87103469	Zm00001d024763	87102320	87104398	0	HXXXD-type acyl-transferase family protein
S10_90480622	Chr10	90480622	Zm00001d024844	90482107	90484510	1485	NA
S10_91598007	Chr10	91598007	Zm00001d024871	91596086	91598451	0	NA
S10_91795567	Chr10	91795567	Zm00001d024875	91796481	91798115	914	Putative cytochrome P450 superfamily protein
S10_97882121	Chr10	97882121	Zm00001d024982	97882524	97885868	403	Stress responsive protein
S10_98112695	Chr10	98112695	Zm00001d024990	98099672	98113821	0	Disease resistance protein RPP13
S10_100747273	Chr10	100747273	Zm00001d025035	100748577	100750979	1304	Putative D-mannose binding lectin family receptor-like protein kinase
S10_104221273	Chr10	104221273	Zm00001d025103	104219161	104224390	0	amo1;amine oxidase1: single copy rice cDNA rz69
S10_108837807	Chr10	108837807	Zm00001d025200	108836325	108838302	0	Putative cytochrome P450 superfamily protein
S10_118776901	Chr10	118776901	Zm00001d025442	118771367	118780315	0	Inactive beta-amylase 9
S10_120499065	Chr10	120499065	Zm00001d025491	120497307	120504861	0	PHD finger protein ALFIN-LIKE 6
S10_122024868	Chr10	122024868	Zm00001d025551	122019302	122026030	0	Polyadenylate-binding protein RBP47B
S10_122548561	Chr10	122548561	Zm00001d025568	122547752	122549122	0	Myosin heavy chain-related protein
S10_123503545	Chr10	123503545	Zm00001d025596	123505141	123505626	1596	DExH-box ATP-dependent RNA helicase DExH18 mitochondrial
S10_124243730	Chr10	124243730	Zm00001d025621	124245088	124245621	1358	Putative kinase-like protein TMKL1
S10_124757260	Chr10	124757260	Zm00001d025639	124749908	124758178	0	Sterile alpha motif (SAM) domain-containing protein
S10_124861214	Chr10	124861214	Zm00001d025644	124859033	124862961	0	Agmatine deiminase
S10_125149563	Chr10	125149563	Zm00001d025654	125148713	125149748	0	NA
S10_129029656	Chr10	129029656	Zm00001d025769	129028025	129035383	0	NA
S10_130417483	Chr10	130417483	Zm00001d025816	130399900	130438506	0	DNA mismatch repair protein
S10_130423559	Chr10	130423559	Zm00001d025816	130399900	130438506	0	DNA mismatch repair protein
S10_132882564	Chr10	132882564	Zm00001d025884	132881662	132883539	0	splicing factor Prp18 family protein
S10_134992304	Chr10	134992304	Zm00001d025967	134992932	134993567	628	OJ000126_13.10 protein; protein
S10_139324238	Chr10	139324238	Zm00001d026132	139324321	139327689	83	SKU5 similar 5
S10_139910439	Chr10	139910439	Zm00001d026152	139912222	139914393	1783	NA
S10_139980505	Chr10	139980505	Zm00001d026156	139980859	139983545	354	Putative glycerol-3-phosphate transporter 1
S10_139995528	Chr10	139995528	Zm00001d026157	139995748	139996017	220	NA
S10_140287095	Chr10	140287095	Zm00001d026171	140287617	140288445	522	Expansin-B4
S10_140565083	Chr10	140565083	Zm00001d026190	140561973	140565170	0	DeSI-like protein
S10_140678672	Chr10	140678672	Zm00001d026192	140675801	140685728	0	NA
S10_140678672	Chr10	140678672	Zm00001d026193	140677876	140680877	0	Putative WEB family protein chloroplastic
S10_144992388	Chr10	144992388	Zm00001d026391	144991865	144994560	0	Acyl-CoA N-acyltransferases (NAT) superfamily protein
S10_145218222	Chr10	145218222	Zm00001d026398	145211405	145218613	0	Transcription factor TGA4
S10_145634510	Chr10	145634510	Zm00001d026426	145633928	145641425	0	ABC transporter B family member 19
S10_145981605	Chr10	145981605	Zm00001d026446	145978827	145981979	0	E3 ubiquitin-protein ligase MBR2
S10_146721650	Chr10	146721650	Zm00001d026480	146721094	146722100	0	Auxin-responsive protein IAA33
S10_146806311	Chr10	146806311	Zm00001d026483	146795024	146816445	0	NADPH--cytochrome P450 reductase
S10_147054862	Chr10	147054862	Zm00001d026491	147051884	147055513	0	Squamosa promoter-binding protein-like (SBP domain) transcription factor family protein
S10_147506295	Chr10	147506295	Zm00001d026522	147504707	147524137	0	Oligouridylate-binding protein 1C
S10_148004673	Chr10	148004673	Zm00001d026548	147989288	148003202	1471	Kinesin-like calmodulin-binding protein
S10_148909378	Chr10	148909378	Zm00001d026607	148903998	148909780	0	Oligosaccharyl transferase STT3 subunit
S10_150564985	Chr10	150564985	Zm00001d026707	150563289	150566748	0	Di-glucose binding with Kinesin motor domain-like protein
S2_3794998	Chr2	3794998	Zm00001d001977	3794699	3796326	0	Protein trichome birefringence-like 8
S2_3796976	Chr2	3796976	Zm00001d001977	3794699	3796326	650	Protein trichome birefringence-like 8
S2_3798378	Chr2	3798378	Zm00001d001978	3798163	3823892	0	MAP3K epsilon protein kinase 1
S2_5798720	Chr2	5798720	Zm00001d002089	5787176	5800531	0	Tetratricopeptide repeat (TPR)-like superfamily protein
S2_6424925	Chr2	6424925	Zm00001d002130	6422180	6424987	0	NA
S2_9746989	Chr2	9746989	Zm00001d002299	9741120	9769903	0	NA
S2_10103797	Chr2	10103797	Zm00001d002312	10104632	10109656	835	Leucine-rich repeat transmembrane protein kinase
S2_10162123	Chr2	10162123	Zm00001d002316	10157520	10164911	0	ago2a;argonaute2a:
S2_10163092	Chr2	10163092	Zm00001d002316	10157520	10164911	0	ago2a;argonaute2a:
S2_10209017	Chr2	10209017	Zm00001d002322	10209511	10210704	494	NA
S2_13290433	Chr2	13290433	Zm00001d002458	13289459	13291427	0	Gamma-soluble NSF attachment protein
S2_13591876	Chr2	13591876	Zm00001d002476	13590866	13592608	0	myb domain protein 58
S2_13848235	Chr2	13848235	Zm00001d002489	13850163	13852195	1928	PLATZ transcription factor family protein
S2_19510111	Chr2	19510111	Zm00001d002699	19509745	19511940	0	Subtilisin-like protease SBT1.9
S2_22085743	Chr2	22085743	Zm00001d002769	22079582	22109969	0	Cytochrome P450 709B2
S2_23486022	Chr2	23486022	Zm00001d002816	23485039	23486175	0	Lactoylglutathione lyase / glyoxalase I family protein
S2_24693606	Chr2	24693606	Zm00001d002851	24692916	24693944	0	Probable galacturonosyltransferase-like 3
S2_27420454	Chr2	27420454	Zm00001d002937	27420578	27426388	124	cytochrome P450 family 72 subfamily A polypeptide 8
S2_28427238	Chr2	28427238	Zm00001d002972	28426010	28429780	0	Probable metal-nicotianamine transporter YSL7
S2_28924230	Chr2	28924230	Zm00001d002988	28918248	28928372	0	Defective in cullin neddylation protein
S2_28932291	Chr2	28932291	Zm00001d002989	28930734	28935603	0	ckx12;cytokinin oxidase12:
S2_30071823	Chr2	30071823	Zm00001d003038	30071279	30073794	0	NA
S2_31518606	Chr2	31518606	Zm00001d003083	31519654	31526365	1048	Isocitrate dehydrogenase [NADP]
S2_31816344	Chr2	31816344	Zm00001d003087	31795516	31819914	0	CLIP-associated protein
S2_32462783	Chr2	32462783	Zm00001d003107	32462211	32463192	0	NA
S2_33736498	Chr2	33736498	Zm00001d003146	33736756	33746475	258	NA
S2_34989546	Chr2	34989546	Zm00001d003185	34991165	34998444	1619	NA
S2_39113200	Chr2	39113200	Zm00001d003297	39113486	39115734	286	BTB/POZ domain-containing protein
S2_41022745	Chr2	41022745	Zm00001d003347	41022707	41025532	0	ras1;ras related protein1: rab2-homologous cDNA
S2_45613577	Chr2	45613577	Zm00001d003485	45614328	45614570	751	NA
S2_46609054	Chr2	46609054	Zm00001d003521	46609159	46609809	105	AT1G06920 (E=1e-012) ATOFP4 OFP4 | OFP4 (ARABIDOPSIS THALIANA OVATE FAMILY PROTEIN 4)
S2_48071035	Chr2	48071035	Zm00001d003559	48066763	48071352	0	Ferric reduction oxidase 7 chloroplastic
S2_49075560	Chr2	49075560	Zm00001d003588	49077123	49078723	1563	Ras-related protein RABD1
S2_66968118	Chr2	66968118	Zm00001d003913	66964007	66969688	0	Sec-independent protein translocase protein TATB%2C chloroplastic
S2_70138666	Chr2	70138666	Zm00001d003935	70122508	70149172	0	NA
S2_70146670	Chr2	70146670	Zm00001d003935	70122508	70149172	0	NA
S2_70442678	Chr2	70442678	Zm00001d003937	70442887	70460767	209	RecQ-mediated genome instability protein 1
S2_70454584	Chr2	70454584	Zm00001d003937	70442887	70460767	0	RecQ-mediated genome instability protein 1
S2_71572958	Chr2	71572958	Zm00001d003948	71573370	71575580	412	DNAJ heat shock N-terminal domain-containing protein
S2_71775490	Chr2	71775490	Zm00001d003950	71776772	71780884	1282	Major facilitator superfamily protein
S2_113543760	Chr2	113543760	Zm00001d004463	113526922	113567649	0	Sterol 3-beta-glucosyltransferase UGT80A2
S2_121568702	Chr2	121568702	Zm00001d004610	121567317	121568919	0	NA
S2_132757657	Chr2	132757657	Zm00001d004709	132743325	132766708	0	transcription coactivators
S2_145356002	Chr2	145356002	Zm00001d004861	145357641	145376160	1639	RING/FYVE/PHD zinc finger superfamily protein
S2_145766309	Chr2	145766309	Zm00001d004876	145767597	145770791	1288	Late embryogenesis abundant (LEA) hydroxyproline-rich glycoprotein family
S2_150555663	Chr2	150555663	Zm00001d004955	150554959	150558746	0	Phosphatidylinositol 4-phosphate 5-kinase 6
S2_150615776	Chr2	150615776	Zm00001d004957	150613845	150616281	0	Cytochrome P450 90A1
S2_152736437	Chr2	152736437	Zm00001d004993	152731213	152742157	0	RNA binding (RRM/RBD/RNP motifs) family protein
S2_153446978	Chr2	153446978	Zm00001d005006	153444868	153448483	0	nucleotide sugar transporter-KT 1
S2_164337440	Chr2	164337440	Zm00001d005223	164332366	164346281	0	NA
S2_168388807	Chr2	168388807	Zm00001d005298	168386230	168389148	0	receptor-like kinase
S2_169140523	Chr2	169140523	Zm00001d005310	169141431	169142048	908	NA
S2_175394164	Chr2	175394164	Zm00001d005473	175395655	175401157	1491	mRNA-decapping enzyme-like protein
S2_175610340	Chr2	175610340	Zm00001d005485	175607776	175613053	0	phb1;prohibitin1: cDNA sequence
S2_175656844	Chr2	175656844	Zm00001d005488	175658712	175659957	1868	NA
S2_175802631	Chr2	175802631	Zm00001d005489	175795127	175802848	0	D-isomer specific 2-hydroxyacid dehydrogenase family protein
S2_175824446	Chr2	175824446	Zm00001d005490	175825128	175825694	682	protein; Pectinesterase inhibitor domain containing protein expressed
S2_183809201	Chr2	183809201	Zm00001d005699	183810719	183812320	1518	Ubiquitin-protein ligase
S2_184844048	Chr2	184844048	Zm00001d005726	184842614	184845272	0	Protein TIFY 6B
S2_185054654	Chr2	185054654	Zm00001d005729	185054208	185056636	0	Cytokinin hydroxylase
S2_185604525	Chr2	185604525	Zm00001d005743	185603679	185607050	0	NA
S2_188008011	Chr2	188008011	Zm00001d005779	188005707	188020534	0	ubiquitin carrier protein 7
S2_188162403	Chr2	188162403	Zm00001d005783	188163535	188169807	1132	Glutamate receptor 2.7
S2_188162414	Chr2	188162414	Zm00001d005783	188163535	188169807	1121	Glutamate receptor 2.7
S2_192531175	Chr2	192531175	Zm00001d005912	192531480	192536267	305	Polyadenylate-binding protein RBP47B
S2_193267306	Chr2	193267306	Zm00001d005933	193264829	193267543	0	PUP1
S2_194587191	Chr2	194587191	Zm00001d005980	194587917	194591943	726	NA
S2_194931232	Chr2	194931232	Zm00001d005996	194931495	194932217	263	Photosystem I reaction center subunit V
S2_196584169	Chr2	196584169	Zm00001d006053	196582504	196584317	0	NAC domain containing protein 38
S2_198118425	Chr2	198118425	Zm00001d006097	198119518	198121782	1093	Peroxidase 55
S2_198154913	Chr2	198154913	Zm00001d006099	198147947	198155511	0	NA
S2_204000304	Chr2	204000304	Zm00001d006296	203995835	204009490	0	Valine--tRNA ligase mitochondrial 1
S2_209384133	Chr2	209384133	Zm00001d006475	209348328	209417348	0	ATP synthase gamma chain 1 chloroplastic
S2_209723894	Chr2	209723894	Zm00001d006487	209722039	209724213	0	NA
S2_214603156	Chr2	214603156	Zm00001d006699	214602481	214605127	0	Ribosome associated membrane protein RAMP4
S2_215251901	Chr2	215251901	Zm00001d006721	215252093	215253853	192	Protein SHORT-ROOT
S2_216755177	Chr2	216755177	Zm00001d006790	216755232	216764301	55	Mitogen-activated protein kinase 16
S2_217200584	Chr2	217200584	Zm00001d006813	217201427	217202044	843	Nuclear transcription factor Y subunit B-2
S2_217689525	Chr2	217689525	Zm00001d006840	217690956	217691225	1431	NA
S2_217984882	Chr2	217984882	Zm00001d006857	217982798	217992480	0	NA
S2_218043951	Chr2	218043951	Zm00001d006861	218041355	218048937	0	NA
S2_218053864	Chr2	218053864	Zm00001d006862	218054323	218063314	459	NA
S2_218307839	Chr2	218307839	Zm00001d006871	218309398	218312057	1559	40S ribosomal protein Sa-1
S2_218527316	Chr2	218527316	Zm00001d006883	218526912	218527958	0	Calmodulin binding protein
S2_219329497	Chr2	219329497	Zm00001d006916	219329045	219339470	0	DNA-directed RNA polymerase II protein
S2_220016752	Chr2	220016752	Zm00001d006951	220017428	220029371	676	Transmembrane emp24 domain-containing protein p24delta9
S2_220334609	Chr2	220334609	Zm00001d007021	220334883	220340521	274	NA
S2_223467988	Chr2	223467988	Zm00001d007158	223462980	223469222	0	Probable acyl-CoA dehydrogenase IBR3
S2_224440922	Chr2	224440922	Zm00001d007194	224442712	224443008	1790	Calmodulin-7
S2_224440968	Chr2	224440968	Zm00001d007194	224442712	224443008	1744	Calmodulin-7
S2_227513871	Chr2	227513871	Zm00001d007312	227512023	227515789	0	Apyrase 1
S2_228960707	Chr2	228960707	Zm00001d007334	228960701	228963283	0	NA
S2_235047946	Chr2	235047946	Zm00001d007571	235048895	235052196	949	Probable galacturonosyltransferase 6
S2_235051738	Chr2	235051738	Zm00001d007571	235048895	235052196	0	Probable galacturonosyltransferase 6
S2_235101081	Chr2	235101081	Zm00001d007578	235102489	235120267	1408	[Pyruvate dehydrogenase (acetyl-transferring)] kinase mitochondrial
S2_235883442	Chr2	235883442	Zm00001d007595	235879042	235887599	0	NA
S2_236783004	Chr2	236783004	Zm00001d007640	236782564	236786989	0	F-box/LRR-repeat protein 4
S2_236783658	Chr2	236783658	Zm00001d007640	236782564	236786989	0	F-box/LRR-repeat protein 4
S2_239089632	Chr2	239089632	Zm00001d007760	239075728	239093048	0	Exocyst complex component EXO84B
S2_240063054	Chr2	240063054	Zm00001d007808	240064795	240067047	1741	Protein MEI2-like 1
S2_242691136	Chr2	242691136	Zm00001d007920	242692827	242697513	1691	NA
S2_244112183	Chr2	244112183	Zm00001d007960	244109455	244114715	0	T-complex protein 1 subunit epsilon
S2_244409784	Chr2	244409784	Zm00001d007978	244407619	244413284	0	Chromatin complex subunit A101
S3_1694449	Chr3	1694449	Zm00001d039319	1692001	1706793	0	GTP binding;GTP binding
S3_1695806	Chr3	1695806	Zm00001d039319	1692001	1706793	0	GTP binding;GTP binding
S3_1769945	Chr3	1769945	Zm00001d039321	1752431	1773507	0	SMR domain-containing protein
S3_3617569	Chr3	3617569	Zm00001d039407	3614006	3618190	0	Shaggy-related protein kinase iota
S3_5170481	Chr3	5170481	Zm00001d039472	5168766	5172360	0	NA
S3_5625322	Chr3	5625322	Zm00001d039487	5625096	5627096	0	acs1;1-aminocyclopropane-1-carboxylate synthase1:
S3_7794024	Chr3	7794024	Zm00001d039544	7774836	7804037	0	Retrotransposon-like protein
S3_9817895	Chr3	9817895	Zm00001d039636	9813743	9817036	859	NA
S3_11023171	Chr3	11023171	Zm00001d039662	11022398	11023468	0	Os07g0585250 protein
S3_11701326	Chr3	11701326	Zm00001d039678	11696624	11701476	0	Protein NSP-INTERACTING KINASE 3
S3_18640352	Chr3	18640352	Zm00001d039900	18639696	18644424	0	Probable zinc metalloprotease EGY2 chloroplastic
S3_18842074	Chr3	18842074	Zm00001d039903	18828114	18860141	0	Protein root UVB sensitive 5
S3_27364151	Chr3	27364151	Zm00001d040094	27358348	27364324	0	G-type lectin S-receptor-like serine/threonine-protein kinase SD2-5
S3_32001440	Chr3	32001440	Zm00001d040204	32003230	32005866	1790	NA
S3_35457134	Chr3	35457134	Zm00001d040278	35457174	35462504	40	GTP-binding protein SAR1B
S3_35510797	Chr3	35510797	Zm00001d040279	35510649	35520277	0	tpl1;topless-related1:
S3_37521096	Chr3	37521096	Zm00001d040312	37521244	37527593	148	P-loop containing nucleoside triphosphate hydrolases superfamily protein
S3_42818868	Chr3	42818868	Zm00001d040423	42817665	42819244	0	myb domain protein 56
S3_56946498	Chr3	56946498	Zm00001d040660	56947607	56948312	1109	Late embryogenesis abundant protein
S3_58539138	Chr3	58539138	Zm00001d040692	58535774	58554803	0	NA
S3_58886731	Chr3	58886731	Zm00001d040696	58880502	58892481	0	caf2;crs2 associated factor2: CRS2-associated factor 2; CRM domain chloroplast RNA binding protein. Interacts with CRS2, promotes splicing of several chloroplast group II introns and binds to those introns in vivo. (A. Barkan, 2015)ivory colored leaf, seedling lethal; RNA splicing
S3_69847071	Chr3	69847071	Zm00001d040839	69848831	69850299	1760	Heavy metal transport/detoxification superfamily protein
S3_69847810	Chr3	69847810	Zm00001d040839	69848831	69850299	1021	Heavy metal transport/detoxification superfamily protein
S3_71656711	Chr3	71656711	Zm00001d040851	71655185	71657626	0	NA
S3_126429010	Chr3	126429010	Zm00001d041541	126429213	126430962	203	NA
S3_128534452	Chr3	128534452	Zm00001d041589	128535527	128535904	1075	Ankyrin repeat family protein
S3_136107562	Chr3	136107562	Zm00001d041755	136108841	136114221	1279	NA
S3_136132071	Chr3	136132071	Zm00001d041757	136133287	136136626	1216	rad51b;recombination protein51 gene b: one of two loci producing cDNA homologous to yeast protein required with Dmc1 protein for meiotic homologous recombination
S3_138218302	Chr3	138218302	Zm00001d041789	138214080	138223623	0	NA
S3_138218318	Chr3	138218318	Zm00001d041789	138214080	138223623	0	NA
S3_143638798	Chr3	143638798	Zm00001d041919	143639361	143640839	563	Scarecrow-like protein 26
S3_160560255	Chr3	160560255	Zm00001d042314	160558687	160563121	0	CBS domain-containing protein CBSCBSPB1
S3_161005161	Chr3	161005161	Zm00001d042319	161006234	161009799	1073	Squamosa promoter-binding-like protein 6
S3_161154000	Chr3	161154000	Zm00001d042320	161153636	161155429	0	Probably inactive leucine-rich repeat receptor-like protein kinase
S3_161216312	Chr3	161216312	Zm00001d042322	161217464	161219831	1152	Nucleobase-ascorbate transporter 11
S3_171637489	Chr3	171637489	Zm00001d042553	171628495	171642926	0	Pectin acetylesterase 5
S3_173133024	Chr3	173133024	Zm00001d042600	173133842	173138661	818	Cytochrome c-2
S3_173559047	Chr3	173559047	Zm00001d042611	173559174	173562022	127	ga20ox3;gibberellin 20-oxidase3:
S3_174789688	Chr3	174789688	Zm00001d042637	174787067	174792369	0	Leucine-rich receptor-like protein kinase family protein
S3_178078333	Chr3	178078333	Zm00001d042714	178074957	178082659	0	Protein S-acyltransferase 8
S3_181105357	Chr3	181105357	Zm00001d042819	181105329	181105799	0	NA
S3_185515248	Chr3	185515248	Zm00001d042974	185497140	185527206	0	Histone deacetylase 10
S3_186174685	Chr3	186174685	Zm00001d042994	186172361	186183344	0	Replication protein-like
S3_186219385	Chr3	186219385	Zm00001d042999	186217950	186224845	0	TRF-like 10
S3_187858961	Chr3	187858961	Zm00001d043062	187858083	187861043	0	Probable WRKY transcription factor 30
S3_189773694	Chr3	189773694	Zm00001d043125	189774392	189775444	698	F-box protein
S3_194723294	Chr3	194723294	Zm00001d043291	194719439	194724473	0	Purple acid phosphatase 10
S3_197487350	Chr3	197487350	Zm00001d043353	197459822	197489419	0	Amino acid kinase family protein
S3_197760367	Chr3	197760367	Zm00001d043365	197758311	197760565	0	Protein binding protein
S3_198923484	Chr3	198923484	Zm00001d043405	198921272	198923752	0	Pentatricopeptide repeat-containing protein
S3_200412597	Chr3	200412597	Zm00001d043449	200412705	200420724	108	RNA-binding S4 domain-containing protein
S3_200579471	Chr3	200579471	Zm00001d043459	200575782	200580113	0	mkkk47;MAP kinase kinase kinase47: function inferrred from sequence similarity (Kong et al 2013)
S3_201602137	Chr3	201602137	Zm00001d043483	201603883	201621450	1746	NA
S3_202715449	Chr3	202715449	Zm00001d043524	202714092	202717654	0	Glucan endo-13-beta-glucosidase 13
S3_205137861	Chr3	205137861	Zm00001d043611	205136822	205138473	0	R2R3MYB-domain protein
S3_207942010	Chr3	207942010	Zm00001d043706	207941097	207942500	0	DNA binding protein
S3_209284488	Chr3	209284488	Zm00001d043764	209274641	209298189	0	NA
S3_213826557	Chr3	213826557	Zm00001d043918	213827943	213829105	1386	NA
S3_213996391	Chr3	213996391	Zm00001d043924	213988702	213996934	0	Peptidase family M48 family protein
S3_216684270	Chr3	216684270	Zm00001d044016	216679147	216698259	0	Long chain acyl-CoA synthetase 5
S3_216932079	Chr3	216932079	Zm00001d044020	216927985	216932381	0	Histone-lysine N-methyltransferase ATX4
S3_217297408	Chr3	217297408	Zm00001d044035	217296337	217300142	0	Ketol-acid reductoisomerase chloroplastic
S3_217466306	Chr3	217466306	Zm00001d044038	217462984	217467349	0	Tetratricopeptide repeat (TPR)-like superfamily protein
S3_219144014	Chr3	219144014	Zm00001d044101	219135721	219144864	0	Rubisco methyltransferase family protein
S3_219823146	Chr3	219823146	Zm00001d044120	219822561	219824045	0	Sterol 14-demethylase
S3_220825461	Chr3	220825461	Zm00001d044162	220824499	220827409	0	Probable WRKY transcription factor 71
S3_220825504	Chr3	220825504	Zm00001d044162	220824499	220827409	0	Probable WRKY transcription factor 71
S4_52134	Chr4	52134	Zm00001d048578	50276	52356	0	DEAD-box ATP-dependent RNA helicase 53
S4_1287707	Chr4	1287707	Zm00001d048612	1286635	1292972	0	Vesicle-associated protein 1-1
S4_1303344	Chr4	1303344	Zm00001d048613	1294082	1306354	0	Disease resistance protein RGA2
S4_3671213	Chr4	3671213	Zm00001d048705	3672327	3674403	1114	bx5;benzoxazinone synthesis5: endoplasmic reticulum monoxygenase; synthesis of cyclic hydroxamates/DIMBOA; insect resistance in young seedlings; SSR umc1276.
S4_3845653	Chr4	3845653	Zm00001d048711	3843348	3844823	830	Hydroquinone glucosyltransferase
S4_5035736	Chr4	5035736	Zm00001d048759	5033268	5035828	0	Putative laccase family protein
S4_5144044	Chr4	5144044	Zm00001d048763	5139506	5146925	0	ARM repeat superfamily protein
S4_6126246	Chr4	6126246	Zm00001d048832	6126471	6129770	225	Putative leucine-rich repeat receptor-like protein kinase family protein
S4_10604980	Chr4	10604980	Zm00001d048953	10603315	10607553	0	3-ketoacyl-CoA synthase 2
S4_12826115	Chr4	12826115	Zm00001d049020	12826628	12828071	513	O-methyltransferase ZRP4
S4_19409477	Chr4	19409477	Zm00001d049179	19409404	19410924	0	O-methyltransferase ZRP4
S4_20019617	Chr4	20019617	Zm00001d049194	20020127	20020816	510	Protein kinase superfamily protein
S4_28016703	Chr4	28016703	Zm00001d049369	28013684	28016851	0	B3 domain-containing protein
S4_28604950	Chr4	28604950	Zm00001d049387	28605301	28606526	351	psb3;photosystem II3:
S4_33787819	Chr4	33787819	Zm00001d049537	33789224	33790486	1405	NA
S4_38430027	Chr4	38430027	Zm00001d049638	38430858	38437862	831	Transcription factor GTE8
S4_40039903	Chr4	40039903	Zm00001d049686	40041861	40043916	1958	AAA-type ATPase family protein
S4_53462558	Chr4	53462558	Zm00001d049927	53452561	53462712	0	alpha/beta-Hydrolases superfamily protein
S4_68706232	Chr4	68706232	Zm00001d050140	68707857	68709611	1625	protein; Storage protein-like
S4_70186777	Chr4	70186777	Zm00001d050165	70184869	70192641	0	Sas10/Utp3/C1D family
S4_100652715	Chr4	100652715	Zm00001d050558	100654474	100655253	1759	OSJNBa0043A12.20 protein
S4_126549402	Chr4	126549402	Zm00001d050845	126547733	126551939	0	40S ribosomal protein S4-3
S4_127435030	Chr4	127435030	Zm00001d050863	127436592	127437036	1562	late embryogenesis abundant protein
S4_131912241	Chr4	131912241	Zm00001d050925	131908776	131919507	0	Protein kinase superfamily protein
S4_159029886	Chr4	159029886	Zm00001d051448	159031088	159035197	1202	Putative RING zinc finger domain superfamily protein
S4_175149009	Chr4	175149009	Zm00001d051951	175147743	175157252	0	casein kinase I
S4_176963491	Chr4	176963491	Zm00001d052032	176961668	176966538	0	Lysine--tRNA ligase cytoplasmic
S4_178532914	Chr4	178532914	Zm00001d052071	178531789	178535160	0	Anoctamin-like protein
S4_180352399	Chr4	180352399	Zm00001d052124	180352140	180355253	0	Putative DUF231 domain containing family protein
S4_180435303	Chr4	180435303	Zm00001d052129	180435545	180436378	242	Protein TSS
S4_184570036	Chr4	184570036	Zm00001d052244	184571783	184572199	1747	Exocyst complex component SEC6
S4_184630672	Chr4	184630672	Zm00001d052245	184611231	184665800	0	Exocyst complex component SEC6
S4_186764179	Chr4	186764179	Zm00001d052311	186764931	186766853	752	Reverse transcriptase
S4_187338563	Chr4	187338563	Zm00001d052334	187337794	187340606	0	NA
S4_188392204	Chr4	188392204	Zm00001d052371	188392275	188393223	71	Protein LURP-one-related 8
S4_193770839	Chr4	193770839	Zm00001d052587	193771468	193772642	629	L-arabinokinase
S4_194139845	Chr4	194139845	Zm00001d052593	194140579	194141001	734	Putative RING zinc finger domain superfamily protein
S4_206590713	Chr4	206590713	Zm00001d052969	206592230	206599570	1517	Putative cytochrome P450 superfamily protein
S4_210073250	Chr4	210073250	Zm00001d053036	210072745	210076531	0	NA
S4_210622580	Chr4	210622580	Zm00001d053049	210622232	210626878	0	ATPase%2C coupled to transmembrane movement of substance%3B ATPase%2C coupled to transmembrane movement of substances
S4_212906557	Chr4	212906557	Zm00001d053082	212908487	212917385	1930	Receptor-like serine/threonine-protein kinase SD1-6
S4_213022889	Chr4	213022889	Zm00001d053087	213023215	213025176	326	G-type lectin S-receptor-like serine/threonine-protein kinase SD2-5
S4_213566422	Chr4	213566422	Zm00001d053099	213559077	213566432	0	NA
S4_214001982	Chr4	214001982	Zm00001d053106	214001973	214002869	0	Sphinganine C4-monooxygenase 1
S4_222237961	Chr4	222237961	Zm00001d053250	222238222	222241030	261	NA
S4_223802780	Chr4	223802780	Zm00001d053275	223795615	223808189	0	NA
S4_229278279	Chr4	229278279	Zm00001d053397	229276261	229284755	0	Zinc finger CCCH domain-containing protein 1
S4_232693434	Chr4	232693434	Zm00001d053515	232669790	232729100	0	Protein kinase superfamily protein
S4_236578836	Chr4	236578836	Zm00001d053617	236577171	236580231	0	brc1;brassinosteroid catabolism1: member of BR catabolic gene family
S5_1282878	Chr5	1282878	Zm00001d012861	1269106	1283069	0	ALBINO3-like protein 1 chloroplastic
S5_1591697	Chr5	1591697	Zm00001d012884	1587906	1593592	0	FAD/NAD(P)-binding oxidoreductase family protein
S5_1604129	Chr5	1604129	Zm00001d012886	1605087	1607673	958	40S ribosomal protein S21
S5_1705043	Chr5	1705043	Zm00001d012894	1702326	1705261	0	NA
S5_1712885	Chr5	1712885	Zm00001d012895	1713093	1718062	208	DUF4378 domain protein
S5_2419930	Chr5	2419930	Zm00001d012963	2416250	2425046	0	Dof zinc finger protein DOF3.6
S5_2420181	Chr5	2420181	Zm00001d012963	2416250	2425046	0	Dof zinc finger protein DOF3.6
S5_2772131	Chr5	2772131	Zm00001d012982	2772181	2774600	50	NAD(P)-binding Rossmann-fold superfamily protein
S5_4529457	Chr5	4529457	Zm00001d013086	4528425	4530419	0	40S ribosomal protein S18
S5_6405998	Chr5	6405998	Zm00001d013202	6405099	6407194	0	DNA binding protein
S5_7096961	Chr5	7096961	Zm00001d013248	7097988	7099084	1027	Nuclear ribonuclease Z
S5_7191364	Chr5	7191364	Zm00001d013258	7193149	7199073	1785	zmm31;Zea mays MADS31:
S5_7192261	Chr5	7192261	Zm00001d013258	7193149	7199073	888	zmm31;Zea mays MADS31:
S5_7614955	Chr5	7614955	Zm00001d013276	7615288	7624824	333	Myosin-12
S5_7985123	Chr5	7985123	Zm00001d013294	7976659	7989206	0	NA
S5_12397880	Chr5	12397880	Zm00001d013471	12395190	12400984	0	sdg130;set domain gene130:
S5_12700863	Chr5	12700863	Zm00001d013492	12694666	12700930	0	Ethylene-insensitive protein 2
S5_13414013	Chr5	13414013	Zm00001d013517	13415177	13415952	1164	NA
S5_16903499	Chr5	16903499	Zm00001d013669	16901324	16905867	0	rz474a(dnaj);¬†: NCBI: putative dnaJ chaperone family protein
S5_16903751	Chr5	16903751	Zm00001d013669	16901324	16905867	0	rz474a(dnaj);¬†: NCBI: putative dnaJ chaperone family protein
S5_19470132	Chr5	19470132	Zm00001d013756	19470749	19471503	617	NA
S5_20025041	Chr5	20025041	Zm00001d013782	20023452	20027129	0	LRR receptor-like serine/threonine-protein kinase EFR
S5_21342549	Chr5	21342549	Zm00001d013818	21344529	21346287	1980	Tryptophan N-monooxygenase 2
S5_27906386	Chr5	27906386	Zm00001d013997	27905856	27909377	0	Cysteine-rich receptor-like protein kinase 2
S5_32423669	Chr5	32423669	Zm00001d014099	32419753	32460975	0	Disease resistance protein RPM1
S5_34484361	Chr5	34484361	Zm00001d014158	34480783	34484281	80	Expressed protein; protein
S5_44472757	Chr5	44472757	Zm00001d014400	44472455	44480342	0	NA
S5_52957563	Chr5	52957563	Zm00001d014553	52955409	52960719	0	protein; Ternary complex factor MIP1-like
S5_53745645	Chr5	53745645	Zm00001d014569	53736832	53758491	0	Probable cadmium/zinc-transporting ATPase HMA1 chloroplastic
S5_59709459	Chr5	59709459	Zm00001d014695	59685981	59738121	0	Camelliol C synthase
S5_59892319	Chr5	59892319	Zm00001d014699	59893227	59894110	908	Putative E3 ubiquitin-protein ligase RING1a
S5_62501896	Chr5	62501896	Zm00001d014769	62502568	62505907	672	NA
S5_73034926	Chr5	73034926	Zm00001d015042	73029209	73040036	0	NA
S5_73773767	Chr5	73773767	Zm00001d015058	73772339	73775788	0	Histone deacetylase complex subunit SAP18
S5_75310655	Chr5	75310655	Zm00001d015097	75308380	75310705	0	NA
S5_81756043	Chr5	81756043	Zm00001d015259	81752266	81766811	0	26S proteasome non-ATPase regulatory subunit 2 homolog A
S5_82496696	Chr5	82496696	Zm00001d015278	82495698	82511830	0	ADP-ribosylation factor GTPase-activating protein AGD3
S5_88227803	Chr5	88227803	Zm00001d015396	88228087	88230594	284	Probable inactive purple acid phosphatase 1
S5_89378469	Chr5	89378469	Zm00001d015421	89376383	89379344	0	Basic leucine zipper 9
S5_90965758	Chr5	90965758	Zm00001d015450	90962311	90968591	0	sun1;SUN domain protein1: canonical C-terminal SUN-domain (CCSD) type nuclear envelope protein
S5_108292188	Chr5	108292188	Zm00001d015693	108281229	108299082	0	AUGMIN subunit 6
S5_134286346	Chr5	134286346	Zm00001d015960	134287992	134290874	1646	SGNH hydrolase-type esterase superfamily protein
S5_144343022	Chr5	144343022	Zm00001d016095	144342410	144347442	0	Transcription factor SPEECHLESS
S5_144343103	Chr5	144343103	Zm00001d016095	144342410	144347442	0	Transcription factor SPEECHLESS
S5_144343800	Chr5	144343800	Zm00001d016095	144342410	144347442	0	Transcription factor SPEECHLESS
S5_146547787	Chr5	146547787	Zm00001d016144	146540230	146555384	0	Chalcone isomerase 3
S5_146554832	Chr5	146554832	Zm00001d016144	146540230	146555384	0	Chalcone isomerase 3
S5_148250171	Chr5	148250171	Zm00001d016167	148251598	148253961	1427	NA
S5_148290272	Chr5	148290272	Zm00001d016170	148289453	148290412	0	Peroxisome biogenesis protein 7
S5_155585815	Chr5	155585815	Zm00001d016284	155586800	155587668	985	Leucine-rich repeat extensin-like protein 6
S5_158398586	Chr5	158398586	Zm00001d016343	158391441	158400908	0	NA
S5_163581190	Chr5	163581190	Zm00001d016470	163581205	163582329	15	Inositol-tetrakisphosphate 1-kinase 1
S5_164797367	Chr5	164797367	Zm00001d016496	164787246	164801706	0	Polyadenylate-binding protein-interacting protein 3
S5_179683743	Chr5	179683743	Zm00001d016909	179681805	179682950	793	Myosin heavy chain-related protein
S5_181286052	Chr5	181286052	Zm00001d016961	181287381	181293289	1329	NA
S5_182049613	Chr5	182049613	Zm00001d016987	182048581	182050365	0	Potassium channel KAT3
S5_183935433	Chr5	183935433	Zm00001d017050	183927350	183936102	0	Protein kinase superfamily protein
S5_184140096	Chr5	184140096	Zm00001d017060	184141117	184144175	1021	Hypoxia-responsive family protein
S5_184661315	Chr5	184661315	Zm00001d017079	184659751	184662560	0	BTB/POZ domain-containing protein
S5_184888628	Chr5	184888628	Zm00001d017085	184890209	184893188	1581	beta-14-N-acetylglucosaminyltransferase family protein
S5_187574635	Chr5	187574635	Zm00001d017166	187570389	187600485	0	LETM1-like protein
S5_187853723	Chr5	187853723	Zm00001d017171	187855558	187860206	1835	Outer envelope pore protein 37 chloroplastic
S5_188279931	Chr5	188279931	Zm00001d017187	188280298	188284023	367	Co-chaperone GrpE family protein
S5_193930116	Chr5	193930116	Zm00001d017382	193930984	193932787	868	LIM domain-containing protein PLIM2b
S5_193930788	Chr5	193930788	Zm00001d017382	193930984	193932787	196	LIM domain-containing protein PLIM2b
S5_197138973	Chr5	197138973	Zm00001d017476	197139091	197145688	118	Chaperone protein dnaJ 3
S5_198941572	Chr5	198941572	Zm00001d017535	198941356	198941736	0	NA
S5_199057734	Chr5	199057734	Zm00001d017539	199057191	199061399	0	Mechanosensitive ion channel protein 6
S5_199690471	Chr5	199690471	Zm00001d017564	199688648	199695375	0	NA
S5_203139891	Chr5	203139891	Zm00001d017650	203139983	203141495	92	Probable ADP-ribosylation factor
S5_205056018	Chr5	205056018	Zm00001d017714	205056209	205061640	191	Protein NRT1/ PTR FAMILY 8.3
S5_205559202	Chr5	205559202	Zm00001d017735	205560304	205561065	1102	Expansin-B4
S5_206897178	Chr5	206897178	Zm00001d017789	206898283	206898994	1105	NA
S5_207916781	Chr5	207916781	Zm00001d017827	207918441	207919463	1660	Mevalonate kinase
S5_210086949	Chr5	210086949	Zm00001d017918	210086827	210090321	0	TRICHOME BIREFRINGENCE-LIKE 20
S5_210092528	Chr5	210092528	Zm00001d017919	210091834	210093211	0	TRICHOME BIREFRINGENCE-LIKE 20
S5_210865693	Chr5	210865693	Zm00001d017957	210861055	210866038	0	Peptidase family M48 family protein
S5_210867827	Chr5	210867827	Zm00001d017958	210867625	210871221	0	Glutamine synthetase root isozyme 3
S5_212367323	Chr5	212367323	Zm00001d018025	212350402	212368255	0	protein tyrosine kinase family protein
S5_212630382	Chr5	212630382	Zm00001d018038	212630308	212636028	0	Putative NAC domain-containing protein 94
S5_213913150	Chr5	213913150	Zm00001d018081	213912954	213913979	0	AP2 domain-containing protein
S5_214080892	Chr5	214080892	Zm00001d018093	214080739	214082961	0	NA
S5_215506981	Chr5	215506981	Zm00001d018146	215504802	215514412	0	Methionine aminopeptidase 1D chloroplastic/mitochondrial
S5_216404940	Chr5	216404940	Zm00001d018199	216404525	216421412	0	PHD finger family protein
S5_216528664	Chr5	216528664	Zm00001d018203	216529933	216532619	1269	Probable WRKY transcription factor 9
S5_217585422	Chr5	217585422	Zm00001d018261	217575060	217588003	0	LRR receptor-like serine/threonine-protein kinase ERECTA
S5_218586795	Chr5	218586795	Zm00001d018331	218582214	218586864	0	Hsp70-Hsp90 organizing protein 2
S5_218840451	Chr5	218840451	Zm00001d018339	218834722	218841095	0	Cyclic nucleotide-gated ion channel 17
S5_219440711	Chr5	219440711	Zm00001d018372	219441315	219442499	604	RNA polymerase II C-terminal domain phosphatase-like 4
S5_221507108	Chr5	221507108	Zm00001d018475	221498364	221507258	0	CLIP-associated protein
S5_222085922	Chr5	222085922	Zm00001d018508	222085925	222086662	3	DNA-binding protein
S6_2941876	Chr6	2941876	Zm00001d035041	2930352	2945593	0	Phospholipase SGR2
S6_18887325	Chr6	18887325	Zm00001d035273	18885692	18886536	789	alpha/beta-Hydrolases superfamily protein
S6_22767477	Chr6	22767477	Zm00001d035349	22766369	22772846	0	NA
S6_23852488	Chr6	23852488	Zm00001d035382	23840275	23852509	0	Putative tify domain/CCT motif transcription factor family protein
S6_27101589	Chr6	27101589	Zm00001d035457	27101237	27102244	0	Trihelix transcription factor GT-3b
S6_27974193	Chr6	27974193	Zm00001d035462	27973065	27977307	0	jasmonate-regulated gene 21
S6_28117413	Chr6	28117413	Zm00001d035468	28113842	28124886	0	NA
S6_37810702	Chr6	37810702	Zm00001d035631	37793506	37814621	0	Cation/H(+) antiporter 20
S6_58264735	Chr6	58264735	Zm00001d035877	58266168	58267275	1433	Condensin-2 complex subunit H2
S6_65226071	Chr6	65226071	Zm00001d036000	65226988	65229647	917	IQ domain-containing protein IQM5
S6_65311713	Chr6	65311713	Zm00001d036001	65313239	65315468	1526	Peroxisomal membrane protein 11C
S6_71510522	Chr6	71510522	Zm00001d036088	71478438	71513016	0	AT-hook motif nuclear-localized protein 16
S6_78251827	Chr6	78251827	Zm00001d036230	78253106	78258445	1279	P-loop containing nucleoside triphosphate hydrolases superfamily protein
S6_85716764	Chr6	85716764	Zm00001d036360	85712835	85716668	96	Cyclin-B2-4
S6_91274135	Chr6	91274135	Zm00001d036529	91275079	91276099	944	NA
S6_92018527	Chr6	92018527	Zm00001d036557	92017713	92023571	0	External alternative NAD(P)H-ubiquinone oxidoreductase B1 mitochondrial
S6_95829067	Chr6	95829067	Zm00001d036633	95829371	95831490	304	NA
S6_96564020	Chr6	96564020	Zm00001d036655	96564582	96572729	562	NA
S6_97084525	Chr6	97084525	Zm00001d036664	97082640	97087215	0	Probable phosphoglucomutase cytoplasmic 1
S6_99520774	Chr6	99520774	Zm00001d036740	99520465	99521070	0	Sterile alpha motif (SAM) domain-containing protein
S6_99764629	Chr6	99764629	Zm00001d036750	99763877	99766409	0	Heptahelical transmembrane protein 1
S6_99922505	Chr6	99922505	Zm00001d036755	99918334	99928751	0	ESCRT-related protein CHMP1B
S6_99926368	Chr6	99926368	Zm00001d036755	99918334	99928751	0	ESCRT-related protein CHMP1B
S6_120622413	Chr6	120622413	Zm00001d037315	120615193	120635200	0	NAC domain-containing protein 8
S6_124548286	Chr6	124548286	Zm00001d037401	124532947	124584221	0	proteasome activating protein 200
S6_124578636	Chr6	124578636	Zm00001d037401	124532947	124584221	0	proteasome activating protein 200
S6_126847079	Chr6	126847079	Zm00001d037484	126845417	126851655	0	Putative clathrin assembly protein
S6_133418720	Chr6	133418720	Zm00001d037663	133420435	133424501	1715	NADH-ubiquinone oxidoreductase 10.5 kDa subunit%3B NADH-ubiquinone oxidoreductase subunit
S6_133971056	Chr6	133971056	Zm00001d037685	133972566	133974657	1510	NA
S6_142002783	Chr6	142002783	Zm00001d037920	141997725	142002530	253	NA
S6_142401452	Chr6	142401452	Zm00001d037929	142399394	142401680	0	40S ribosomal protein S5-2
S6_143318642	Chr6	143318642	Zm00001d037950	143301519	143339329	0	Serine/threonine-protein kinase TOR
S6_144376668	Chr6	144376668	Zm00001d037983	144371484	144378333	0	Phosphatidylinositol/phosphatidylcholine transfer protein SFH13
S6_144376732	Chr6	144376732	Zm00001d037983	144371484	144378333	0	Phosphatidylinositol/phosphatidylcholine transfer protein SFH13
S6_145587436	Chr6	145587436	Zm00001d038027	145584488	145588965	0	NA
S6_150598604	Chr6	150598604	Zm00001d038177	150598351	150599304	0	Probable carboxylesterase 17
S6_152184263	Chr6	152184263	Zm00001d038239	152182637	152184624	0	Whole genome shotgun sequence of line PN40024 scaffold_35.assembly12x (Fragment)
S6_157146849	Chr6	157146849	Zm00001d038432	157148623	157154057	1774	Putative leucine-rich repeat transmembrane protein kinase family protein
S6_158800489	Chr6	158800489	Zm00001d038504	158797382	158802161	0	Putative B3 domain-containing protein
S6_159196146	Chr6	159196146	Zm00001d038523	159196375	159197314	229	NA
S6_161969273	Chr6	161969273	Zm00001d038660	161968078	161971277	0	Protein tesmin/TSO1-like CXC 4
S6_161971129	Chr6	161971129	Zm00001d038660	161968078	161971277	0	Protein tesmin/TSO1-like CXC 4
S6_162601126	Chr6	162601126	Zm00001d038687	162598342	162601795	0	Beta-arabinofuranosyltransferase RAY1
S6_163349611	Chr6	163349611	Zm00001d038723	163346653	163362540	0	Eukaryotic aspartyl protease family protein
S6_163362120	Chr6	163362120	Zm00001d038723	163346653	163362540	0	Eukaryotic aspartyl protease family protein
S6_165823605	Chr6	165823605	Zm00001d038849	165819453	165832524	0	alpha/beta-Hydrolases superfamily protein
S6_166903237	Chr6	166903237	Zm00001d038918	166901843	166903348	0	DUF1639 family protein
S6_168020747	Chr6	168020747	Zm00001d038972	168004770	168021297	0	Probable ubiquitin-conjugating enzyme E2 24
S6_170243751	Chr6	170243751	Zm00001d039112	170243017	170243871	0	DUF1645 family protein
S6_172321002	Chr6	172321002	Zm00001d039194	172321981	172324231	979	RNA polymerase sigma factor sigE chloroplastic/mitochondrial
S6_172334015	Chr6	172334015	Zm00001d039196	172328092	172333861	154	Sec1 family domain-containing protein MIP3
S6_172401783	Chr6	172401783	Zm00001d039199	172403607	172404562	1824	NA
S6_172507394	Chr6	172507394	Zm00001d039206	172509105	172510659	1711	Putative bZIP transcription factor superfamily protein
S7_1163496	Chr7	1163496	Zm00001d018619	1162875	1177195	0	Peroxidase 1
S7_2262046	Chr7	2262046	Zm00001d018671	2260301	2262568	0	NA
S7_2700228	Chr7	2700228	Zm00001d018696	2698898	2701382	0	SKU5 similar 17
S7_2769683	Chr7	2769683	Zm00001d018704	2767046	2847029	0	NA
S7_3073287	Chr7	3073287	Zm00001d018718	3073742	3077525	455	Plastid division protein PDV2
S7_3151076	Chr7	3151076	Zm00001d018727	3152513	3153505	1437	psk1;phytosulfokine peptide precursor1: cDNA from inbred LC, very similar to rice PSK4; similarity to maize psk3 less but closer than to psk2 or psk4
S7_3329907	Chr7	3329907	Zm00001d018731	3330940	3335717	1033	AP2-like ethylene-responsive transcription factor ANT
S7_4288222	Chr7	4288222	Zm00001d018755	4285350	4288066	156	ribosomal protein L5
S7_4404198	Chr7	4404198	Zm00001d018758	4402578	4407434	0	sudh1;succinate dehydrogenase1:
S7_5230530	Chr7	5230530	Zm00001d018790	5231194	5232560	664	Glyoxylate/hydroxypyruvate reductase HPR3
S7_5330308	Chr7	5330308	Zm00001d018792	5330584	5347005	276	WPP domain-associated protein
S7_7307362	Chr7	7307362	Zm00001d018849	7303493	7314341	0	NA
S7_8340055	Chr7	8340055	Zm00001d018883	8339737	8344221	0	Probable inactive leucine-rich repeat receptor-like protein kinase
S7_9498702	Chr7	9498702	Zm00001d018927	9495479	9499142	0	Protein FATTY ACID EXPORT 1 chloroplastic
S7_9876073	Chr7	9876073	Zm00001d018939	9874433	9879888	0	Ethylene-overproduction protein 1
S7_10469600	Chr7	10469600	Zm00001d018956	10470180	10470708	580	Scarecrow-like protein 6
S7_10648290	Chr7	10648290	Zm00001d018959	10648216	10650351	0	ABC transporter F family member 4
S7_10649688	Chr7	10649688	Zm00001d018959	10648216	10650351	0	ABC transporter F family member 4
S7_10796034	Chr7	10796034	Zm00001d018961	10795045	10799314	0	Pyruvate kinase
S7_13465783	Chr7	13465783	Zm00001d019029	13463976	13469499	0	meg7;maternally expressed gene7:
S7_22844622	Chr7	22844622	Zm00001d019228	22845582	22847553	960	ZIP zinc/iron transport family protein
S7_25222575	Chr7	25222575	Zm00001d019275	25222233	25223565	0	PAN domain-containing protein
S7_29372316	Chr7	29372316	Zm00001d019353	29366404	29377820	0	protein kinase domain containing protein expressed
S7_29876182	Chr7	29876182	Zm00001d019364	29878045	29878560	1863	Pathogenesis-related protein 1
S7_46621403	Chr7	46621403	Zm00001d019627	46612501	46650526	0	ABC transporter B family member 28
S7_58249416	Chr7	58249416	Zm00001d019768	58242159	58258581	0	Probable protein S-acyltransferase 22
S7_80649992	Chr7	80649992	Zm00001d019961	80640166	80656679	0	AT1G15520 (E=9e-070) PDR12 ATPDR12 | PDR12 (PLEIOTROPIC DRUG RESISTANCE 12); ATPase coupled to transmembrane movement of substances
S7_98434178	Chr7	98434178	Zm00001d020185	98428631	98451742	0	Probable LRR receptor-like serine/threonine-protein kinase
S7_98944368	Chr7	98944368	Zm00001d020202	98940156	98959507	0	NA
S7_100769524	Chr7	100769524	Zm00001d020223	100770949	100773059	1425	ATP synthase subunit beta chloroplastic
S7_121220254	Chr7	121220254	Zm00001d020532	121214033	121220498	0	AUGMIN subunit 8
S7_126453576	Chr7	126453576	Zm00001d020647	126451904	126458100	0	Phospholipid:diacylglycerol acyltransferase 1
S7_128747895	Chr7	128747895	Zm00001d020692	128747473	128750503	0	Beta-13-galactosyltransferase 7
S7_134489149	Chr7	134489149	Zm00001d020845	134486165	134489807	0	NA
S7_137740712	Chr7	137740712	Zm00001d020958	137739132	137740896	0	Dihydroflavonol-4-reductase
S7_138227051	Chr7	138227051	Zm00001d020972	138223556	138229618	0	Pentatricopeptide repeat-containing protein mitochondrial
S7_140506194	Chr7	140506194	Zm00001d021018	140506559	140508508	365	60S ribosomal protein L32-1
S7_142485169	Chr7	142485169	Zm00001d021087	142484402	142493269	0	dsc3;Discolored-paralog3:
S7_143874281	Chr7	143874281	Zm00001d021140	143872080	143877237	0	Aleurone layer morphogenesis protein; protein
S7_146871727	Chr7	146871727	Zm00001d021251	146867422	146876752	0	Glutamyl-tRNA reductase-binding protein chloroplastic
S7_150327483	Chr7	150327483	Zm00001d021378	150322957	150329229	0	ARM repeat superfamily protein
S7_156491427	Chr7	156491427	Zm00001d021574	156488961	156504047	0	Protein LAZ1
S7_158562856	Chr7	158562856	Zm00001d021629	158563700	158567974	844	Protein DETOXIFICATION 40
S7_158960683	Chr7	158960683	Zm00001d021646	158960253	158969690	0	Phospholipase A I
S7_160389399	Chr7	160389399	Zm00001d021694	160387485	160390210	0	General transcription factor 2-related zinc finger protein
S7_161084258	Chr7	161084258	Zm00001d021713	161069220	161085003	0	NA
S7_161617582	Chr7	161617582	Zm00001d021732	161616775	161621032	0	Cellulose synthase-like protein D3
S7_163561751	Chr7	163561751	Zm00001d021816	163561655	163562155	0	NA
S7_163884717	Chr7	163884717	Zm00001d021828	163880048	163887890	0	Exocyst complex component EXO84C
S7_164392786	Chr7	164392786	Zm00001d021846	164385228	164417998	0	Insulin-degrading enzyme-like 1 peroxisomal
S7_165555400	Chr7	165555400	Zm00001d021894	165554211	165556658	0	NA
S7_165558253	Chr7	165558253	Zm00001d021895	165558401	165560667	148	Beta-hexosaminidase
S7_166720230	Chr7	166720230	Zm00001d021945	166721959	166725312	1729	Zinc finger CCCH domain-containing protein 18
S7_166838035	Chr7	166838035	Zm00001d021949	166838764	166841455	729	BTB/POZ domain-containing protein
S7_167200705	Chr7	167200705	Zm00001d021961	167201658	167205003	953	Alpha-L-fucosidase 3
S7_168161838	Chr7	168161838	Zm00001d022017	168160113	168162604	0	Probable indole-3-acetic acid-amido synthetase GH3.1
S7_169605394	Chr7	169605394	Zm00001d022076	169604389	169605129	265	NA
S7_170234913	Chr7	170234913	Zm00001d022098	170230459	170235325	0	NA
S7_170234917	Chr7	170234917	Zm00001d022098	170230459	170235325	0	NA
S7_172077027	Chr7	172077027	Zm00001d022181	172074891	172079102	0	Phospho-2-dehydro-3-deoxyheptonate aldolase 1
S7_172713446	Chr7	172713446	Zm00001d022201	172712659	172717330	0	Probable inactive receptor kinase
S7_175973938	Chr7	175973938	Zm00001d022347	175951628	175974505	0	Probable protein phosphatase 2C 35
S7_177695741	Chr7	177695741	Zm00001d022437	177695470	177698120	0	Probable WRKY transcription factor 30
S7_178607607	Chr7	178607607	Zm00001d022488	178605958	178606905	702	bd1;branched silkless1: ear silkless with indeterminate branches at base; tassel proliferated, bushy
S7_182081877	Chr7	182081877	Zm00001d022641	182080899	182083964	0	NA
S8_828817	Chr8	828817	Zm00001d008193	824488	829600	0	NA
S8_1460263	Chr8	1460263	Zm00001d008215	1460764	1465581	501	Gamma carbonic anhydrase 1 mitochondrial
S8_1976217	Chr8	1976217	Zm00001d008228	1976472	1977821	255	rpl40;50S ribosomal protein L40: npi220b was called npi553 but is listed in the database as npi220b
S8_3214685	Chr8	3214685	Zm00001d008256	3193712	3222186	0	NEDD8-activating enzyme E1 catalytic subunit
S8_4576006	Chr8	4576006	Zm00001d008300	4575727	4577201	0	Peroxidase 9
S8_6271485	Chr8	6271485	Zm00001d008359	6272890	6273327	1405	MFS18 protein
S8_8086624	Chr8	8086624	Zm00001d008413	8088053	8091109	1429	DNAJ heat shock N-terminal domain-containing protein
S8_13542682	Chr8	13542682	Zm00001d008580	13544103	13544778	1421	NA
S8_15012306	Chr8	15012306	Zm00001d008623	15007294	15014756	0	Very-long-chain (3R)-3-hydroxyacyl-CoA dehydratase PASTICCINO 2
S8_18547293	Chr8	18547293	Zm00001d008738	18539420	18548639	0	Putative pentatricopeptide repeat-containing protein
S8_19956449	Chr8	19956449	Zm00001d008786	19956297	19959006	0	Chaperone protein ClpD chloroplastic
S8_21256474	Chr8	21256474	Zm00001d008810	21254507	21266662	0	NA
S8_25117817	Chr8	25117817	Zm00001d008911	25111306	25119589	0	sodium/calcium exchanger family protein / calcium-binding EF hand family protein
S8_26870315	Chr8	26870315	Zm00001d008951	26872145	26875807	1830	Pre-mRNA-splicing factor cwc15
S8_27723258	Chr8	27723258	Zm00001d008966	27722101	27724506	0	Serine/threonine-protein kinase
S8_29647503	Chr8	29647503	Zm00001d009004	29648274	29654419	771	tRNAse Z4
S8_33110756	Chr8	33110756	Zm00001d009049	33111400	33111642	644	NA
S8_40737244	Chr8	40737244	Zm00001d009171	40738943	40752749	1699	Mitochondrial substrate carrier family protein
S8_49688529	Chr8	49688529	Zm00001d009270	49685540	49721525	0	Protein HASTY 1
S8_57956583	Chr8	57956583	Zm00001d009350	57956287	57956634	0	Histone H2A variant 1
S8_61817716	Chr8	61817716	Zm00001d009391	61818189	61819910	473	Pentatricopeptide repeat-containing protein
S8_63772351	Chr8	63772351	Zm00001d009423	63771442	63772986	0	Thioredoxin domain-containing protein PLP3B
S8_64102636	Chr8	64102636	Zm00001d009430	64104560	64107561	1924	Transducin/WD40 repeat-like superfamily protein
S8_64149892	Chr8	64149892	Zm00001d009432	64114105	64166430	0	NA
S8_67099582	Chr8	67099582	Zm00001d009491	67099421	67100192	0	NA
S8_74429220	Chr8	74429220	Zm00001d009651	74428604	74430060	0	Putative thioredoxin superfamily protein
S8_75412556	Chr8	75412556	Zm00001d009676	75406721	75412753	0	serine/threonine protein kinase 3
S8_76426506	Chr8	76426506	Zm00001d009702	76423474	76428876	0	P-loop containing nucleoside triphosphate hydrolases superfamily protein
S8_82416979	Chr8	82416979	Zm00001d009810	82399469	82420640	0	Core-2/I-branching beta-16-N-acetylglucosaminyltransferase family protein
S8_88815123	Chr8	88815123	Zm00001d009907	88814089	88820257	0	alpha/beta-Hydrolases superfamily protein
S8_90455645	Chr8	90455645	Zm00001d009932	90455463	90456568	0	Plasma membrane associated protein
S8_98861344	Chr8	98861344	Zm00001d010087	98849846	98862302	0	Putative MYB DNA-binding domain superfamily protein
S8_104421900	Chr8	104421900	Zm00001d010214	104421415	104424050	0	PB1 domain containing protein
S8_110141687	Chr8	110141687	Zm00001d010333	110140571	110142090	0	NA
S8_112894795	Chr8	112894795	Zm00001d010400	112885015	112906534	0	Retrovirus-related Pol polyprotein LINE-1
S8_115239717	Chr8	115239717	Zm00001d010440	115240665	115242366	948	sweet3a;sugars will eventually be exported transporter3a:
S8_116050516	Chr8	116050516	Zm00001d010456	116048099	116074297	0	NA
S8_126968268	Chr8	126968268	Zm00001d010755	126969528	126978127	1260	trps1;trehalose-6-phosphate synthase1:
S8_126976559	Chr8	126976559	Zm00001d010755	126969528	126978127	0	trps1;trehalose-6-phosphate synthase1:
S8_128035229	Chr8	128035229	Zm00001d010795	128032677	128035296	0	IQ-domain 25
S8_129538901	Chr8	129538901	Zm00001d010838	129538321	129541025	0	Zinc transporter 6 chloroplastic
S8_134366976	Chr8	134366976	Zm00001d010941	134367935	134370403	959	Retrovirus-related Pol polyprotein LINE-1
S8_134766034	Chr8	134766034	Zm00001d010948	134760586	134766141	0	lg4;liguleless4: dominant Lg4 plants lack ligule and auricle but show vestiges sporadically in bladeclass I homeobox; cDNA and genomic clones; sequence and expression similar to lg3 and knox5
S8_134841577	Chr8	134841577	Zm00001d010950	134829668	134841732	0	Glutamate--cysteine ligase chloroplastic
S8_135149277	Chr8	135149277	Zm00001d010962	135146519	135151310	0	NA
S8_137169071	Chr8	137169071	Zm00001d011038	137168646	137180188	0	UDP-galactose/UDP-glucose transporter 5
S8_137869132	Chr8	137869132	Zm00001d011060	137865331	137867859	1273	Putative E3 ubiquitin-protein ligase XBAT31
S8_137944365	Chr8	137944365	Zm00001d011064	137946079	137947769	1714	Putative mitochondrial import inner membrane translocase subunit Tim17 family protein
S8_137944818	Chr8	137944818	Zm00001d011064	137946079	137947769	1261	Putative mitochondrial import inner membrane translocase subunit Tim17 family protein
S8_138816160	Chr8	138816160	Zm00001d011096	138816382	138824360	222	ago1;argonaute1: Proposed to interact with small RNAs in dorsiventral leaf patterning
S8_139307488	Chr8	139307488	Zm00001d011112	139306221	139307532	0	Exonuclease
S8_139370151	Chr8	139370151	Zm00001d011113	139372046	139374129	1895	Uncharacterised protein family SERF
S8_139371460	Chr8	139371460	Zm00001d011113	139372046	139374129	586	Uncharacterised protein family SERF
S8_139733920	Chr8	139733920	Zm00001d011124	139732022	139736729	0	4Fe-4S binding domain containing protein expressed
S8_139923854	Chr8	139923854	Zm00001d011130	139920304	139924414	0	Nucleosome assembly protein 1;2
S8_139923913	Chr8	139923913	Zm00001d011130	139920304	139924414	0	Nucleosome assembly protein 1;2
S8_143026170	Chr8	143026170	Zm00001d011210	143020695	143027838	0	lyce1;lycopene epsilon cyclase1: determines qualitative composition of endosperm carotenoids
S8_146179517	Chr8	146179517	Zm00001d011302	146180242	146181231	725	Os01g0606100 protein
S8_149460782	Chr8	149460782	Zm00001d011394	149460412	149466127	0	NA
S8_150931005	Chr8	150931005	Zm00001d011454	150927227	150934087	0	cah6;carbonic anhydrase6: predicted beta carbonic anhydrase
S8_152701522	Chr8	152701522	Zm00001d011504	152696181	152705526	0	V-type proton ATPase subunit E3
S8_154888448	Chr8	154888448	Zm00001d011579	154889188	154895325	740	Pentatricopeptide repeat-containing protein chloroplastic
S8_156198946	Chr8	156198946	Zm00001d011618	156198746	156199792	0	ipt3;isopentenyl transferase3: encodes an isopentenyl transferase
S8_156795005	Chr8	156795005	Zm00001d011632	156789926	156801563	0	Cytidyltransferase isoform 1%3B Cytidyltransferase isoform 2
S8_159540579	Chr8	159540579	Zm00001d011713	159513499	159578586	0	Myosin family protein with Dil domain
S8_164110816	Chr8	164110816	Zm00001d011891	164106171	164115399	0	S-formylglutathione hydrolase
S8_165792068	Chr8	165792068	Zm00001d011982	165791012	165792927	0	NA
S8_168388657	Chr8	168388657	Zm00001d012112	168390651	168392237	1994	NA
S8_168479706	Chr8	168479706	Zm00001d012121	168477740	168480878	0	Tetratricopeptide repeat (TPR)-like superfamily protein
S8_170363455	Chr8	170363455	Zm00001d012220	170362957	170364624	0	Putative ENTH/ANTH/VHS superfamily protein
S8_173236349	Chr8	173236349	Zm00001d012379	173237609	173239733	1260	myb domain protein 109
S8_174696820	Chr8	174696820	Zm00001d012446	174687822	174699554	0	V-type proton ATPase subunit a1
S8_175897260	Chr8	175897260	Zm00001d012515	175898933	175903845	1673	proline-rich family protein
S8_175897734	Chr8	175897734	Zm00001d012515	175898933	175903845	1199	proline-rich family protein
S8_176777470	Chr8	176777470	Zm00001d012567	176775799	176779233	0	Glycerol-3-phosphate dehydrogenase [NAD(+)] GPDHC1 cytosolic
S8_178695514	Chr8	178695514	Zm00001d012688	178683463	178701014	0	Protein tesmin/TSO1-like CXC 5
S9_823132	Chr9	823132	Zm00001d044738	819059	830199	0	NA
S9_977437	Chr9	977437	Zm00001d044743	975353	978385	0	hAT transposon superfamily protein
S9_2068758	Chr9	2068758	Zm00001d044775	2067198	2068863	0	Xyloglucan endotransglucosylase/hydrolase protein 1
S9_6994776	Chr9	6994776	Zm00001d044909	6993273	6999258	0	NA
S9_7567622	Chr9	7567622	Zm00001d044930	7568466	7568762	844	EF hand family protein
S9_9004644	Chr9	9004644	Zm00001d044976	9002299	9005803	0	Mechanosensitive ion channel protein 10
S9_11190499	Chr9	11190499	Zm00001d045054	11188093	11192433	0	stc1;sesquiterpene cyclase1: single copy; insect defense reponse; encodes a sesquiterpene cyclase involved in terpenoid biosynthesis
S9_15777303	Chr9	15777303	Zm00001d045195	15778735	15788930	1432	AP-1 complex subunit gamma-1
S9_18661288	Chr9	18661288	Zm00001d045308	18663033	18663596	1745	Putative RING zinc finger domain superfamily protein
S9_18791444	Chr9	18791444	Zm00001d045311	18788726	18792268	0	Hydrolase-like protein family
S9_19593851	Chr9	19593851	Zm00001d045361	19593649	19594014	0	NA
S9_25084865	Chr9	25084865	Zm00001d045515	25084738	25087293	0	Putative receptor-like protein kinase family protein
S9_28663445	Chr9	28663445	Zm00001d045607	28663249	28667205	0	Nucleic acid-binding OB-fold-like protein
S9_32538156	Chr9	32538156	Zm00001d045667	32539610	32542534	1454	Protein NRT1/ PTR FAMILY 3.1
S9_38784039	Chr9	38784039	Zm00001d045782	38771710	38792930	0	DNA oxidative demethylase ALKBH2
S9_77253641	Chr9	77253641	Zm00001d046263	77253429	77264289	0	Amino acid permease 6
S9_105157792	Chr9	105157792	Zm00001d046769	105152101	105165672	0	NAD(P)-binding Rossmann-fold superfamily protein
S9_107367951	Chr9	107367951	Zm00001d046824	107368857	107369638	906	NA
S9_121222700	Chr9	121222700	Zm00001d047183	121210096	121229359	0	Probable methyltransferase PMT2
S9_125380697	Chr9	125380697	Zm00001d047279	125381053	125382929	356	Putative cytochrome P450 superfamily protein
S9_127876657	Chr9	127876657	Zm00001d047367	127876088	127883287	0	nucleic acid binding;methyltransferases
S9_132508532	Chr9	132508532	Zm00001d047494	132492626	132525610	0	AAA-type ATPase family protein
S9_137474901	Chr9	137474901	Zm00001d047630	137476334	137477037	1433	NA
S9_140335331	Chr9	140335331	Zm00001d047738	140333668	140335716	0	Protein PMR5
S9_141208029	Chr9	141208029	Zm00001d047762	141201656	141214861	0	Ypt/Rab-GAP domain of gyp1p superfamily protein
S9_141396560	Chr9	141396560	Zm00001d047772	141397422	141400452	862	Ankyrin repeat-containing protein ITN1
S9_143761728	Chr9	143761728	Zm00001d047864	143762927	143764802	1199	kinase family protein
S9_143836498	Chr9	143836498	Zm00001d047868	143837505	143839327	1007	Late embryogenesis abundant (LEA) hydroxyproline-rich glycoprotein family
S9_147616583	Chr9	147616583	Zm00001d047998	147612453	147617340	0	Squalene monooxygenase
S9_152175334	Chr9	152175334	Zm00001d048194	152171884	152176225	0	Acyl-CoA N-acyltransferases (NAT) superfamily protein
S9_152187604	Chr9	152187604	Zm00001d048195	152187406	152188725	0	Calcium-dependent lipid-binding (CaLB domain) family protein
