# Supplementary material for: Temporally resolved growth patterns reveal novel information about the polygenic nature of complex quantitative traits
Source: Plant J. 2024 Oct 27;120(5):1969–86. doi: 10.1111/tpj.17092 (PMC11629746; doi:10.1111/tpj.17092)
Supplement: Supplementary file 12 — Table S11. Enriched gene ontology terms for loci that were significantly associated with height or growth rate during the exponential growth phase. [file TPJ-120-1969-s012.xlsx]

## Sheet: Sheet1
Table S11. Enriched gene ontology terms for loci that were significantly associated with height or growth rate during the exponential growth phase.
GWAS		Ontology	Description	p-value	FDR
Height during Exponential Growth Phase	GO:0009707	Cellular Component	chloroplast outer membrane	5.3e-05	0.0083
Height during Exponential Growth Phase	GO:0009527	Cellular Component	plastid outer membrane	6.3e-05	0.0083
Height during Exponential Growth Phase	GO:0031969	Cellular Component	chloroplast membrane	0.00049	0.03
Height during Exponential Growth Phase	GO:0031968	Cellular Component	organelle outer membrane	0.00057	0.03
Height during Exponential Growth Phase	GO:0042170	Cellular Component	plastid membrane	0.00057	0.03
Height during Exponential Growth Phase	GO:0019867	Cellular Component	outer membrane	0.00084	0.037
Growth Rate during Exponential Growth Phase	GO:0000166	Molecular Function	nucleotide binding	6.6e-05	0.0041
Growth Rate during Exponential Growth Phase	GO:0035639	Molecular Function	purine ribonucleoside triphosphate binding	0.00013	0.0041
Growth Rate during Exponential Growth Phase	GO:0032549	Molecular Function	ribonucleoside binding	0.00017	0.0041
Growth Rate during Exponential Growth Phase	GO:0097367	Molecular Function	carbohydrate derivative binding	0.00013	0.0041
Growth Rate during Exponential Growth Phase	GO:0017076	Molecular Function	purine nucleotide binding	0.00017	0.0041
Growth Rate during Exponential Growth Phase	GO:0005524	Molecular Function	ATP binding	6e-05	0.0041
Growth Rate during Exponential Growth Phase	GO:0032559	Molecular Function	adenyl ribonucleotide binding	7.4e-05	0.0041
Growth Rate during Exponential Growth Phase	GO:0032555	Molecular Function	purine ribonucleotide binding	0.00016	0.0041
Growth Rate during Exponential Growth Phase	GO:0032550	Molecular Function	purine ribonucleoside binding	0.00016	0.0041
Growth Rate during Exponential Growth Phase	GO:0032553	Molecular Function	ribonucleotide binding	0.0001	0.0041
Growth Rate during Exponential Growth Phase	GO:0030554	Molecular Function	adenyl nucleotide binding	8e-05	0.0041
Growth Rate during Exponential Growth Phase	GO:1901265	Molecular Function	nucleoside phosphate binding	6.6e-05	0.0041
Growth Rate during Exponential Growth Phase	GO:0036094	Molecular Function	small molecule binding	0.0001	0.0041
Growth Rate during Exponential Growth Phase	GO:0001882	Molecular Function	nucleoside binding	0.00017	0.0041
Growth Rate during Exponential Growth Phase	GO:0001883	Molecular Function	purine nucleoside binding	0.00016	0.0041
